# Supplementary material for: Scaling up target regimens for tuberculosis preventive treatment in Brazil and South Africa: An analysis of costs and cost-effectiveness
Source: PLoS Med. 2022 Jun 13;19(6):e1004032. doi: 10.1371/journal.pmed.1004032 (PMC9239450; doi:10.1371/journal.pmed.1004032)
Supplement: S1 Dataset — (XLSX) [file pmed.1004032.s002.xlsx]

## Sheet: Metadata
Dictionary for costing templates (Template_Brazil and Template_SA)				Country codes
Field	Description			ID	Country
Year	Year			Brazil	Brazil
LTBI_baseline	Cost of 6H - standard diagnosis and treatment follow up (6-months)			SA	South Africa
LTBI_scaleup	Cost of scaled up 6H - standard diagnosis and treatment follow up (6-months)
LTBI_minimal	Cost of Minimal regimen - diagnosis and treatment follow up (3-months)
LTBI_optimal	Cost of Optimal regimen - diagnosis and treatment follow up (1-months)
AE_LTBI	Cost of managing adverse events related to TBI treatment
TB_PreDiagnosis	Cost of Prediagnosis (initial assessment, Complementary exams and antibiotics)
TB_Diagnosis	Cost of TB diagnosis
DSTB_DOT	Cost of treatment and Follow up of DS-TB – DOT model (Regular 6-months treatment)
DSTB_DOT_SAT	Cost of treatment and Follow up of DS-TB – Mixed SAT/DOT model
MDRTB_DOT	Cost of treatment and Follow up (DR-TB) – DOT model (Regular 6-months treatment)
MDRTB_DOT_SAT	Cost of treatment and Follow up (DR-TB) – Mixed SAT/DOT model
AE_DSTB	Cost of managing adverse events related to DS-TB treatment
AE_MDRTB	Cost of managing adverse events related to DR-TB treatment
LTBI_DR96	Cost of TBI regimen - diagnosis and treatment follow up (sensitivity analysis)
LTBI_DR97	Cost of TBI regimen - diagnosis and treatment follow up (sensitivity analysis)
LTBI_DR98	Cost of TBI regimen - diagnosis and treatment follow up (sensitivity analysis)
LTBI_DR99	Cost of TBI regimen - diagnosis and treatment follow up (sensitivity analysis)
LTBI_DR25	Cost of TBI regimen - diagnosis and treatment follow up (sensitivity analysis)
LTBI_DR75	Cost of TBI regimen - diagnosis and treatment follow up (sensitivity analysis)
Dictionary for Epidemiological templates (Baseline, scaleup, minimal, optimal, DR96, DR97, DR98 and DR99 regimens)
Fields	Description
Year	Year
New_PT_all	No. of people initiating TPT (all treatment candidates)
New_PT_HIV	No. of people initiating TPT (PLHIV)
TB_cases_all	TB cases (DS-TB & RR-TB)
TB_cases_MDR	TB cases (RR-TB)
TB_cases_MDR_HIV	TB cases (RR-TB) (PLHIV)
TB_cases_HIV	TB cases (PLHIV)
TB_deaths_all	Deaths
TB_deaths_MDR	Deaths (RR-TB)
TB_deaths_MDR_HIV	Deaths (RR-TB) (PLHIV)
TB_deaths_HIV	Deaths (PLHIV)
PT_patient_months_all	Person time years (in months) (all treatment candidates)
PT_patient_months_HIV	Person time years (in months) (PLHIV)
YLD	Years lived with disability (all treatment candidates)
YLD_HIV	Years lived with disability (PLHIV)
YLL	Years of life lost (all treatment candidates)
YLL_HIV	Years of life lost (PLHIV)
Run	Simulation runs

## Sheet: Template_Brazil
Year	LTBI_baseline	LTBI_scaleup	LTBI_minimal	LTBI_optimal	AE_LTBI	TB_PreDiagnosis	TB_Diagnosis	DSTB_DOT	DSTB_DOT_SAT	MDRTB_DOT	MDRTB_DOT_SAT	AE_DSTB	AE_MDRTB	LTBI_DR96	LTBI_DR97	LTBI_DR98	LTBI_DR99	LTBI_DR25	LTBI_DR75
2020	36.25	36.25	19.03	17.71	5.26	23.78	34.23	1052.48	726.93	12488.8	11825	16.44	304.91	19.03	19.03	19.03	19.03	19.03	19.03
2020	35.76	35.76	23.15	18.53	5.44	19.36	41.62	1026.7	855.01	10915.6	10272.4	17.55	217.4	23.15	23.15	23.15	23.15	23.15	23.15
2020	34.61	34.61	31.54	15.32	5.06	22.08	48.03	1034.88	852.82	10063.5	14158.3	12.7	234.11	31.54	31.54	31.54	31.54	31.54	31.54
2020	47.02	47.02	23.24	15	3.75	21.89	38.32	1279.79	535.67	13924.2	10490.5	20.68	228.45	23.24	23.24	23.24	23.24	23.24	23.24
2020	37.53	37.53	23.19	19.79	4.19	24.82	38.45	978.74	804.1	10018.8	9776.24	12.84	259.28	23.19	23.19	23.19	23.19	23.19	23.19
2020	33.08	33.08	28.03	17.5	5.6	23.32	32.14	731.02	889.97	11956.7	13086.4	21.67	254.95	28.03	28.03	28.03	28.03	28.03	28.03
2020	42.45	42.45	26.29	14.75	4.75	22.27	39.63	826.83	858.24	15571.1	13285.9	20.07	269.47	26.29	26.29	26.29	26.29	26.29	26.29
2020	37.95	37.95	21.77	16.4	5.72	17.46	38.74	902.52	612.92	12558.1	13449	16.3	278.87	21.77	21.77	21.77	21.77	21.77	21.77
2020	43.48	43.48	26.74	16.89	5.63	17.62	34.56	942.36	715.69	13819.1	13990.9	19.12	311.61	26.74	26.74	26.74	26.74	26.74	26.74
2020	31.64	31.64	26.25	15.29	5.68	19.88	35.15	944.2	841.79	10635.9	12263.7	17.95	206.97	26.25	26.25	26.25	26.25	26.25	26.25
2020	39.85	39.85	28.57	19.61	5.15	24.04	46.7	1163.15	765.89	12804	11897.9	16.34	358.18	28.57	28.57	28.57	28.57	28.57	28.57
2020	55.77	55.77	24.72	18.85	4.43	20.65	33.05	1081.53	789.36	12165.5	14772.8	18.73	224.56	24.72	24.72	24.72	24.72	24.72	24.72
2020	36.97	36.97	21.99	12.94	3.78	21.15	47.68	1018.55	726.58	10464.1	12582.9	15.38	295.63	21.99	21.99	21.99	21.99	21.99	21.99
2020	37.56	37.56	26.03	14.65	5.3	19.48	34.49	938.22	772.61	14231.2	11201.3	15.54	330.22	26.03	26.03	26.03	26.03	26.03	26.03
2020	42.27	42.27	27.44	15.69	6.41	22.74	28.22	826.61	663.38	15507.9	13499.9	15.65	259.8	27.44	27.44	27.44	27.44	27.44	27.44
2020	40.02	40.02	26.12	14.23	5.81	23.68	39.23	935.29	836.39	11799.1	10567.4	15.49	237.4	26.12	26.12	26.12	26.12	26.12	26.12
2020	43.1	43.1	25.46	14.05	4.1	17.99	34.07	942.35	789.39	8016.99	10391.8	16.32	287.48	25.46	25.46	25.46	25.46	25.46	25.46
2020	43	43	22.91	15.53	4.2	29.15	40.82	1075.49	683.15	13962.3	12479.2	19.25	226.78	22.91	22.91	22.91	22.91	22.91	22.91
2020	40.55	40.55	28.6	16.48	6.17	26.1	37.99	1116.12	902.76	16406.7	14026.2	15.15	302.96	28.6	28.6	28.6	28.6	28.6	28.6
2020	41.53	41.53	29.85	18.24	5.71	23.33	40.99	979.37	635.4	13880.6	10544.1	20.26	319.62	29.85	29.85	29.85	29.85	29.85	29.85
2020	50.85	50.85	21.99	19.97	5.85	18.8	38.44	830.72	696.36	10539.8	11884.4	17.93	193.15	21.99	21.99	21.99	21.99	21.99	21.99
2020	36.11	36.11	21.68	18.64	5.99	19.46	34.11	828.5	855.87	10240.6	10261.6	16.78	241.85	21.68	21.68	21.68	21.68	21.68	21.68
2020	41.83	41.83	29.75	17.18	5.06	20.25	38.99	1055.3	816.2	11946.5	11516.5	22.79	221.31	29.75	29.75	29.75	29.75	29.75	29.75
2020	54.3	54.3	20.81	18.96	4.82	24.4	27.75	929.27	623.41	14947.3	11165.3	16.83	209.17	20.81	20.81	20.81	20.81	20.81	20.81
2020	31.99	31.99	29.08	16.27	5.16	24.13	38.68	1178.81	992.76	15082.4	12523.3	17.62	212.8	29.08	29.08	29.08	29.08	29.08	29.08
2020	28.94	28.94	24.14	12.35	5.81	27	34.38	945.67	794.76	11652.9	10571.5	15.69	242.15	24.14	24.14	24.14	24.14	24.14	24.14
2020	33.36	33.36	20.33	18.43	3.97	19.38	38.28	1091.76	687.12	15032.2	9966.85	19.43	273.84	20.33	20.33	20.33	20.33	20.33	20.33
2020	57.26	57.26	19.69	17.04	6.09	23.32	46.06	957.82	918.17	12687.1	12635.2	16.93	225.19	19.69	19.69	19.69	19.69	19.69	19.69
2020	41.14	41.14	23.13	16.96	5.31	26.41	34.21	1160.23	613.9	13496.4	11607.5	15.4	268.26	23.13	23.13	23.13	23.13	23.13	23.13
2020	42.44	42.44	22.27	17.04	3.89	20.62	40.2	771.74	892.02	14771.2	10048.1	16.73	273.8	22.27	22.27	22.27	22.27	22.27	22.27
2020	51.31	51.31	27.2	16.33	5.03	23.24	42.64	1662.37	763.92	14143.7	12806.7	17.75	323.68	27.2	27.2	27.2	27.2	27.2	27.2
2020	50.78	50.78	27.77	21.44	4.49	17.71	33.88	1050.49	882.76	14879.4	11482.7	15.39	267.81	27.77	27.77	27.77	27.77	27.77	27.77
2020	33.34	33.34	30.1	13.6	4.65	32.8	38.51	1145.36	703.23	10470.1	13498.6	16.12	238.29	30.1	30.1	30.1	30.1	30.1	30.1
2020	28.4	28.4	19.49	16.65	4.46	23.54	35.39	1161.2	812.61	12247	11104.3	15.48	261.03	19.49	19.49	19.49	19.49	19.49	19.49
2020	39.86	39.86	33.63	14.33	5.23	23.85	40.49	859.22	903.51	10679	12295.4	18.09	227.08	33.63	33.63	33.63	33.63	33.63	33.63
2020	43.49	43.49	32.76	15.78	5.31	23.49	32.89	1086.49	643.62	11103	13012.4	15.15	233.54	32.76	32.76	32.76	32.76	32.76	32.76
2020	40.87	40.87	25.76	17.28	4.8	21.97	31.82	1112.93	755.82	12586.6	11290.4	19.98	330.28	25.76	25.76	25.76	25.76	25.76	25.76
2020	49.4	49.4	23.85	17.22	4.63	19.14	31.82	1531.34	780.41	15076	11608.5	16.63	245.76	23.85	23.85	23.85	23.85	23.85	23.85
2020	36.16	36.16	20.86	16.87	6.45	25.61	40.09	953.57	682.92	11006.2	12550.9	16.28	290.24	20.86	20.86	20.86	20.86	20.86	20.86
2020	40.63	40.63	23.15	13.16	3.09	17.14	35.87	987.49	1073.86	16025.6	11640.1	16.02	289.67	23.15	23.15	23.15	23.15	23.15	23.15
2020	30.95	30.95	26.29	15.15	4.23	21.72	55.04	1003.97	796.33	12893.2	12404.2	15.68	323.61	26.29	26.29	26.29	26.29	26.29	26.29
2020	38.07	38.07	29.24	17.16	5.24	24.2	40.36	1235.02	920.35	12153.5	10549	18.01	257.81	29.24	29.24	29.24	29.24	29.24	29.24
2020	39.47	39.47	18.99	14	5.11	24.89	35.42	1142.47	853.8	10414.3	8308.98	17.66	265.36	18.99	18.99	18.99	18.99	18.99	18.99
2020	45.02	45.02	25.41	13.19	6.63	27.54	38.48	913.41	1049.23	11378.2	13915.6	15.77	272.66	25.41	25.41	25.41	25.41	25.41	25.41
2020	44.64	44.64	28.36	14.31	5.08	27.18	24.92	1043.62	842.31	12229.5	15356.3	16.73	309.59	28.36	28.36	28.36	28.36	28.36	28.36
2020	32.07	32.07	25.84	13.42	4.7	20.18	42.87	863.98	755.16	10106.4	9126.05	13.65	309.33	25.84	25.84	25.84	25.84	25.84	25.84
2020	43.03	43.03	21.12	16.8	5.21	27.32	42.35	788.11	786.71	12794.2	13122.5	15.44	261.72	21.12	21.12	21.12	21.12	21.12	21.12
2020	29.79	29.79	22.04	14.48	6.85	20.14	39.12	1154.84	1054.4	13682	10185.9	13.32	275.75	22.04	22.04	22.04	22.04	22.04	22.04
2020	34.34	34.34	30.34	16.44	4.95	25.91	40.2	835.77	841.7	14577.1	12383.8	17.12	309.52	30.34	30.34	30.34	30.34	30.34	30.34
2020	45.32	45.32	27.71	15	5.5	18.75	39.96	1172.66	857.19	12826.1	7907.21	16.01	243.56	27.71	27.71	27.71	27.71	27.71	27.71
2020	27.82	27.82	25.34	14.28	5.44	18.93	38.69	941.37	735.32	16334.7	10446.3	14.91	273.22	25.34	25.34	25.34	25.34	25.34	25.34
2020	31.44	31.44	20.41	15.72	5.64	21.72	47.96	1045.91	756.3	11382.1	13043.5	18.95	247.25	20.41	20.41	20.41	20.41	20.41	20.41
2020	38.96	38.96	21.25	17.39	4.58	24.93	30.27	1176.06	896.77	14090.3	13052.7	21.22	267.67	21.25	21.25	21.25	21.25	21.25	21.25
2020	33.24	33.24	23.42	13.19	4.67	22.4	27.63	819.78	700.61	15117.3	9065.55	17.22	266.25	23.42	23.42	23.42	23.42	23.42	23.42
2020	36.59	36.59	22.76	16.73	5.37	23.61	46.83	1135.46	728.89	11216.6	13841.4	15.92	302.59	22.76	22.76	22.76	22.76	22.76	22.76
2020	42.64	42.64	26.13	13.8	5.3	17.63	39.95	908.15	693.03	10966.6	15304.3	20.41	263.19	26.13	26.13	26.13	26.13	26.13	26.13
2020	44.62	44.62	29.78	17.94	5.72	26.05	29.07	1128.16	494.51	11133	14557.5	18.12	264.36	29.78	29.78	29.78	29.78	29.78	29.78
2020	37.33	37.33	31.85	13.71	4.39	24.08	47.99	1135.37	666.27	12416.8	17484.8	19.62	241.72	31.85	31.85	31.85	31.85	31.85	31.85
2020	41.45	41.45	22.09	13.67	4.67	17.37	42.55	1129.89	755.12	12446.7	12632.6	17.42	193.27	22.09	22.09	22.09	22.09	22.09	22.09
2020	38.17	38.17	24.44	13.84	6.64	28.34	38.31	917.78	745.24	13868.2	12107.8	14.53	236.48	24.44	24.44	24.44	24.44	24.44	24.44
2020	34.05	34.05	23.87	16.22	4.99	22.82	33.83	954.13	601.64	12235.1	10282.2	20.31	330.34	23.87	23.87	23.87	23.87	23.87	23.87
2020	35.55	35.55	22.9	15.19	5.2	24.8	42.3	1028.12	612.77	10962.6	11059.6	23.79	283.08	22.9	22.9	22.9	22.9	22.9	22.9
2020	35.61	35.61	26.71	14.82	5.63	22.86	35.32	894.36	753.64	9773.04	11306.8	15.26	243.36	26.71	26.71	26.71	26.71	26.71	26.71
2020	34.63	34.63	25.06	18.83	5.67	29.66	39.09	1035.62	666.51	15220.9	11620.5	13.52	273.28	25.06	25.06	25.06	25.06	25.06	25.06
2020	33.81	33.81	23.39	17.94	4.92	24.85	34.91	1128.95	831.22	12793.7	11278.4	16.93	226.4	23.39	23.39	23.39	23.39	23.39	23.39
2020	39.54	39.54	31.56	17.3	5.32	22.85	48.08	824.43	693.26	13582.6	10735.6	11.9	286.8	31.56	31.56	31.56	31.56	31.56	31.56
2020	34.84	34.84	28.73	18.32	5.81	23.24	43.38	928.81	504.35	10133.3	10698.3	14.31	278.11	28.73	28.73	28.73	28.73	28.73	28.73
2020	42.82	42.82	23.58	15.04	5.1	24.56	36.7	874.98	676.86	7463.65	10824.5	18.03	296.27	23.58	23.58	23.58	23.58	23.58	23.58
2020	48.21	48.21	34.53	18.28	5.04	22.34	41.56	1125.27	843.13	12934.7	11084.1	16.73	257.38	34.53	34.53	34.53	34.53	34.53	34.53
2020	37.11	37.11	24.44	17.92	4.45	27.3	30.82	1068.61	575.39	12266.8	10229.1	17.5	159.07	24.44	24.44	24.44	24.44	24.44	24.44
2020	41.51	41.51	25.42	15.14	6.13	19.88	42.87	904.25	1122.94	12384.7	10258.3	18.85	236.64	25.42	25.42	25.42	25.42	25.42	25.42
2020	48.12	48.12	21.82	12.91	5.15	23.42	42.39	1140.4	921.23	12332.3	10071	13.74	284.2	21.82	21.82	21.82	21.82	21.82	21.82
2020	52.23	52.23	30.89	18.48	5.07	23.45	41.18	1015.22	617.78	10018.5	10516	17.73	298.19	30.89	30.89	30.89	30.89	30.89	30.89
2020	31.92	31.92	40.09	16.1	6.87	20.74	42.61	1065.43	679.48	11724.6	14268.7	20.94	298.11	40.09	40.09	40.09	40.09	40.09	40.09
2020	32.03	32.03	22.33	13.1	4.5	19.94	33.3	1015.9	564.39	9507.76	9183.11	18.13	215.69	22.33	22.33	22.33	22.33	22.33	22.33
2020	32.37	32.37	22.89	13.16	5.11	23.21	34.87	793.85	720.4	11186.4	12602.7	16.77	291.71	22.89	22.89	22.89	22.89	22.89	22.89
2020	40.1	40.1	23.31	16.16	5.95	20.29	38.73	1102.54	786.42	11303.5	12859.8	20.9	253.19	23.31	23.31	23.31	23.31	23.31	23.31
2020	30.22	30.22	26.36	13.9	4.85	21.46	40.22	920.17	800.73	10768.9	10720	20.85	259.52	26.36	26.36	26.36	26.36	26.36	26.36
2020	45.3	45.3	23.2	17.6	6.45	21.43	43.23	929.83	622.81	11641.2	11888.3	20.79	265.84	23.2	23.2	23.2	23.2	23.2	23.2
2020	39.7	39.7	24.91	15.67	4.71	23.3	38.83	1071.69	713.37	11445.4	13899.6	15.3	253.85	24.91	24.91	24.91	24.91	24.91	24.91
2020	37.25	37.25	34.57	19.65	3.71	23.83	40.12	1211.28	560.62	10427.9	13479.2	19.93	205.13	34.57	34.57	34.57	34.57	34.57	34.57
2020	38.1	38.1	27.2	13.49	4.98	25.65	38.36	1064.32	796.17	12844.7	10751.2	20.67	220.46	27.2	27.2	27.2	27.2	27.2	27.2
2020	46.49	46.49	18.86	14.68	4.03	20.67	37.97	1058.62	941.41	14510.5	14524.3	23.64	280.85	18.86	18.86	18.86	18.86	18.86	18.86
2020	35	35	21.06	13.67	4.6	26.91	32.15	855.53	736.54	10485.6	12018.3	18.64	201.61	21.06	21.06	21.06	21.06	21.06	21.06
2020	31.18	31.18	27.13	17.76	5.68	25.9	32.46	983.59	656.36	15443.6	8617.48	14.92	272.12	27.13	27.13	27.13	27.13	27.13	27.13
2020	41.36	41.36	26.24	13.26	4.71	19.78	41.08	1151.8	718.12	14026.4	9073.69	17.28	298.52	26.24	26.24	26.24	26.24	26.24	26.24
2020	35.88	35.88	23.59	15.54	5.24	19.26	43.7	1002.03	836.49	10956.3	13526.7	12.6	235.64	23.59	23.59	23.59	23.59	23.59	23.59
2020	47.37	47.37	28.93	13.84	5.16	24.59	36	1033.45	801.88	9897.57	10109.6	16.28	290.68	28.93	28.93	28.93	28.93	28.93	28.93
2020	36.07	36.07	26.52	14.46	4.46	27.39	39.63	856.24	935.71	12451.4	10739.9	15.29	264.72	26.52	26.52	26.52	26.52	26.52	26.52
2020	46.76	46.76	26.44	17.27	4.94	29.52	28.15	1023.7	680.35	14906.5	12123.6	17.52	269.24	26.44	26.44	26.44	26.44	26.44	26.44
2020	36.64	36.64	20.74	13.75	7.18	19.23	32.3	1159.81	772.01	12992	9566.78	18.04	301.75	20.74	20.74	20.74	20.74	20.74	20.74
2020	46.38	46.38	24.75	16.28	5.02	21.66	40.31	1095.93	718	13998.9	10719.2	15.15	316.98	24.75	24.75	24.75	24.75	24.75	24.75
2020	32.06	32.06	22.63	18.07	5.07	19.79	30.07	1046.77	767.28	13333.7	9004.27	19.04	269.14	22.63	22.63	22.63	22.63	22.63	22.63
2020	30.09	30.09	27.42	14.01	5.87	22.95	37.14	902.03	635.93	12027	12124	16.46	270.52	27.42	27.42	27.42	27.42	27.42	27.42
2020	41.04	41.04	23.63	21.47	5.59	19.92	33.32	1048.88	912.84	14867.9	10567.5	16.46	265.34	23.63	23.63	23.63	23.63	23.63	23.63
2020	44.38	44.38	27.89	15.05	4.74	24.93	47.58	882.48	846.49	12410.8	9425.36	16.52	198.31	27.89	27.89	27.89	27.89	27.89	27.89
2020	46.57	46.57	22.11	18.49	5.45	24.32	52.54	1095.69	657.45	14372.7	11614.7	24.54	299.66	22.11	22.11	22.11	22.11	22.11	22.11
2020	46.14	46.14	24.46	17.08	4.1	24.31	41.26	1055.88	846.43	12415	10314.7	17.58	242.96	24.46	24.46	24.46	24.46	24.46	24.46
2020	32.61	32.61	27.04	13.05	6.44	21.37	34.13	825.38	849.81	13072.2	9318.6	16.26	259.16	27.04	27.04	27.04	27.04	27.04	27.04
2020	41.97	41.97	25.2	15.09	5.68	28.22	34	1161.43	906.55	11229.6	8276.93	17.86	277.28	25.2	25.2	25.2	25.2	25.2	25.2
2020	40.94	40.94	21.79	19.13	5.53	19.11	51.2	898.55	821.52	11531.4	12365.6	18.44	257.95	21.79	21.79	21.79	21.79	21.79	21.79
2020	45.93	45.93	24.97	14.99	4.17	25.86	31.14	1159.35	711.08	11241.9	12843.9	13.74	243.6	24.97	24.97	24.97	24.97	24.97	24.97
2020	43.95	43.95	32	15.5	6.3	21.49	44.49	1085.91	711.01	10755	11068	24.24	197.5	32	32	32	32	32	32
2020	34.89	34.89	27.38	13.02	4.25	19.24	36.3	891.39	662.57	10707.5	10464.6	18.55	210.5	27.38	27.38	27.38	27.38	27.38	27.38
2020	39.22	39.22	27.99	15.12	5.07	19.93	31.13	975.83	625.74	12466.5	14021.1	18.13	209.14	27.99	27.99	27.99	27.99	27.99	27.99
2020	35.94	35.94	24.09	12.79	4.54	25.51	46.3	1120.98	614.21	10402.2	12370.5	16.07	273.68	24.09	24.09	24.09	24.09	24.09	24.09
2020	49.25	49.25	22.42	13.52	4.3	21.2	31.1	1162.5	674.06	12651.5	9252.63	16.47	249.98	22.42	22.42	22.42	22.42	22.42	22.42
2020	43.47	43.47	22.17	13.38	5.35	19.34	42.95	954.04	762.09	13554.1	10295.2	13.76	259.64	22.17	22.17	22.17	22.17	22.17	22.17
2020	41.03	41.03	20.69	16.01	5.55	21.63	48.93	939.18	758.66	15806.5	14459.1	18.54	189.54	20.69	20.69	20.69	20.69	20.69	20.69
2020	40.5	40.5	19.48	19.27	6.82	19.09	33	948.31	817.29	15078.8	11151.9	14.92	236.54	19.48	19.48	19.48	19.48	19.48	19.48
2020	42.2	42.2	30.14	13.35	4.34	23.15	26.57	781.13	900.06	13983.3	11667.4	23.73	263.07	30.14	30.14	30.14	30.14	30.14	30.14
2020	39.46	39.46	29.21	18.2	5.32	19.28	35.01	873.82	781.39	11331.5	11366.1	15.76	206.92	29.21	29.21	29.21	29.21	29.21	29.21
2020	48.76	48.76	21.64	15.01	6.58	24.37	24.64	1047.33	555.09	12029.8	9676.26	17	252.66	21.64	21.64	21.64	21.64	21.64	21.64
2020	30.49	30.49	24.72	17.32	5.09	24.56	39.51	743.27	849.98	12163.5	9725.42	15.49	227.07	24.72	24.72	24.72	24.72	24.72	24.72
2020	41.63	41.63	18.87	14.93	5.61	22.77	43.72	1060.13	643.65	10243.1	16105.5	16.05	209.91	18.87	18.87	18.87	18.87	18.87	18.87
2020	42.09	42.09	22.37	14.93	5.66	20.55	34.02	872.54	619.82	12254.9	11239	16.11	265.99	22.37	22.37	22.37	22.37	22.37	22.37
2020	32.91	32.91	26.04	13.98	4.95	30.16	36.26	1152.96	906.99	12657.7	9840.44	12.69	295.83	26.04	26.04	26.04	26.04	26.04	26.04
2020	44.72	44.72	24.61	15	4.74	27.29	35.52	689.31	826.95	15370.8	13206.5	20.96	313.58	24.61	24.61	24.61	24.61	24.61	24.61
2020	36.71	36.71	21.65	14.98	4.46	22.87	38.76	1015.98	786.62	13324.5	9990.84	13.5	230.04	21.65	21.65	21.65	21.65	21.65	21.65
2020	31.98	31.98	27.79	13.05	5.41	20.51	46.4	971.75	747.97	11925.1	10999.2	23.25	254.79	27.79	27.79	27.79	27.79	27.79	27.79
2020	40.19	40.19	25.99	14.2	5.71	24.08	35.59	1027.1	754.26	12376.5	14242.7	15.89	217.62	25.99	25.99	25.99	25.99	25.99	25.99
2020	38.04	38.04	25.88	12.03	5.57	24.13	37.09	962.49	725.01	15052.7	9858.01	16.44	232.24	25.88	25.88	25.88	25.88	25.88	25.88
2020	39.26	39.26	28.53	16.1	4.75	23.68	36.35	1151.97	790.01	12378	10738.6	15.51	259.64	28.53	28.53	28.53	28.53	28.53	28.53
2020	46.41	46.41	27.43	13.27	7.31	19.62	36.79	1023.12	848.6	11946	14657.3	16.95	197.35	27.43	27.43	27.43	27.43	27.43	27.43
2020	41.15	41.15	23.36	14.63	5.65	26.67	41.13	1055.87	673.79	11080.4	9058.22	17.44	274.97	23.36	23.36	23.36	23.36	23.36	23.36
2020	37.66	37.66	29.84	15.04	5.19	27.02	51.94	974.67	711.98	15983.9	12581.5	16.23	248.36	29.84	29.84	29.84	29.84	29.84	29.84
2020	43.59	43.59	25.16	16.23	4.89	24.63	40.66	869.61	806.12	14521.2	10761.9	19.37	233.85	25.16	25.16	25.16	25.16	25.16	25.16
2020	41.11	41.11	22.97	16.03	5.59	18.3	34.98	1049.46	947.18	12466.2	11390.4	21.22	250.51	22.97	22.97	22.97	22.97	22.97	22.97
2020	34.89	34.89	22.64	16.74	4.51	26.7	49.35	1060.43	1032.67	11907.5	15859.7	11.5	293.61	22.64	22.64	22.64	22.64	22.64	22.64
2020	37.93	37.93	31.25	13.1	5.73	22.63	36.38	972.88	689.03	11521.7	11903.7	26.71	210.54	31.25	31.25	31.25	31.25	31.25	31.25
2020	24.27	24.27	19.39	16.5	6.36	30.83	37.93	1292.21	699.99	15917.4	13586.5	17.66	246.06	19.39	19.39	19.39	19.39	19.39	19.39
2020	47.17	47.17	29.07	15.66	4.94	22.05	31.24	954.53	882.39	12095.8	9873.26	15.57	222.45	29.07	29.07	29.07	29.07	29.07	29.07
2020	43.23	43.23	24.19	15.37	5.07	24.35	33.21	1100.86	617.61	11980.9	13405	20.23	154.14	24.19	24.19	24.19	24.19	24.19	24.19
2020	38.48	38.48	26.04	17.34	6.36	21.07	43.77	1061.62	790.26	10474.8	10024.9	15.22	282.5	26.04	26.04	26.04	26.04	26.04	26.04
2020	31.16	31.16	23	16.91	6.4	22.79	37.77	1003.88	930.79	12495.2	12962.9	13.9	224.57	23	23	23	23	23	23
2020	38.37	38.37	20.1	16.76	6.38	21.94	27.18	900.19	708.91	12322.4	10889.3	19.32	232.59	20.1	20.1	20.1	20.1	20.1	20.1
2020	33.51	33.51	27.77	15.68	5.04	23.5	29.87	877.35	831.11	12305.4	11314.4	17.68	247.52	27.77	27.77	27.77	27.77	27.77	27.77
2020	32.74	32.74	27.26	15.75	5.49	29.58	27.3	926.98	831.16	10363.4	9183.73	18.34	290.21	27.26	27.26	27.26	27.26	27.26	27.26
2020	42.42	42.42	20.47	17.41	4.65	22.27	35.61	1121.69	941.04	12520.7	14099.1	17.19	201.07	20.47	20.47	20.47	20.47	20.47	20.47
2020	34.38	34.38	22.81	15.74	5.3	28.33	47.21	938.21	1002.44	12555.9	11662.7	17.54	246.04	22.81	22.81	22.81	22.81	22.81	22.81
2020	42.49	42.49	29.15	17.5	5.41	23.72	37.03	1110.72	816.58	12902.3	13931.2	18.85	238.76	29.15	29.15	29.15	29.15	29.15	29.15
2020	28.54	28.54	26.91	19.56	5.3	21.46	35.44	923.87	826.24	10605.4	8757.96	16.04	223.37	26.91	26.91	26.91	26.91	26.91	26.91
2020	41.61	41.61	28.26	19.27	4.92	27.8	42.03	701.36	736.4	10732.1	11178.3	15.92	269.66	28.26	28.26	28.26	28.26	28.26	28.26
2020	43.01	43.01	21.38	12.61	6.09	29.72	35.41	1241.08	676.82	13224.9	11458.7	14.47	333.02	21.38	21.38	21.38	21.38	21.38	21.38
2020	41.91	41.91	26.06	19.78	6.37	15.8	29.25	903.21	818.22	10709	10710.7	15.63	286.17	26.06	26.06	26.06	26.06	26.06	26.06
2020	38.91	38.91	21.49	17.87	4.23	22.29	49.78	823.47	844.8	13060.2	14664.6	14.85	278.48	21.49	21.49	21.49	21.49	21.49	21.49
2020	43.38	43.38	30.07	16.54	4.56	27.57	36.73	817.17	784.34	10533.9	11725.6	18.23	246.14	30.07	30.07	30.07	30.07	30.07	30.07
2020	41.39	41.39	21.48	13.68	5.6	24.98	41.71	887.83	828.48	15668.8	9748.24	15.93	239.82	21.48	21.48	21.48	21.48	21.48	21.48
2020	39.54	39.54	19.74	20.71	5.95	22.75	42.52	1183.46	690.31	12086.7	9248.49	17.05	333.1	19.74	19.74	19.74	19.74	19.74	19.74
2020	43.05	43.05	32.3	14.26	5.31	19.16	34.1	920.07	629.47	12193.6	12529.4	14.64	238.6	32.3	32.3	32.3	32.3	32.3	32.3
2020	38.59	38.59	22.12	17.39	4.99	20.49	42.33	966.94	830.51	11024	12124.9	19.37	295.96	22.12	22.12	22.12	22.12	22.12	22.12
2020	38.9	38.9	21.68	13.26	5.17	22.57	33.03	1140.25	715.56	14090.4	11555.3	21.15	370.24	21.68	21.68	21.68	21.68	21.68	21.68
2020	38.23	38.23	24.28	16.02	6.23	23.85	30.71	1119.37	666.16	15083.8	11100.7	15.19	248.93	24.28	24.28	24.28	24.28	24.28	24.28
2020	41.4	41.4	22.03	16.91	5.43	25.48	42.05	1006.58	872.29	13616.5	10833.2	18.05	312.12	22.03	22.03	22.03	22.03	22.03	22.03
2020	34.31	34.31	22.89	13.91	4.74	22.26	34.53	1145.33	739.49	9253.85	11977.8	15.15	263.89	22.89	22.89	22.89	22.89	22.89	22.89
2020	44.66	44.66	16.63	19.8	5.48	26.33	33.9	1342.11	886.66	11266.5	11505.6	14.86	247.81	16.63	16.63	16.63	16.63	16.63	16.63
2020	28.09	28.09	21.43	15.95	4.89	20.05	35.29	712.76	710.55	11943.2	12756.7	19.03	326.61	21.43	21.43	21.43	21.43	21.43	21.43
2020	36.67	36.67	29.64	17.76	5.91	20.44	32.07	850.93	820.58	11773.3	11456.9	17.4	374.67	29.64	29.64	29.64	29.64	29.64	29.64
2020	38.69	38.69	29.48	14.78	4.73	26.23	38.47	850.58	805.42	11162.2	13281.4	14.34	305.21	29.48	29.48	29.48	29.48	29.48	29.48
2020	49.87	49.87	32.58	18.39	3.96	23.31	33.67	1129.92	671.54	13271.5	12794	23.72	290.97	32.58	32.58	32.58	32.58	32.58	32.58
2020	40.16	40.16	28.9	16.82	5.5	21.92	41.3	758.53	759.29	12369.8	12922.2	16.19	330.09	28.9	28.9	28.9	28.9	28.9	28.9
2020	33.02	33.02	28.16	11.47	5.73	26.92	40.19	1058.31	710.64	14564.8	11575.4	17.31	270.66	28.16	28.16	28.16	28.16	28.16	28.16
2020	53.79	53.79	26.52	12.43	4.98	24.12	37.36	1166.79	759.1	14506	10895.6	18.27	234.48	26.52	26.52	26.52	26.52	26.52	26.52
2020	36.78	36.78	22.78	13.66	4.65	19.64	30.72	1109.86	791.82	13781.9	9948.46	14.51	337.87	22.78	22.78	22.78	22.78	22.78	22.78
2020	43.13	43.13	24.42	11.12	5.29	24.76	34.4	1003.93	908.87	13434.9	10644.1	19.54	246.84	24.42	24.42	24.42	24.42	24.42	24.42
2020	32.77	32.77	23.11	15.12	4.77	21.87	38.64	792.69	767.68	10177.3	8418.32	16.2	198.92	23.11	23.11	23.11	23.11	23.11	23.11
2020	30.9	30.9	22.26	16.84	4.99	23.98	45.4	897	717.27	12756.6	11181.5	22.12	301.66	22.26	22.26	22.26	22.26	22.26	22.26
2020	42.13	42.13	25.95	15.62	4	23.74	34.15	856.17	899.47	15104.3	12184.4	17.56	207.42	25.95	25.95	25.95	25.95	25.95	25.95
2020	53.23	53.23	25.77	13.86	6.94	20.24	35.58	922.65	836.6	12742.6	9201.28	16.59	278.86	25.77	25.77	25.77	25.77	25.77	25.77
2020	33.66	33.66	17.6	15.72	5.16	20.43	26.92	851.85	862.56	10627.9	12090.5	23.79	249.51	17.6	17.6	17.6	17.6	17.6	17.6
2020	39.74	39.74	22.18	16.09	5.67	20.08	39.03	944.42	668.15	12726.9	11683.6	16.71	221.06	22.18	22.18	22.18	22.18	22.18	22.18
2020	32.39	32.39	28.63	16.56	5.45	23.01	31.61	884.3	592.26	12966.9	10889.1	19.06	282.81	28.63	28.63	28.63	28.63	28.63	28.63
2020	36.46	36.46	29.62	16.72	6.05	25.9	29.07	1068.78	697.26	10330.7	11130.5	14.69	223.69	29.62	29.62	29.62	29.62	29.62	29.62
2020	48.52	48.52	22.1	19.34	4.99	24.36	31.06	901.79	859.35	15530.7	13567.6	16.06	228.7	22.1	22.1	22.1	22.1	22.1	22.1
2020	35.71	35.71	28.65	13.8	4.64	24.33	33.78	929.54	981.39	15546.5	9667.24	16.86	259.05	28.65	28.65	28.65	28.65	28.65	28.65
2020	43.35	43.35	26.28	13.63	4.49	24.35	43.1	1048.79	789.7	13623.2	11568.9	17.95	255.04	26.28	26.28	26.28	26.28	26.28	26.28
2020	32.59	32.59	23.17	14.25	4.93	22.13	29.94	1040.16	737.66	11080.5	10272.8	16.47	303.16	23.17	23.17	23.17	23.17	23.17	23.17
2020	34.71	34.71	24.8	15.28	4.93	28.09	36.85	1145.21	701.12	11067.4	9749.31	15.63	324.87	24.8	24.8	24.8	24.8	24.8	24.8
2020	33.38	33.38	28.21	14.05	4.23	20.87	38.59	1013.64	607.8	14694.6	10715.5	22.04	277.85	28.21	28.21	28.21	28.21	28.21	28.21
2020	52.89	52.89	27.14	20.23	5.57	25.64	32.22	770.34	1027.1	12312.8	13339.8	20.24	221.94	27.14	27.14	27.14	27.14	27.14	27.14
2020	32.83	32.83	26.53	14.02	4.94	21.75	39.29	838.65	788.05	13635.6	13285.7	15.05	227.76	26.53	26.53	26.53	26.53	26.53	26.53
2020	44.74	44.74	22.01	11.7	4.92	21.69	34.82	991.4	824.27	13213.9	12834.6	19.85	226.18	22.01	22.01	22.01	22.01	22.01	22.01
2020	36.59	36.59	26.64	15.44	7.64	18.23	34.13	1200.92	1054.43	13056.8	10299	17.66	250.86	26.64	26.64	26.64	26.64	26.64	26.64
2020	36.29	36.29	21	13.79	6.14	19.9	32.6	843.72	818.89	12024.8	11778.7	15.55	249.46	21	21	21	21	21	21
2020	57.62	57.62	25.56	18.19	6.17	22.39	46.82	819.73	831.89	11085	11401.1	16.81	232.23	25.56	25.56	25.56	25.56	25.56	25.56
2020	30.68	30.68	27.28	18.93	5.28	19.01	42.88	903.17	937.89	10991.5	14238.4	16.34	291.26	27.28	27.28	27.28	27.28	27.28	27.28
2020	40.79	40.79	19.65	13.99	4.57	18.42	39.64	1132.89	857.29	10120.3	10943.6	16.21	232.99	19.65	19.65	19.65	19.65	19.65	19.65
2020	38.94	38.94	30.75	15.95	5.05	22.96	48.75	1021.32	799.69	14533.5	7757.49	17.03	239.81	30.75	30.75	30.75	30.75	30.75	30.75
2020	43.15	43.15	29.52	18.36	5.85	21.24	39.55	1310.89	793.08	11287	10829.3	21.01	268.29	29.52	29.52	29.52	29.52	29.52	29.52
2020	40.5	40.5	29.23	14.06	6.56	21.96	38.08	921.22	910.55	14014.1	14925.2	14.87	199.51	29.23	29.23	29.23	29.23	29.23	29.23
2020	43.24	43.24	20.66	14.68	6.19	21.59	33.6	1037.34	696.4	10562.9	12181	17.47	236.09	20.66	20.66	20.66	20.66	20.66	20.66
2020	45.76	45.76	21.84	15.51	4.78	20.46	32.89	954.19	892.99	10672.4	9620.98	18.47	215.38	21.84	21.84	21.84	21.84	21.84	21.84
2020	48.67	48.67	24.47	14.93	3.87	20.61	29.83	967.31	967.09	7870.4	12542	16.58	292.77	24.47	24.47	24.47	24.47	24.47	24.47
2020	45.47	45.47	26.38	16.35	6.7	24.39	34	1089.03	725.57	9537.24	11704.8	15.04	281.67	26.38	26.38	26.38	26.38	26.38	26.38
2020	43.07	43.07	27.1	16.33	4.26	23.43	40.56	1096.9	863.21	13496.6	16198.7	15.32	200.97	27.1	27.1	27.1	27.1	27.1	27.1
2020	48.6	48.6	28	14.26	5.59	27.08	28.08	885.95	756.76	10573.7	7618.22	19.57	249.07	28	28	28	28	28	28
2020	42.47	42.47	25.25	16.43	4.26	21.03	43.2	752.53	766.91	9753.71	12033.5	20.68	188.64	25.25	25.25	25.25	25.25	25.25	25.25
2020	38.52	38.52	26.77	14.05	4.62	23.37	37.81	995.4	670.17	13733.9	10564	11.48	282.6	26.77	26.77	26.77	26.77	26.77	26.77
2020	29.06	29.06	25.44	17.44	3.98	20.13	36.4	1245.43	910.14	10941.3	11710.3	13.89	294.87	25.44	25.44	25.44	25.44	25.44	25.44
2020	44.36	44.36	20.74	11.82	5.35	20.94	41.94	907.66	832.08	11213.7	12823.1	20.14	258.08	20.74	20.74	20.74	20.74	20.74	20.74
2020	41.92	41.92	19.9	11.48	5.04	22.74	41.63	896.97	715.69	11920.6	12205.4	18.56	241.03	19.9	19.9	19.9	19.9	19.9	19.9
2020	41.93	41.93	24.23	15.84	5.21	24.74	38.5	1036.13	641.06	12801.1	10743.3	18.05	325.54	24.23	24.23	24.23	24.23	24.23	24.23
2020	35.87	35.87	22.72	15.17	4.76	25.94	39.34	1114.95	758.95	12505.9	10787.7	11.76	258.38	22.72	22.72	22.72	22.72	22.72	22.72
2020	42.16	42.16	21.09	16.66	4.57	22.84	36.43	1030.76	681.2	10838.4	12472.6	19.42	202.95	21.09	21.09	21.09	21.09	21.09	21.09
2020	49.2	49.2	30.04	14.53	4.89	23.2	27.32	1140.07	862.17	13454.5	11580.9	19.07	238.93	30.04	30.04	30.04	30.04	30.04	30.04
2020	37.73	37.73	20.39	17.94	4.6	23.34	33.35	757.75	687.23	11556.7	10717	16.68	230.07	20.39	20.39	20.39	20.39	20.39	20.39
2020	39.18	39.18	22.89	13.91	5.57	26.3	33.74	1214.15	760.56	11137.3	12396.8	17.2	258.11	22.89	22.89	22.89	22.89	22.89	22.89
2020	38.91	38.91	18.93	15.92	5.54	19.97	38.49	998.94	746.86	11877	9979.52	22.51	244.78	18.93	18.93	18.93	18.93	18.93	18.93
2020	47.06	47.06	28.4	13.95	4.25	31.02	33.92	1185.77	700.28	14214.2	11916.3	12.94	234.6	28.4	28.4	28.4	28.4	28.4	28.4
2020	36.92	36.92	25.85	17.4	4.29	21.22	40.54	844.47	638.21	12073.2	14171.8	15.84	273.8	25.85	25.85	25.85	25.85	25.85	25.85
2020	29.78	29.78	26.2	15.54	5.24	20.73	41.87	1016.73	770.43	10626.3	9176.53	14.68	329.03	26.2	26.2	26.2	26.2	26.2	26.2
2020	37.09	37.09	25.66	10.91	6.87	22.36	38.1	1149.07	815.4	13378.3	13887.1	17.19	211.27	25.66	25.66	25.66	25.66	25.66	25.66
2020	43.63	43.63	28.02	14.82	5.45	20.08	48.38	1080.28	768.46	10523.8	10747.5	14.84	246.09	28.02	28.02	28.02	28.02	28.02	28.02
2020	41.69	41.69	22.86	19.14	5.16	19.89	38.31	972.56	855.2	11587	10062.3	20.98	251.1	22.86	22.86	22.86	22.86	22.86	22.86
2020	45.85	45.85	24.44	15.44	5.46	27.83	45.22	958.49	961.6	13947.7	11322.1	21.65	261.16	24.44	24.44	24.44	24.44	24.44	24.44
2020	37.36	37.36	23.25	15.96	6.49	25.23	38.76	838.41	841.15	11982.4	11718.7	16.77	313.79	23.25	23.25	23.25	23.25	23.25	23.25
2020	32.64	32.64	23.32	12.18	4.84	18.44	32.02	674.32	1005.7	13835.6	9810.04	17.15	235.15	23.32	23.32	23.32	23.32	23.32	23.32
2020	37.82	37.82	25.08	10.52	4.48	21.59	44.52	791.07	734.89	17669.1	11201.7	19.48	296.97	25.08	25.08	25.08	25.08	25.08	25.08
2020	28.71	28.71	20.01	15.68	5.95	25.22	34.14	925.3	843.38	10714	13020.8	18.19	254.68	20.01	20.01	20.01	20.01	20.01	20.01
2020	44.21	44.21	21.76	13.04	4.26	25.75	46.68	719.64	891.41	15235.9	10238.2	15.63	355.45	21.76	21.76	21.76	21.76	21.76	21.76
2020	38.68	38.68	26.11	14.27	4.13	21.44	35.71	928.59	921.74	12751.9	11341.2	18.79	258.75	26.11	26.11	26.11	26.11	26.11	26.11
2020	38.66	38.66	32.81	16.76	5.97	22.7	45.87	1301.16	734.12	13449.5	11496.8	20.56	337.09	32.81	32.81	32.81	32.81	32.81	32.81
2020	36.29	36.29	28.5	19.44	3.89	17.15	30	1101.1	871	18293	11611.4	22.86	276.76	28.5	28.5	28.5	28.5	28.5	28.5
2020	46.43	46.43	29.82	18.77	5.33	24.13	33.04	922.63	647.12	11539.8	11202.8	19.56	347.54	29.82	29.82	29.82	29.82	29.82	29.82
2020	40.26	40.26	26.01	16.45	5.47	25.64	37.62	1176.23	886.6	11650.4	14975.6	17.28	247.42	26.01	26.01	26.01	26.01	26.01	26.01
2020	41.7	41.7	29.44	13.14	7.08	28.38	37.35	980.68	761.11	15235.4	13209	16.55	254.93	29.44	29.44	29.44	29.44	29.44	29.44
2020	40.65	40.65	25.49	12.8	4.85	19.76	34.91	951.21	803.98	12556.2	12146.8	14.43	221.33	25.49	25.49	25.49	25.49	25.49	25.49
2020	40.48	40.48	24.42	14.67	3.68	21.29	42.81	1170.18	980.36	15996.9	11864.4	17.46	244.54	24.42	24.42	24.42	24.42	24.42	24.42
2020	39.14	39.14	27.63	18.62	4.08	24.89	26.05	1096.91	710.32	9315.85	12654.7	17.51	218.22	27.63	27.63	27.63	27.63	27.63	27.63
2020	33.39	33.39	27.04	19.86	6.95	21.93	36.91	1177.3	860.88	10343.7	11464.8	12.37	250.04	27.04	27.04	27.04	27.04	27.04	27.04
2020	45.68	45.68	19.58	16.14	4.23	21.78	43.2	981.42	756.68	10681.9	11346.6	21.06	204.26	19.58	19.58	19.58	19.58	19.58	19.58
2020	43.16	43.16	25.35	18.94	5.96	22.87	34.25	819.68	680.06	11227.5	9646.83	18.97	239.22	25.35	25.35	25.35	25.35	25.35	25.35
2020	39.41	39.41	25.84	15.82	4.55	21.79	33.28	783.73	985.15	15191.1	11017.5	16.44	214.75	25.84	25.84	25.84	25.84	25.84	25.84
2020	39.79	39.79	29.27	15.35	4.79	20.48	24.95	1009.44	819.16	13685.4	12266.6	13.98	229.48	29.27	29.27	29.27	29.27	29.27	29.27
2020	43.91	43.91	20.04	14.05	6.15	21.49	36.87	868.57	758.12	17895.1	10371.8	21.35	282.38	20.04	20.04	20.04	20.04	20.04	20.04
2020	34.98	34.98	21.86	14.91	6.9	18.86	30.99	1055.49	665.08	11034.4	12165.7	15.22	250.15	21.86	21.86	21.86	21.86	21.86	21.86
2020	44.14	44.14	25.18	19.34	4.39	17.35	44.31	876.43	629.03	14170.7	12070.4	17.24	253.83	25.18	25.18	25.18	25.18	25.18	25.18
2020	49.15	49.15	22.23	14.18	5.46	28.23	36.75	919.63	841.81	12929.4	13864	13.54	244.52	22.23	22.23	22.23	22.23	22.23	22.23
2020	44.7	44.7	29.56	16.72	4.22	22.19	34.98	1082.75	768.67	13203.2	10385.1	15.54	273.38	29.56	29.56	29.56	29.56	29.56	29.56
2020	47.39	47.39	22.52	14.45	5.63	20.09	37.91	1243.06	865.74	11490.4	10796.7	13.82	288	22.52	22.52	22.52	22.52	22.52	22.52
2020	43.39	43.39	27.18	14.62	4.91	23.05	42.88	855.84	622.79	9080.99	12714.2	15.46	297.6	27.18	27.18	27.18	27.18	27.18	27.18
2020	41.33	41.33	20	14.39	4.87	27.7	36.02	1272.15	751.28	11228.1	10832.6	15.75	297.83	20	20	20	20	20	20
2020	45.31	45.31	26.34	16.3	5.46	22.56	40.7	938.53	794.42	12704.2	12884.7	18.44	277.66	26.34	26.34	26.34	26.34	26.34	26.34
2020	39.32	39.32	26.82	11.37	5.6	21.41	34.24	890.95	819.92	10814.8	10799.5	15.74	270.2	26.82	26.82	26.82	26.82	26.82	26.82
2020	39.1	39.1	25.05	17.99	5.03	23.24	33.37	1033.08	825.82	15302.2	13464.8	16.1	260.07	25.05	25.05	25.05	25.05	25.05	25.05
2020	38.86	38.86	23.68	16.41	4.67	24.26	53.48	1100.5	764.56	14783	15639.5	15.95	260.33	23.68	23.68	23.68	23.68	23.68	23.68
2020	32.87	32.87	24.86	15.89	4.55	24.73	35.69	903.51	820.2	12136.7	9474.3	17.87	307.79	24.86	24.86	24.86	24.86	24.86	24.86
2020	38.74	38.74	24.94	14.47	6.87	23.8	38.68	1114.57	712.19	12140.9	11500.2	16.07	263.03	24.94	24.94	24.94	24.94	24.94	24.94
2020	45.26	45.26	22.51	17.22	5.74	24.12	38.54	749.83	829.82	11410.8	11276.5	17.81	303.22	22.51	22.51	22.51	22.51	22.51	22.51
2020	44.4	44.4	21.78	18.27	7.12	24.72	41.39	870.16	689.44	13070	11903.8	17.02	230.35	21.78	21.78	21.78	21.78	21.78	21.78
2020	48.6	48.6	22.12	12.74	4.2	23.88	41.15	1226.52	822.62	12653.4	10592.3	18.46	254.05	22.12	22.12	22.12	22.12	22.12	22.12
2020	43.31	43.31	24.72	13.39	5.59	23.74	40.19	924.69	661.78	11695.3	11476.2	20.69	337.56	24.72	24.72	24.72	24.72	24.72	24.72
2020	35.88	35.88	24.99	15.05	4.63	24.25	42.67	782.35	752.45	10654.7	13127.2	17.47	253.15	24.99	24.99	24.99	24.99	24.99	24.99
2020	47.77	47.77	21.42	17.49	5.22	24.68	38.9	907.46	727.73	12918.3	11914.9	17.57	247.8	21.42	21.42	21.42	21.42	21.42	21.42
2020	37.88	37.88	26.18	14.18	5.54	22.36	40.14	923.58	832.63	12174.7	12246.6	15.27	254.81	26.18	26.18	26.18	26.18	26.18	26.18
2020	32.62	32.62	25.59	14.53	3.96	18.18	49.67	1034.27	904.2	15040.4	15988.5	15.58	226.6	25.59	25.59	25.59	25.59	25.59	25.59
2020	34	34	22.48	13.96	6.83	21.33	46.26	864.45	726.71	10063.4	11409.6	18.06	331.68	22.48	22.48	22.48	22.48	22.48	22.48
2020	45.93	45.93	26.52	17.19	4.51	23.24	39.31	813.81	829.75	9603.16	11119.7	15.17	301.67	26.52	26.52	26.52	26.52	26.52	26.52
2020	37.64	37.64	26.11	13.09	5.22	22.78	37.42	907.48	638.12	16596.5	10616.6	16.02	195.95	26.11	26.11	26.11	26.11	26.11	26.11
2020	41.45	41.45	22.44	12.8	6.96	21.3	44.32	1123.28	857.08	15622.8	10493.5	19.95	225.51	22.44	22.44	22.44	22.44	22.44	22.44
2020	36.63	36.63	22.76	12.8	5.82	21.5	39.86	871.95	745.15	11961.7	10700	19.78	243.03	22.76	22.76	22.76	22.76	22.76	22.76
2020	42.2	42.2	19.79	17.39	4.66	30.02	31.98	1181.08	739.04	12816.4	11146.4	17.05	226.74	19.79	19.79	19.79	19.79	19.79	19.79
2020	38.52	38.52	23.57	13.22	4.8	17.49	34.94	914.95	612.05	14089.1	12688.1	13.89	263.38	23.57	23.57	23.57	23.57	23.57	23.57
2020	36.78	36.78	24.07	17.62	4.79	25.51	36.01	1158.25	846.44	11502.8	12121.5	21.09	267.69	24.07	24.07	24.07	24.07	24.07	24.07
2020	32.5	32.5	21.28	15.33	5.1	25.19	38.31	1019.99	738.29	8760.78	10398.2	13.74	273.44	21.28	21.28	21.28	21.28	21.28	21.28
2020	38.65	38.65	23.57	15.1	4.8	24.16	45.68	829.3	701.7	12356.4	9468.01	17.44	274.02	23.57	23.57	23.57	23.57	23.57	23.57
2020	43.86	43.86	23.59	18.32	5.44	20.92	36.55	1038.6	737.99	13575.4	12524.6	21.8	349.04	23.59	23.59	23.59	23.59	23.59	23.59
2020	45.93	45.93	21.05	17.08	5.22	23.21	45.88	1131.68	799.53	15065.8	12554.2	13.88	329.55	21.05	21.05	21.05	21.05	21.05	21.05
2020	38.78	38.78	26.57	16.55	5.29	17.94	30.76	997.72	728.73	11926.1	9934.5	14.53	286.56	26.57	26.57	26.57	26.57	26.57	26.57
2020	33.89	33.89	24.51	13.67	6.78	24.76	44.65	802.06	582.64	10706.9	9474.37	17.38	220.15	24.51	24.51	24.51	24.51	24.51	24.51
2020	35.12	35.12	34.13	15.89	3.6	17.86	27.93	1160.59	690.94	10278.2	13061.2	22.9	232.7	34.13	34.13	34.13	34.13	34.13	34.13
2020	43.73	43.73	19.88	17.13	3.79	26.5	46.86	1083.08	835.72	15378.2	11334.7	18.07	233.92	19.88	19.88	19.88	19.88	19.88	19.88
2020	44.65	44.65	33.61	11.77	4.92	23.27	31.98	968.62	713.84	13412.4	12285.8	16.46	293.62	33.61	33.61	33.61	33.61	33.61	33.61
2020	36.55	36.55	24.19	13.2	6.11	26.01	39.35	1065.32	763.5	10609.7	11510.7	16.31	274.45	24.19	24.19	24.19	24.19	24.19	24.19
2020	33.01	33.01	17.76	15.96	5.4	24.33	30.81	877.15	857.68	13099.8	11194.4	15.63	342.17	17.76	17.76	17.76	17.76	17.76	17.76
2020	41.88	41.88	21.21	12.88	5.92	20.66	34.44	1039	768.1	14318.3	12600.8	14.81	320.2	21.21	21.21	21.21	21.21	21.21	21.21
2020	40.41	40.41	27.05	18.78	5.11	20.68	38.89	1028.26	751.7	12297.7	12631	19.34	261.72	27.05	27.05	27.05	27.05	27.05	27.05
2020	38.46	38.46	29.37	15.31	4.29	25.31	38.19	1134.26	953.58	15887.3	12862	20.35	268.14	29.37	29.37	29.37	29.37	29.37	29.37
2020	36.45	36.45	22.65	18.04	5.68	30.64	42.98	1158.16	667.56	12567.9	13436.3	19.22	269.72	22.65	22.65	22.65	22.65	22.65	22.65
2020	48.92	48.92	22.34	16.37	5.45	23.15	40.78	1020.76	753.9	11976.6	11374.5	16.81	230.24	22.34	22.34	22.34	22.34	22.34	22.34
2020	54.92	54.92	26.98	15.76	5.06	18.93	38.43	1040.63	659.29	13133	12840.1	16.29	278.23	26.98	26.98	26.98	26.98	26.98	26.98
2020	40.19	40.19	25.65	16.78	5.22	16.13	42.37	830.09	874.79	11979.6	12525.9	21.4	213.13	25.65	25.65	25.65	25.65	25.65	25.65
2020	37.69	37.69	22.66	19.52	4.46	23.14	41.92	1047.4	929.3	12850	9662.22	18.72	234.59	22.66	22.66	22.66	22.66	22.66	22.66
2020	49.42	49.42	22.32	13.55	5.84	27.07	32.86	1096.7	689.66	13199.5	11819.5	18.62	303.2	22.32	22.32	22.32	22.32	22.32	22.32
2020	39.91	39.91	30.6	17.04	5.21	26.41	29.28	849.15	794.41	12754	11130.5	17.83	222.78	30.6	30.6	30.6	30.6	30.6	30.6
2020	41.3	41.3	26.75	15.83	5.34	24.55	37.67	904.2	617.91	13313.7	11638.2	21.13	300.96	26.75	26.75	26.75	26.75	26.75	26.75
2020	47.15	47.15	28.83	18.86	5.07	21.91	34.12	1029.93	930.58	12387.7	11244	17.88	209.63	28.83	28.83	28.83	28.83	28.83	28.83
2020	46.5	46.5	23	17.29	6.06	25.13	34.68	1127.68	731.71	12582.1	9151.58	12.84	265.31	23	23	23	23	23	23
2020	39.32	39.32	21.29	14.86	4.31	25.53	32.33	907.36	587.05	11154.8	12939.9	16.98	223.28	21.29	21.29	21.29	21.29	21.29	21.29
2020	39.45	39.45	20.28	13.11	4.57	23.67	38.4	837.62	896.15	12758.2	9604.4	18.3	309.01	20.28	20.28	20.28	20.28	20.28	20.28
2020	44.23	44.23	21.39	20.39	4.71	28.18	34.01	1104.82	700.28	13175.4	10172.5	10.33	218.31	21.39	21.39	21.39	21.39	21.39	21.39
2020	34.7	34.7	26.08	13.77	5.87	28.8	33.32	823.98	648.06	11673.1	9549.73	22.25	319.72	26.08	26.08	26.08	26.08	26.08	26.08
2020	38.53	38.53	24.85	17.09	4.22	28.88	40.14	1007.22	991.73	13157.8	8990.83	20.34	248.08	24.85	24.85	24.85	24.85	24.85	24.85
2020	30.28	30.28	23.4	15.62	3.74	21.03	32.59	1149.14	582.21	15149.4	11796.5	22.07	271.91	23.4	23.4	23.4	23.4	23.4	23.4
2020	38.91	38.91	24.76	16.62	4.17	22.63	30.96	930.98	679.37	13180.3	11883.6	13.89	268.86	24.76	24.76	24.76	24.76	24.76	24.76
2020	36.11	36.11	31.25	12.99	4.35	20.17	38.27	857.68	733.27	12170.2	12915.7	17.41	210.72	31.25	31.25	31.25	31.25	31.25	31.25
2020	43.2	43.2	27.31	13.76	4.86	24.56	38.36	880.16	634.62	13555.2	10169.4	20.62	256.74	27.31	27.31	27.31	27.31	27.31	27.31
2020	35.93	35.93	24.21	17.22	4.74	27.04	35.18	692.45	697.27	14013.9	10938.2	16.45	283.41	24.21	24.21	24.21	24.21	24.21	24.21
2020	36.24	36.24	29.32	14.33	5.41	23.79	36.87	916.7	875.58	10774.1	10933.1	20.24	257.19	29.32	29.32	29.32	29.32	29.32	29.32
2020	47.77	47.77	30.87	15.81	4.17	16.66	41.83	1239.02	804.72	13184.4	9360.37	17.84	229.02	30.87	30.87	30.87	30.87	30.87	30.87
2020	37.2	37.2	19.03	12.53	5.44	23.59	49.48	1102.58	773.08	14137.9	13329.8	14.36	278.33	19.03	19.03	19.03	19.03	19.03	19.03
2020	35.88	35.88	19.81	16.05	5.37	21.58	34.04	885.55	868.62	15067	10504.6	17.87	251.31	19.81	19.81	19.81	19.81	19.81	19.81
2020	39.93	39.93	21.42	16.66	6.51	23.93	39.74	1229.42	680.47	14254.8	11232.4	17.6	257.88	21.42	21.42	21.42	21.42	21.42	21.42
2020	32.21	32.21	22.87	10.64	5.34	29.92	28.91	730.61	806.35	9900.39	8299.12	14.54	216.86	22.87	22.87	22.87	22.87	22.87	22.87
2020	43.32	43.32	28.41	14.74	4.6	21.07	33.09	857.39	746.23	8458.39	11464	18.57	313.72	28.41	28.41	28.41	28.41	28.41	28.41
2020	43.22	43.22	29.36	17.55	6.01	21.51	36.05	825.48	826.62	13899.3	11447.1	18.14	182.1	29.36	29.36	29.36	29.36	29.36	29.36
2020	36	36	24.84	19.15	6.72	23.43	34.74	683.01	871.95	13171.4	9689.98	18.25	292.74	24.84	24.84	24.84	24.84	24.84	24.84
2020	36.92	36.92	19.6	13.12	6.25	24.76	42.97	909.81	865.85	10515	13579.6	19.36	264.62	19.6	19.6	19.6	19.6	19.6	19.6
2020	41.53	41.53	26.41	13.87	4.33	23.46	40.78	1157.52	785.67	12384.5	13695.8	15.85	265.87	26.41	26.41	26.41	26.41	26.41	26.41
2020	34.45	34.45	24.91	13.18	6.36	16.59	28.77	1052.26	623.31	8664.26	11845.4	18.29	208.82	24.91	24.91	24.91	24.91	24.91	24.91
2020	38.87	38.87	30.49	16.25	7	16.2	28.04	940.58	666.58	11062.5	10120.2	13.48	286.15	30.49	30.49	30.49	30.49	30.49	30.49
2020	39.86	39.86	22.92	15.29	4.54	19.44	45.38	980.27	695.15	13482.3	14417	15.25	236.5	22.92	22.92	22.92	22.92	22.92	22.92
2020	37.06	37.06	30.03	14.52	6.41	26.37	50.35	1006.2	571.48	12582.7	11989.7	14.36	220.54	30.03	30.03	30.03	30.03	30.03	30.03
2020	36.62	36.62	29.39	15.46	4.96	25.71	27.36	900.65	787.08	11020	13619.7	20.58	256.85	29.39	29.39	29.39	29.39	29.39	29.39
2020	37.78	37.78	23.83	14.8	4.85	28.47	34.58	989.41	916.68	13530.9	11423.6	13.26	234.65	23.83	23.83	23.83	23.83	23.83	23.83
2020	29.38	29.38	28.69	18.48	4.97	19.4	40.54	825.52	945.66	11181.7	9687.8	14.37	291.33	28.69	28.69	28.69	28.69	28.69	28.69
2020	35.19	35.19	22.7	19.52	3.3	24.93	33.8	865.1	703.76	11840.8	12706.5	16.06	285.09	22.7	22.7	22.7	22.7	22.7	22.7
2020	44.94	44.94	21.9	14.14	4.23	21.35	48.45	1040.12	754.02	12311.7	10130	13.34	284.71	21.9	21.9	21.9	21.9	21.9	21.9
2020	38.87	38.87	22.02	17.11	4.95	22.13	31.84	949.63	666.68	15602.1	11393.6	15.23	302.49	22.02	22.02	22.02	22.02	22.02	22.02
2020	37.06	37.06	25.23	15.7	4.99	25.44	40.74	820.23	827.61	13703.1	9633.66	11.78	324.8	25.23	25.23	25.23	25.23	25.23	25.23
2020	41.99	41.99	27.24	14.53	4.44	22.05	37.65	1021.1	625.23	12248.9	15235.5	13.34	358.26	27.24	27.24	27.24	27.24	27.24	27.24
2020	31.94	31.94	19.96	15.32	4.65	20.1	42.77	778.29	722.16	11793	13309.8	14.2	239.24	19.96	19.96	19.96	19.96	19.96	19.96
2020	36.55	36.55	22.35	15.81	5.07	18.07	38.77	866.11	743.5	12039.7	12782.4	11.21	250.22	22.35	22.35	22.35	22.35	22.35	22.35
2020	42.18	42.18	24.22	15.22	6.4	25.61	36.88	1036.48	882.94	13756.7	12786.2	16.61	300.53	24.22	24.22	24.22	24.22	24.22	24.22
2020	35.73	35.73	29.21	16.04	4.16	21.69	38.5	1120.12	896.83	12028.2	11653.2	16.25	263.9	29.21	29.21	29.21	29.21	29.21	29.21
2020	48.26	48.26	25.16	15.56	4.14	25.77	34.01	699.6	876.55	11309	14354	15.73	287.87	25.16	25.16	25.16	25.16	25.16	25.16
2020	46.61	46.61	24.42	17.38	4.85	23.24	44.42	1202.98	765.26	13551.9	11212.2	18.31	219.65	24.42	24.42	24.42	24.42	24.42	24.42
2020	36.04	36.04	26.38	14.41	4.62	23.32	38.88	1066.36	827.07	11994.5	10720.6	13.96	315.57	26.38	26.38	26.38	26.38	26.38	26.38
2020	41.98	41.98	26.19	15.11	6.11	24.36	42.19	972.43	755.16	11855.2	12752.8	13.08	247.4	26.19	26.19	26.19	26.19	26.19	26.19
2020	32.94	32.94	26.39	16.19	4.29	19.86	29.34	1107.04	860.48	12162.4	10336.8	15.25	247.51	26.39	26.39	26.39	26.39	26.39	26.39
2020	31.93	31.93	26.4	12.24	3.78	21.84	39.34	1127.32	675.22	12376	12449.4	19.7	278.85	26.4	26.4	26.4	26.4	26.4	26.4
2020	45.3	45.3	26.89	12.31	4.71	22.73	36.49	923.07	801.73	11236.9	13260.7	17.49	264.24	26.89	26.89	26.89	26.89	26.89	26.89
2020	39.38	39.38	20.81	13.5	5.05	23.26	48.81	993.03	513.49	10781.2	9784.12	20.22	287.96	20.81	20.81	20.81	20.81	20.81	20.81
2020	34.23	34.23	25.27	16.97	5.93	23.53	47.56	839.12	806.05	13156	9151.91	20.39	241.64	25.27	25.27	25.27	25.27	25.27	25.27
2020	41.68	41.68	23.82	23.05	4.76	20.42	45.53	1008.87	737.32	9899.08	12512.3	16.28	236.17	23.82	23.82	23.82	23.82	23.82	23.82
2020	35.71	35.71	22.53	18.77	5.79	26.7	47.07	1185.07	863.54	14707.1	11678.5	16.85	264.65	22.53	22.53	22.53	22.53	22.53	22.53
2020	44.24	44.24	22.73	16.81	5.88	19.96	39.43	1058.33	668.96	13347.2	11135	15.05	278.34	22.73	22.73	22.73	22.73	22.73	22.73
2020	27.67	27.67	24.44	18.97	4.92	21.32	36.23	814.56	1055.71	10350.8	12348.1	14.66	212.84	24.44	24.44	24.44	24.44	24.44	24.44
2020	44.22	44.22	29.75	15.94	5.62	27.89	40.8	996.97	826.64	10290.5	13901	17.05	294.68	29.75	29.75	29.75	29.75	29.75	29.75
2020	35.53	35.53	20.82	13.87	5.37	23.59	41.51	840.46	781.83	11535.3	11720.9	17.36	254.09	20.82	20.82	20.82	20.82	20.82	20.82
2020	35.78	35.78	29.2	15.15	4.94	20.91	39.03	949.94	787.38	14341.1	9652.33	9.95	208.65	29.2	29.2	29.2	29.2	29.2	29.2
2020	50.88	50.88	24.6	18.56	5.18	22.7	32.3	1155.18	657.88	11723.6	11213.3	17.51	201.15	24.6	24.6	24.6	24.6	24.6	24.6
2020	37.56	37.56	16.69	14.39	5.65	28.2	37.32	1090.84	802.8	13512.1	8384.32	15.46	282.16	16.69	16.69	16.69	16.69	16.69	16.69
2020	36.66	36.66	26.62	21.29	4.1	20.7	46.13	901.01	715.48	15943.1	10551.1	15.63	245.43	26.62	26.62	26.62	26.62	26.62	26.62
2020	36.95	36.95	22.4	18.15	5.08	26.15	28.53	936.6	848.39	11787.3	11368	15.31	241.18	22.4	22.4	22.4	22.4	22.4	22.4
2020	39.23	39.23	34.07	13.63	6.2	21.23	35.32	1106.27	837.76	12680.8	11634.9	17.55	222.74	34.07	34.07	34.07	34.07	34.07	34.07
2020	39.07	39.07	25.72	18.44	5.17	17.54	40.85	1057.04	749.74	11653.9	13995.7	16.41	328.58	25.72	25.72	25.72	25.72	25.72	25.72
2020	39.43	39.43	28.63	16.98	5.24	29.54	33.52	1056.84	786.84	12881.8	12615	13.76	248.24	28.63	28.63	28.63	28.63	28.63	28.63
2020	43.71	43.71	26.37	12.47	4.89	27.38	35.13	848.33	814.24	11469.6	11756.3	17	191.85	26.37	26.37	26.37	26.37	26.37	26.37
2020	35.48	35.48	31.72	14.53	5.12	25.5	33.49	980.47	800.15	10984	11237.5	16.54	240.23	31.72	31.72	31.72	31.72	31.72	31.72
2020	39.25	39.25	27.47	14.9	5.01	23.62	37.98	1108.74	843.44	15276.2	10545.4	15.37	241.77	27.47	27.47	27.47	27.47	27.47	27.47
2020	39.19	39.19	21.25	13.13	4.94	23.44	34.02	1085.62	488.91	13321.3	14227	16.94	227.02	21.25	21.25	21.25	21.25	21.25	21.25
2020	35.47	35.47	23.98	15.51	5.72	25.43	31.27	1135.08	757.89	13752.1	12174.6	15.66	247.76	23.98	23.98	23.98	23.98	23.98	23.98
2020	45.61	45.61	17.29	17.43	4.25	19.6	38.37	927.63	814.64	10956.8	11219.1	17.01	274.1	17.29	17.29	17.29	17.29	17.29	17.29
2020	35.44	35.44	25.79	17.79	4.97	23.31	29.71	1010.96	941.86	11908.7	10281.3	15.25	230.28	25.79	25.79	25.79	25.79	25.79	25.79
2020	39.16	39.16	29.88	14.58	4.15	24.18	36.8	779.16	770.74	10751.3	9085.57	17.03	291.89	29.88	29.88	29.88	29.88	29.88	29.88
2020	39.39	39.39	26.94	17.09	5.2	24.22	35.17	991.22	978.58	9932.56	11339	17.63	188.69	26.94	26.94	26.94	26.94	26.94	26.94
2020	44.09	44.09	24.53	15.46	5.37	23.49	31.87	1165.33	665.4	10987.5	10566.4	19.05	232.57	24.53	24.53	24.53	24.53	24.53	24.53
2020	41.21	41.21	18.9	11.78	4.53	22.1	40.02	1122.32	755.25	14164.4	11450.5	17.73	274.36	18.9	18.9	18.9	18.9	18.9	18.9
2020	27	27	23.02	15.41	5.17	20.16	35.11	1071.15	783.02	14680	10352	20.61	265.56	23.02	23.02	23.02	23.02	23.02	23.02
2020	33.53	33.53	23.61	16.96	5.19	22.49	33.45	925.91	913.23	10600.4	9736.06	20.87	237.34	23.61	23.61	23.61	23.61	23.61	23.61
2020	36.9	36.9	18.14	19.09	5.15	25.8	32.84	920.19	655.7	8903.74	11922.8	20.99	267.55	18.14	18.14	18.14	18.14	18.14	18.14
2020	36.68	36.68	27.34	17.84	4.29	21.27	37.66	1234.46	624.29	13358.1	11903.9	21.71	219.34	27.34	27.34	27.34	27.34	27.34	27.34
2020	34.42	34.42	20.97	10.48	4.83	27.04	38.01	681.96	747.12	12170.6	10124.9	16.04	284.17	20.97	20.97	20.97	20.97	20.97	20.97
2020	41.41	41.41	23.34	14.6	6	29.14	39.63	1179.46	858.51	11544.1	9636.88	17	288.69	23.34	23.34	23.34	23.34	23.34	23.34
2020	33.47	33.47	20.71	14.48	5.39	31.11	36.26	946.43	661.15	15414.6	13627.1	13.07	218.56	20.71	20.71	20.71	20.71	20.71	20.71
2020	38.85	38.85	29.46	15.93	3.91	25.45	37.95	1470.4	914.46	13087	12381.3	21.35	282.81	29.46	29.46	29.46	29.46	29.46	29.46
2020	36.27	36.27	19.14	18.79	5.81	23	36.04	981.37	696.11	16944.3	12037.4	16.64	250.17	19.14	19.14	19.14	19.14	19.14	19.14
2020	37.91	37.91	24.73	12.92	6.14	25.56	44.47	1167.09	756.55	13207.9	13257.9	20.54	233.5	24.73	24.73	24.73	24.73	24.73	24.73
2020	37.47	37.47	28.02	17.92	4.78	23.7	37.59	783.3	859.97	13413.7	10238.6	18.64	288.68	28.02	28.02	28.02	28.02	28.02	28.02
2020	29.68	29.68	24.47	18.42	5.64	23.52	35.36	937.35	941.72	11313.2	9882.36	13.24	248.61	24.47	24.47	24.47	24.47	24.47	24.47
2020	45.55	45.55	21.08	13.44	4.62	27.74	37.71	934.11	590.62	11942.1	11628.8	14.81	262.13	21.08	21.08	21.08	21.08	21.08	21.08
2020	34.16	34.16	27.98	16.53	2.83	23.99	32.99	858.95	741.58	10332.5	10468.9	15.96	234.69	27.98	27.98	27.98	27.98	27.98	27.98
2020	35.2	35.2	34.36	16.13	4.57	20.25	37.11	1036.16	746.35	10605.4	10642.2	13.37	218.84	34.36	34.36	34.36	34.36	34.36	34.36
2020	34.1	34.1	22.49	14.82	5.29	25.07	42.21	937.42	712.99	11141.5	12842	17.11	241.12	22.49	22.49	22.49	22.49	22.49	22.49
2020	41.02	41.02	27.45	13.92	5.98	22.64	33.62	1168.21	659.81	13320.3	8289.81	18.89	324.41	27.45	27.45	27.45	27.45	27.45	27.45
2020	40.44	40.44	23.47	14.04	5.1	22.07	40.09	1053.08	640.95	15073.9	10310.8	13.39	323.9	23.47	23.47	23.47	23.47	23.47	23.47
2020	44.3	44.3	25.3	18.64	3.49	28.19	37.96	973.76	822.14	8748.32	12881.1	22.71	244.2	25.3	25.3	25.3	25.3	25.3	25.3
2020	46.94	46.94	32.43	18.4	4.35	29.52	39.21	815.92	728.67	12186.9	11043.8	19.19	258.18	32.43	32.43	32.43	32.43	32.43	32.43
2020	39.12	39.12	23.69	19.95	5.59	23.73	34.26	1161	635.51	10027.2	8674.32	22.91	258.49	23.69	23.69	23.69	23.69	23.69	23.69
2020	43.49	43.49	30.54	14.72	3.62	24.6	30.67	695.99	762.37	14552.5	11131.9	19.35	227.66	30.54	30.54	30.54	30.54	30.54	30.54
2020	37.59	37.59	26.44	12.62	5	21.9	24.1	1037.85	809.47	13339.9	11023.8	19.01	196.24	26.44	26.44	26.44	26.44	26.44	26.44
2020	45.63	45.63	24.58	16.76	5.16	21.71	44	1141.41	801.96	11697.7	13344.3	15.98	207.34	24.58	24.58	24.58	24.58	24.58	24.58
2020	34.54	34.54	30.88	18.63	6.36	20.03	34.22	928.99	494.74	12377.9	11445	15.29	307.09	30.88	30.88	30.88	30.88	30.88	30.88
2020	47.39	47.39	29.78	15.97	6.73	24.65	38.77	1111.59	676.25	13354.9	8348.01	18.18	256.37	29.78	29.78	29.78	29.78	29.78	29.78
2020	37.77	37.77	24.87	16.65	4.85	23.07	38.32	1056.35	597.84	11817.5	9106.14	19.5	245.62	24.87	24.87	24.87	24.87	24.87	24.87
2020	41.8	41.8	23.28	13.61	6.57	20.94	32.2	830.46	838.91	14477.3	8842.17	18.89	242.72	23.28	23.28	23.28	23.28	23.28	23.28
2020	38.13	38.13	20.27	22.36	6.29	18.86	41.97	999.12	862.2	9761.23	14102.7	24.56	285.65	20.27	20.27	20.27	20.27	20.27	20.27
2020	37.76	37.76	29.43	15.29	7.04	20.21	32.16	563.46	711.75	12034.2	9606.89	18.42	264.86	29.43	29.43	29.43	29.43	29.43	29.43
2020	42.3	42.3	27.34	12.53	4.66	24.72	39.01	1036.77	770.01	10634.5	9525.58	12.3	364.48	27.34	27.34	27.34	27.34	27.34	27.34
2020	37.07	37.07	21.75	17.95	4.35	19.81	39.52	992.45	813.56	9781.78	9545.21	16.89	301.3	21.75	21.75	21.75	21.75	21.75	21.75
2020	42.59	42.59	24.12	14.09	5.55	18.53	39.72	1052.05	828.57	9296.15	9072.46	16.81	342.31	24.12	24.12	24.12	24.12	24.12	24.12
2020	36.35	36.35	29.37	12.12	3.66	22.65	40.52	864.01	864.76	15808.9	10796	14.3	360.44	29.37	29.37	29.37	29.37	29.37	29.37
2020	32.79	32.79	17.5	17.23	4.79	33.63	28.03	1068.27	797.47	11872.6	12751.3	16.54	300.85	17.5	17.5	17.5	17.5	17.5	17.5
2020	38.71	38.71	24.3	16.19	5.19	17.35	35.69	985.71	1045.76	14228.7	10786.7	14.26	260.89	24.3	24.3	24.3	24.3	24.3	24.3
2020	42.87	42.87	18.85	20.26	5.33	23.02	39.06	949.99	662.18	11808.7	11742.2	17.22	243.51	18.85	18.85	18.85	18.85	18.85	18.85
2020	36.49	36.49	19.33	11.19	6.75	28.36	39.22	917.99	738.07	12296.3	9872.54	20.64	235.5	19.33	19.33	19.33	19.33	19.33	19.33
2020	40.73	40.73	22.92	16.06	4.79	21.63	30.32	1044.14	740.48	12148.4	10575.5	16.51	316.6	22.92	22.92	22.92	22.92	22.92	22.92
2020	39.4	39.4	20.7	13.67	5.14	18.76	32.56	962.52	694.03	16440	10662.9	17.91	219.46	20.7	20.7	20.7	20.7	20.7	20.7
2020	51.62	51.62	29.32	15.62	5.26	23.17	34.1	1077.34	701.34	10893.6	10024.1	18.19	248.54	29.32	29.32	29.32	29.32	29.32	29.32
2020	42.31	42.31	25.77	18.88	4.67	23.77	38.93	897.78	693.95	12137.8	13365.2	20.83	230.88	25.77	25.77	25.77	25.77	25.77	25.77
2020	42.01	42.01	24.98	15.35	6.41	22.88	34.63	1161.79	771.84	11295	10094	13.7	305.78	24.98	24.98	24.98	24.98	24.98	24.98
2020	29.43	29.43	19.7	19.15	4.93	25.73	32.56	886.15	653.61	11342.7	11417.7	19.08	231.75	19.7	19.7	19.7	19.7	19.7	19.7
2020	46.13	46.13	28.89	12.03	7.04	18.1	31.62	973.54	870.94	13957.9	12061	15.27	191.81	28.89	28.89	28.89	28.89	28.89	28.89
2020	35.63	35.63	28.81	16.18	5.09	20.62	34.52	932.05	711.8	13336.1	9857.47	17.9	234.45	28.81	28.81	28.81	28.81	28.81	28.81
2020	35.5	35.5	22.19	16.71	5.67	18.51	48.48	1136.36	724.23	11938.9	10895.2	22.98	259.64	22.19	22.19	22.19	22.19	22.19	22.19
2020	38.32	38.32	22.78	16.63	5.81	27	44.6	790.44	730.25	13868.3	13541.1	17.02	270.2	22.78	22.78	22.78	22.78	22.78	22.78
2020	35.51	35.51	21.89	15.37	6.21	22	36.28	891.48	879.11	15488.7	10890.9	13.66	231.6	21.89	21.89	21.89	21.89	21.89	21.89
2020	38.88	38.88	28.7	15.1	4.47	24.94	41.8	1220.62	853.26	11939.8	10136.8	17.74	216.98	28.7	28.7	28.7	28.7	28.7	28.7
2020	48.66	48.66	19.9	20.27	4.82	24.62	36.7	1015.98	711.36	12419.8	12799.3	13.93	253.63	19.9	19.9	19.9	19.9	19.9	19.9
2020	39.21	39.21	24.16	15.25	4.77	26.54	53.05	1035.15	635.46	12742.5	11608.2	18.75	232.93	24.16	24.16	24.16	24.16	24.16	24.16
2020	43.32	43.32	27.71	13.5	4.16	25.15	43.79	1055.88	712.78	14128.7	10060.3	20.59	276.58	27.71	27.71	27.71	27.71	27.71	27.71
2020	39.77	39.77	25.52	13.19	5.46	26.32	30.63	1009.59	829.27	11461.3	13012	17.59	256.86	25.52	25.52	25.52	25.52	25.52	25.52
2020	34.57	34.57	24.3	14.8	4.11	23.31	38.88	618.53	615.02	12223.4	9976.14	18.43	287.94	24.3	24.3	24.3	24.3	24.3	24.3
2020	47.33	47.33	29.82	22.55	4.97	21.8	25.89	912.8	832.76	12995.7	10673.2	16.06	252.7	29.82	29.82	29.82	29.82	29.82	29.82
2020	41.6	41.6	23.18	15.42	4.06	23.62	45.01	1051.31	837.67	14363.9	11051.4	20.63	305.96	23.18	23.18	23.18	23.18	23.18	23.18
2020	41.17	41.17	36.17	20.16	4.52	26.82	31.35	813.27	672.57	12928.1	13852.3	18.56	242.22	36.17	36.17	36.17	36.17	36.17	36.17
2020	41.24	41.24	26.79	16.36	6.02	22.23	32.23	826.47	809.93	11141.6	13662.3	9.16	291.39	26.79	26.79	26.79	26.79	26.79	26.79
2020	35.47	35.47	27.42	15.54	5.28	20.81	42.71	1064.78	979.02	12478.8	12133.5	19.94	391.11	27.42	27.42	27.42	27.42	27.42	27.42
2020	32.82	32.82	28.78	15.13	5.58	23.03	37.62	792.28	745.76	11435.1	9509.69	19.64	213.81	28.78	28.78	28.78	28.78	28.78	28.78
2020	37.87	37.87	29.07	17.83	4.07	18.17	31.21	979.18	685.24	11950.5	14895.5	18	277.8	29.07	29.07	29.07	29.07	29.07	29.07
2020	39.69	39.69	29.15	14.8	5.49	19.58	42.1	1188.57	680.46	12412.9	10406.9	20.73	250.56	29.15	29.15	29.15	29.15	29.15	29.15
2020	29.87	29.87	20.06	18.1	6.07	23.52	29.24	1211.54	742.64	14530.5	12088.4	10.13	335.45	20.06	20.06	20.06	20.06	20.06	20.06
2020	32	32	28.41	16.22	6.17	21.65	41.96	1151.83	642.86	8654.98	10572.3	19.11	248.06	28.41	28.41	28.41	28.41	28.41	28.41
2020	38.37	38.37	18.71	14.16	7.11	22.89	34.24	999.14	795.8	14680.9	14496.7	18.62	226.43	18.71	18.71	18.71	18.71	18.71	18.71
2020	39.89	39.89	28.98	15.25	5.68	20.13	45.59	962.58	749.04	11302.3	14214.9	13.02	230.88	28.98	28.98	28.98	28.98	28.98	28.98
2020	42.49	42.49	22.58	14.93	4.8	19.68	34.77	896.73	737.72	17121.1	9241.94	14.97	279.44	22.58	22.58	22.58	22.58	22.58	22.58
2020	40.61	40.61	23.31	15.1	4.04	24.45	35.23	765.15	789.04	9912.98	11220	21.26	304.64	23.31	23.31	23.31	23.31	23.31	23.31
2020	33.72	33.72	17.92	14.39	5.06	29.33	37.73	906.84	909.75	13241.6	11831.8	16.61	254.26	17.92	17.92	17.92	17.92	17.92	17.92
2020	38.39	38.39	25.63	9.92	5.68	22.12	39.54	1000.47	660.75	11875.5	9134.41	26.76	225.71	25.63	25.63	25.63	25.63	25.63	25.63
2020	38.91	38.91	31.36	16.4	6.44	22	35.71	1306.33	881.33	10383	12861.2	12.79	247.75	31.36	31.36	31.36	31.36	31.36	31.36
2020	37	37	19.69	14.46	5.39	22.53	27.57	855.29	715.75	10903.4	13172.4	17.03	209.77	19.69	19.69	19.69	19.69	19.69	19.69
2020	36.68	36.68	20.95	16.85	5.3	19.35	43.45	991.89	787.6	13574.5	11216.1	16.09	244.19	20.95	20.95	20.95	20.95	20.95	20.95
2020	35.9	35.9	22.65	17.82	4.47	22.29	34.76	1229.11	788.58	11527	11606.9	17.27	302.98	22.65	22.65	22.65	22.65	22.65	22.65
2020	42.03	42.03	28.99	15.75	6.94	25.44	34.24	1221.09	635.29	10419.8	13265.6	19.08	291.88	28.99	28.99	28.99	28.99	28.99	28.99
2020	48.46	48.46	23.88	15.27	6.75	20.57	34.98	1245.95	805.13	9637.81	9794.26	17.18	215.89	23.88	23.88	23.88	23.88	23.88	23.88
2020	38.92	38.92	21.55	17.71	4.03	24.22	35.22	1325.45	916.17	13822	11938.9	20	246.4	21.55	21.55	21.55	21.55	21.55	21.55
2020	34.06	34.06	23.75	17.85	5.79	21.08	38.38	1197.72	943.15	10560.1	12744.8	14.31	270.41	23.75	23.75	23.75	23.75	23.75	23.75
2020	40.04	40.04	24.92	15.15	6.66	22.55	32	910.94	905.16	11657.2	11488.5	16.81	250.61	24.92	24.92	24.92	24.92	24.92	24.92
2020	52.93	52.93	26.11	14.96	5.2	16.16	33.04	856.6	797.12	14207.2	11447	17.99	233.07	26.11	26.11	26.11	26.11	26.11	26.11
2020	30.66	30.66	23.21	16.01	4.31	18.84	28.8	1125.43	906.36	10921.4	9951.97	19.04	287.12	23.21	23.21	23.21	23.21	23.21	23.21
2020	35.89	35.89	22.74	15.19	5.51	22.22	37.21	879.73	800.73	11449.1	12779	12.44	297.31	22.74	22.74	22.74	22.74	22.74	22.74
2020	44.82	44.82	24.72	14.54	4.23	26.7	41.04	1077.8	691.89	12373.4	12034.3	19.02	281.29	24.72	24.72	24.72	24.72	24.72	24.72
2020	43.08	43.08	20.25	13.35	5.14	26.83	40.4	906.64	911.39	14723.2	11752.2	20.84	236.37	20.25	20.25	20.25	20.25	20.25	20.25
2020	39.42	39.42	28.6	14.8	5.39	23.5	43.77	961.93	632.67	12871.3	9355.29	16.21	285.35	28.6	28.6	28.6	28.6	28.6	28.6
2020	34.59	34.59	26.33	14.06	5.41	24.71	37.73	875.05	672	11830.6	15428.2	15.56	267.4	26.33	26.33	26.33	26.33	26.33	26.33
2020	43.01	43.01	25.72	13.23	5.54	28.77	33.84	956.7	796.22	15831	14334.5	19.62	230.87	25.72	25.72	25.72	25.72	25.72	25.72
2020	31.92	31.92	23.89	17.77	6.03	19.95	46.12	1207.9	985.23	12902.1	9508.53	16.89	275.09	23.89	23.89	23.89	23.89	23.89	23.89
2020	39.25	39.25	23.52	14.19	5.93	25.9	41.16	919.64	625.5	11805.3	10759.1	22.52	313.12	23.52	23.52	23.52	23.52	23.52	23.52
2020	43.99	43.99	19.49	16.69	4.84	22.47	41.12	1015.78	737.39	14043.5	8384.46	17.75	230.66	19.49	19.49	19.49	19.49	19.49	19.49
2020	29.28	29.28	23.14	14.87	5.29	25.65	39.47	944.54	641.24	12000	12392.9	20.29	181.77	23.14	23.14	23.14	23.14	23.14	23.14
2020	35.79	35.79	26.81	13.48	4.12	21.31	35.8	1115.14	612.79	13122.7	15945.5	19.18	315.04	26.81	26.81	26.81	26.81	26.81	26.81
2020	41.28	41.28	27.62	16.22	6.7	18.94	35.72	882.94	832.41	8631.28	13927.7	16.48	305.56	27.62	27.62	27.62	27.62	27.62	27.62
2020	33.95	33.95	21.15	12.15	4.6	23.5	36.82	1130.33	893.13	14898.1	9205.08	17.81	264.53	21.15	21.15	21.15	21.15	21.15	21.15
2020	35.05	35.05	19.62	17.46	4.97	22.74	40.32	759.4	814.41	15856.2	10959.9	16.44	241.12	19.62	19.62	19.62	19.62	19.62	19.62
2020	39.64	39.64	22.97	11.75	6.04	22.52	37.85	1150.98	784.87	14014.2	10281.1	17.11	304.61	22.97	22.97	22.97	22.97	22.97	22.97
2020	41.84	41.84	25.67	14.42	6.03	21.49	40.26	1231.7	879.31	10517.9	11805.3	15.3	230.3	25.67	25.67	25.67	25.67	25.67	25.67
2020	35.64	35.64	19.46	15.97	6.21	25.08	34.76	1073.15	755.21	11540.9	13770.7	15.5	297.44	19.46	19.46	19.46	19.46	19.46	19.46
2020	40.53	40.53	18.95	15.43	5.06	24.99	33.65	1138.02	729.71	15929.5	12972	20.14	246.49	18.95	18.95	18.95	18.95	18.95	18.95
2020	38.42	38.42	19.95	18.06	3.99	23.37	42.53	1105.77	718.41	9989.84	10541.8	18.07	287.24	19.95	19.95	19.95	19.95	19.95	19.95
2020	47.12	47.12	26.74	15.35	4.96	25.22	38.07	1011.86	775.54	14685.4	16123.7	20.21	366.28	26.74	26.74	26.74	26.74	26.74	26.74
2020	39.52	39.52	28.08	14.89	5.99	23.09	33.68	907.65	837.06	9922.04	11433.7	19.88	207.17	28.08	28.08	28.08	28.08	28.08	28.08
2020	37.63	37.63	25.12	20.93	4.48	15.58	38.15	791.05	701.72	13245.5	16266.8	20.13	249.09	25.12	25.12	25.12	25.12	25.12	25.12
2020	34.49	34.49	34.66	15.66	5.23	23.29	42.61	799.32	956.87	13227.5	13915.8	17.69	268.19	34.66	34.66	34.66	34.66	34.66	34.66
2020	40.66	40.66	22.59	17.28	5.33	20.24	39.53	1104.64	817.66	11697.1	11206.7	13.81	240.22	22.59	22.59	22.59	22.59	22.59	22.59
2020	36.71	36.71	27.37	15.03	5.95	21.89	39.44	1079.39	873	14874.9	11131.9	15.83	275.59	27.37	27.37	27.37	27.37	27.37	27.37
2020	40.92	40.92	21.31	17.02	4.57	23.14	40.5	1060.13	833.59	10265.5	10583	21.13	291.09	21.31	21.31	21.31	21.31	21.31	21.31
2020	37.48	37.48	19.36	16.99	5.26	23.59	35.06	1051.7	682.23	9818.57	11803	14.54	252.22	19.36	19.36	19.36	19.36	19.36	19.36
2020	36.23	36.23	27.6	14.38	6.47	20.81	39.62	1041.92	549.35	14560	8864.03	21.36	245.09	27.6	27.6	27.6	27.6	27.6	27.6
2020	40.84	40.84	26.53	16.18	5.05	24.85	40.57	1217.17	642.63	11748	9483.59	14.68	295.73	26.53	26.53	26.53	26.53	26.53	26.53
2020	44.47	44.47	24.79	10.53	5.78	24.94	49.16	1134.19	952.42	10969.4	12501.5	12.74	236.52	24.79	24.79	24.79	24.79	24.79	24.79
2020	34.85	34.85	24.72	14.17	5.58	23.52	30.62	996	872.39	16450.9	10041.2	14.56	266.84	24.72	24.72	24.72	24.72	24.72	24.72
2020	32.6	32.6	30.99	12.14	5.13	29.61	38.04	939.13	879.98	12297.3	13845.4	14.84	266.87	30.99	30.99	30.99	30.99	30.99	30.99
2020	34.3	34.3	34.33	18.28	3.38	19.95	42.45	744.02	699.91	11401	7857.8	18.09	236.87	34.33	34.33	34.33	34.33	34.33	34.33
2020	39.74	39.74	20.74	15.56	5.04	26.6	30.31	748.33	883.38	10989.6	13510.7	16.86	217.24	20.74	20.74	20.74	20.74	20.74	20.74
2020	40.49	40.49	27.89	11.94	4.99	15.2	37.84	774.62	761.34	13440.1	13478.7	18.56	216.98	27.89	27.89	27.89	27.89	27.89	27.89
2020	47.71	47.71	28.64	12.71	5.26	24.66	35.48	950.26	849.27	13862.6	11262.8	17.55	288.94	28.64	28.64	28.64	28.64	28.64	28.64
2020	45.73	45.73	19.72	15.05	3.82	19.58	32.26	821.62	831.64	13230.1	17356.3	13.37	267.56	19.72	19.72	19.72	19.72	19.72	19.72
2020	32.39	32.39	20.95	13.54	4.75	21.94	41.78	887.97	816.88	11370.4	10075.3	20.59	250.71	20.95	20.95	20.95	20.95	20.95	20.95
2020	35.13	35.13	19.07	16.51	5.35	19.34	38.51	876.38	592.84	13131.3	12815.6	18.23	229.67	19.07	19.07	19.07	19.07	19.07	19.07
2020	47.57	47.57	22.85	21.93	5.53	25.96	42.58	808.72	749.19	13936.1	12230.5	16.33	326.91	22.85	22.85	22.85	22.85	22.85	22.85
2020	34.15	34.15	24.27	16.52	4.55	25.48	36.49	1038.96	734.13	12930.1	9887.3	20.65	278.1	24.27	24.27	24.27	24.27	24.27	24.27
2020	33.7	33.7	22.98	17.45	3.2	23.4	37	1012.28	886.31	12271.9	13659.5	14.05	270.9	22.98	22.98	22.98	22.98	22.98	22.98
2020	38.15	38.15	22.53	12.44	5.59	20.88	42.09	829.33	708.77	13764.7	12847	15.86	271.21	22.53	22.53	22.53	22.53	22.53	22.53
2020	33.67	33.67	21.9	16.81	5.08	22.41	32.53	777.96	686.3	11103.9	13294.4	17.86	170.04	21.9	21.9	21.9	21.9	21.9	21.9
2020	34.56	34.56	24.07	14.59	5.15	18.49	32.42	1023.38	818.17	14752	10676.9	17.57	241.26	24.07	24.07	24.07	24.07	24.07	24.07
2020	35.55	35.55	31.72	11.96	4.43	19.54	45.11	1043.54	883.56	10593.1	16489.1	17.8	266.56	31.72	31.72	31.72	31.72	31.72	31.72
2020	38.58	38.58	24.28	13.43	4.89	23.63	33.5	791.34	866.43	13373.9	9357.02	15.9	237.62	24.28	24.28	24.28	24.28	24.28	24.28
2020	33.18	33.18	27.87	12.3	4.36	22.93	31.26	1029.75	626.28	17645.8	12631	21.76	255.46	27.87	27.87	27.87	27.87	27.87	27.87
2020	38.38	38.38	34.36	15.95	5.2	18.91	47.82	956.11	768.71	10316.1	11588.7	15.72	234.61	34.36	34.36	34.36	34.36	34.36	34.36
2020	40.42	40.42	24.26	15.89	4.72	17.03	42.04	960.53	646.86	10705.3	13540.7	17.92	258.63	24.26	24.26	24.26	24.26	24.26	24.26
2020	43.58	43.58	24.71	16.55	5.12	31.25	43.73	1124.9	804.37	10737	11751.8	17.6	246.55	24.71	24.71	24.71	24.71	24.71	24.71
2020	42.07	42.07	26.61	14.02	6.2	25.17	41.34	951.66	904.65	10906.5	9278.76	21.32	266.18	26.61	26.61	26.61	26.61	26.61	26.61
2020	39.16	39.16	25.5	16.15	5.96	23.63	33.81	1113.75	971.37	15233.4	12316	17.95	293.5	25.5	25.5	25.5	25.5	25.5	25.5
2020	39.47	39.47	26.58	21.44	5.78	23.43	42.58	856.93	802.8	15014.2	15283.6	15.58	274.53	26.58	26.58	26.58	26.58	26.58	26.58
2020	42.02	42.02	21.27	15.38	4.94	22.12	37.39	999.06	728.05	11348.5	12951	14.34	289.1	21.27	21.27	21.27	21.27	21.27	21.27
2020	31.85	31.85	21.81	16.32	5.62	23.52	33.61	884.25	778.57	11381.5	10966	13.4	234.98	21.81	21.81	21.81	21.81	21.81	21.81
2020	32.36	32.36	19.08	11.7	4.38	22.85	38.1	945.93	884.31	8408.73	10899.6	16.29	250.86	19.08	19.08	19.08	19.08	19.08	19.08
2020	35.6	35.6	25.45	15.56	4.73	20.38	45.68	965.73	939.59	10123.6	12154.5	20.49	238.18	25.45	25.45	25.45	25.45	25.45	25.45
2020	43.12	43.12	30.69	16.28	6.1	24.91	39.23	1038.28	875.95	15013	15775.2	12.17	256.08	30.69	30.69	30.69	30.69	30.69	30.69
2020	42.91	42.91	22.86	14.67	4.44	20.88	30.62	1125.59	783.58	13161.2	15070.5	17.64	247.34	22.86	22.86	22.86	22.86	22.86	22.86
2020	38.45	38.45	19.55	14.81	5.07	26.82	44.16	1125.91	644.4	11724.8	13149.2	19.2	271.28	19.55	19.55	19.55	19.55	19.55	19.55
2020	45.13	45.13	25.77	18.24	5.78	23.2	41.6	1135.26	1072.06	9402.24	13580.5	20.46	257.83	25.77	25.77	25.77	25.77	25.77	25.77
2020	52.39	52.39	19.8	16.15	5.72	19.62	33.8	901.1	891.82	11678.6	12907.1	12.76	239.12	19.8	19.8	19.8	19.8	19.8	19.8
2020	35.96	35.96	22.4	13.14	4.9	23.03	30.72	969.84	795.4	13537.5	11129.4	16.95	315.03	22.4	22.4	22.4	22.4	22.4	22.4
2020	46.98	46.98	23.25	14.56	5.28	26.32	37.63	1082.52	766.79	14709.5	11230.9	16.79	317.62	23.25	23.25	23.25	23.25	23.25	23.25
2020	35.91	35.91	22.94	16.12	5.32	23.76	32.59	921.28	588.05	14552.9	10285.7	16.68	298.1	22.94	22.94	22.94	22.94	22.94	22.94
2020	47.02	47.02	21.76	15.41	5.69	22.47	33.57	856.99	706.45	9299.4	11193.4	15.01	291.9	21.76	21.76	21.76	21.76	21.76	21.76
2020	35.76	35.76	20.13	16.09	7.61	26.09	37.92	1209.32	742.29	11285.9	14995.6	13.99	266.07	20.13	20.13	20.13	20.13	20.13	20.13
2020	38.49	38.49	23.18	16.07	4.6	29.57	34.69	1203.31	715.98	13212.7	10501.8	15.29	258.28	23.18	23.18	23.18	23.18	23.18	23.18
2020	43.2	43.2	23.35	17.64	3.99	23.2	32.18	1016.08	753.08	12490.4	12414.8	10.29	295.48	23.35	23.35	23.35	23.35	23.35	23.35
2020	35.6	35.6	23.12	13.28	4.34	22.72	40.45	851.87	699.26	11148.8	9650.82	16.32	329.88	23.12	23.12	23.12	23.12	23.12	23.12
2020	35.02	35.02	20.62	12.07	5.45	21.21	35.65	932.66	798.02	13753.5	13108.5	21.79	224.13	20.62	20.62	20.62	20.62	20.62	20.62
2020	34.77	34.77	29.5	16.75	5.52	23.22	31.08	1255.68	700.99	11210	9584.62	15.69	245.76	29.5	29.5	29.5	29.5	29.5	29.5
2020	33.61	33.61	21.18	13.31	5.8	23.98	41.88	811.93	812.16	11065.4	11340.4	15.99	267.58	21.18	21.18	21.18	21.18	21.18	21.18
2020	36.42	36.42	26.59	17.06	7.24	23.53	34.02	851.31	636.32	12226.4	9786.01	16.34	221.82	26.59	26.59	26.59	26.59	26.59	26.59
2020	42.12	42.12	26.43	17.18	5.16	18.55	40.89	771.46	910.39	11651.6	11589.2	18.14	305.33	26.43	26.43	26.43	26.43	26.43	26.43
2020	37.52	37.52	19.73	18.39	4.75	32.5	47.33	755.54	798.54	13128.3	9526.96	18.78	249.96	19.73	19.73	19.73	19.73	19.73	19.73
2020	41.6	41.6	23.1	14.78	6.31	22.17	35.39	979.14	676.59	11764.9	10832.1	12.72	315.69	23.1	23.1	23.1	23.1	23.1	23.1
2020	36.48	36.48	26.05	17.9	5.43	22.97	49.38	1166.4	661.33	10635.2	12745.6	16.14	277.59	26.05	26.05	26.05	26.05	26.05	26.05
2020	38.19	38.19	16.1	18.47	5.95	23.26	38.12	857.77	852.89	11781.6	12823.4	14.44	252.48	16.1	16.1	16.1	16.1	16.1	16.1
2020	44.15	44.15	22.42	12.45	4.95	23.43	38.1	840.65	818.38	15138.6	9519.47	15.72	321.5	22.42	22.42	22.42	22.42	22.42	22.42
2020	35.04	35.04	23.41	18.07	6.09	20.46	43.85	1053.96	801.14	15179.6	10296.4	19.9	225.08	23.41	23.41	23.41	23.41	23.41	23.41
2020	33.62	33.62	30.17	18.3	6.06	24.46	31.5	870.79	644.37	12674.2	12391.7	17.89	245.18	30.17	30.17	30.17	30.17	30.17	30.17
2020	43	43	27.27	9.66	4.62	19.38	33.49	850.09	732.73	15992.6	10949	18.73	217.55	27.27	27.27	27.27	27.27	27.27	27.27
2020	39.38	39.38	24.29	16.31	6.22	22.42	40.23	920.35	683.35	16590.2	11198.6	17.92	223.03	24.29	24.29	24.29	24.29	24.29	24.29
2020	43.63	43.63	26.95	14.52	5.08	24.17	34.79	1061.58	645.15	13500.9	15964.2	17.38	198.94	26.95	26.95	26.95	26.95	26.95	26.95
2020	40.75	40.75	28.63	15.16	7.89	22.85	36.55	812.3	776.65	11913.9	12676.5	16.61	215.61	28.63	28.63	28.63	28.63	28.63	28.63
2020	34.24	34.24	24.23	16.37	6.55	23.07	40.02	1154.18	817.44	11552.4	10137.5	13.35	321.02	24.23	24.23	24.23	24.23	24.23	24.23
2020	41.65	41.65	31.25	14.97	5.6	24.67	31.55	1091.48	803.91	13701.7	12619	22.23	259.12	31.25	31.25	31.25	31.25	31.25	31.25
2020	36.46	36.46	29.62	14.12	5.1	18.33	40.53	985.88	723.46	11121.8	9832.09	17.41	253.98	29.62	29.62	29.62	29.62	29.62	29.62
2020	38.06	38.06	23.09	13.28	4.44	28.17	31.16	1059.11	719.2	12515.7	8184.16	19.35	279.41	23.09	23.09	23.09	23.09	23.09	23.09
2020	35.69	35.69	25.03	16.12	4.25	21.28	41.63	1062.24	711.74	12483.2	13159.9	15.68	192.21	25.03	25.03	25.03	25.03	25.03	25.03
2020	32.55	32.55	27.02	19.46	4.88	21.83	37	1148.7	646.52	10959.1	11048.4	15.08	266.68	27.02	27.02	27.02	27.02	27.02	27.02
2020	43.67	43.67	21.29	19.86	5.83	23.01	35.26	839.49	791.13	12099.1	9118.43	18.67	257.55	21.29	21.29	21.29	21.29	21.29	21.29
2020	34.96	34.96	28.26	13.08	5.8	15.45	36.6	1252.92	763.02	10339.2	10904.5	18.36	207.12	28.26	28.26	28.26	28.26	28.26	28.26
2020	40	40	26.36	16.23	5.49	19.51	36.53	1010.67	713.57	12101.4	11571.5	18.46	237.94	26.36	26.36	26.36	26.36	26.36	26.36
2020	47.73	47.73	33.79	12.17	6.59	25.73	36.22	865.64	857.1	13540.7	13432.3	14.33	254.5	33.79	33.79	33.79	33.79	33.79	33.79
2020	34.29	34.29	30.35	12.99	5.02	19.01	48.1	1048.92	924.88	10947.6	11545.1	18.11	250.46	30.35	30.35	30.35	30.35	30.35	30.35
2020	38.43	38.43	25.23	16.74	5.64	22.79	39.33	1259.36	725.21	12604.6	12041.4	15.05	251.76	25.23	25.23	25.23	25.23	25.23	25.23
2020	43.86	43.86	23.02	21.34	5.09	24.84	32.7	943.36	878.63	11156.6	10796.8	14.7	186.7	23.02	23.02	23.02	23.02	23.02	23.02
2020	32.29	32.29	22.51	15.68	6.41	26.42	42.82	762.19	1032.68	12521.4	10353.6	17.29	266.5	22.51	22.51	22.51	22.51	22.51	22.51
2020	39.67	39.67	24.77	15.89	4.16	25.85	33.64	927.43	721.06	16234.4	7678.54	15.59	227.6	24.77	24.77	24.77	24.77	24.77	24.77
2020	41.5	41.5	28.35	13.73	3.9	21.91	37.17	1013.1	727.46	13650.4	10909.5	15.61	226.86	28.35	28.35	28.35	28.35	28.35	28.35
2020	52.91	52.91	26.71	13.57	4.55	24.39	35.49	851.18	601.6	14259.2	12484.6	15.1	259.03	26.71	26.71	26.71	26.71	26.71	26.71
2020	54.57	54.57	24.07	16.34	5.61	21.46	37.7	959.39	602.19	10991.1	8223.8	17.69	202.26	24.07	24.07	24.07	24.07	24.07	24.07
2020	47.35	47.35	17.2	19.05	6.61	24.37	44.38	1094.53	644.1	11539.9	9034.77	17.3	255.4	17.2	17.2	17.2	17.2	17.2	17.2
2020	41.96	41.96	24.6	16.02	7.41	22.59	36.29	824.72	711.81	11827.6	10204.4	14.24	310.06	24.6	24.6	24.6	24.6	24.6	24.6
2020	38.11	38.11	19.73	14.85	4.95	22.4	31.21	980.01	790	11703.1	10873.3	19.12	307.08	19.73	19.73	19.73	19.73	19.73	19.73
2020	44.76	44.76	24.91	13.09	5.05	25.12	33.21	1086.04	1030.97	11584.4	15174.4	18.59	290.14	24.91	24.91	24.91	24.91	24.91	24.91
2020	31.57	31.57	23.81	13.8	5.12	22.44	33.34	1057.53	745.35	14355.2	12998.9	16.83	328.42	23.81	23.81	23.81	23.81	23.81	23.81
2020	35.47	35.47	22.68	19.24	5.76	21.04	44.89	819.1	757.46	11962.7	10258.3	14.86	298.2	22.68	22.68	22.68	22.68	22.68	22.68
2020	44.73	44.73	28.97	19.75	5.58	24.02	38.98	689.03	664.94	11257.5	13144.9	12.33	216.66	28.97	28.97	28.97	28.97	28.97	28.97
2020	42.85	42.85	23.1	16.99	4.43	20.78	36.14	1157.05	790.11	10853.1	9884.84	18.08	198.73	23.1	23.1	23.1	23.1	23.1	23.1
2020	38.51	38.51	26.86	12.13	6.59	18.67	43.59	967.08	844.59	12771.2	9762.21	18.05	159.3	26.86	26.86	26.86	26.86	26.86	26.86
2020	43.82	43.82	23.79	17.3	6.1	21.83	33.48	932.01	797.24	11751	11705.1	16.04	183.76	23.79	23.79	23.79	23.79	23.79	23.79
2020	33.58	33.58	24.57	15.46	5.61	23.02	51.76	1096.87	605.52	11678.5	11991.6	13.49	276.89	24.57	24.57	24.57	24.57	24.57	24.57
2020	37.61	37.61	22.18	16.52	4.02	22.4	38.64	998.42	739.52	9609.41	11920	15.37	262.37	22.18	22.18	22.18	22.18	22.18	22.18
2020	45.05	45.05	22.64	15.7	5.48	19.79	36.88	1197.55	748.03	13944.9	14123.2	18.23	175.52	22.64	22.64	22.64	22.64	22.64	22.64
2020	35.06	35.06	23.12	17.18	6	20.79	33.38	1088.48	899.04	14336.6	11970.6	16.74	226.57	23.12	23.12	23.12	23.12	23.12	23.12
2020	31.19	31.19	19.89	14.14	5.13	24.82	39.23	1192.68	891.64	11372.7	10336.3	13.83	227.07	19.89	19.89	19.89	19.89	19.89	19.89
2020	46.33	46.33	26.06	17.4	6.01	21.69	36.76	1138.21	894.22	11746	11687.8	15.31	232.38	26.06	26.06	26.06	26.06	26.06	26.06
2020	32.87	32.87	31.6	14.66	4.25	22.51	50.13	1095.48	920.39	11025.9	11519	16.65	270.1	31.6	31.6	31.6	31.6	31.6	31.6
2020	58.29	58.29	14.47	18.13	4.75	23.62	41.15	1190.05	815.5	13891.1	11390.4	14.73	278.03	14.47	14.47	14.47	14.47	14.47	14.47
2020	25.41	25.41	27.75	14.46	3.53	20.6	43.22	1035.4	733.46	11798.3	15561.5	13.55	252.43	27.75	27.75	27.75	27.75	27.75	27.75
2020	35.38	35.38	22.21	17.1	4.09	22.1	40.55	985.78	749.12	12848.9	10353.9	17.37	230.39	22.21	22.21	22.21	22.21	22.21	22.21
2020	38.94	38.94	21.38	15.99	6.07	19.42	40.44	1154.1	894.61	10845.9	10722.9	15.13	268.09	21.38	21.38	21.38	21.38	21.38	21.38
2020	52.76	52.76	29.26	16.2	4.77	20.46	35.89	1028.46	813.66	11720.8	16492.9	22	264.44	29.26	29.26	29.26	29.26	29.26	29.26
2020	32.93	32.93	25.18	15.83	5.16	17.67	42.15	1199.69	832.75	12943.5	10257.4	17.69	249.17	25.18	25.18	25.18	25.18	25.18	25.18
2020	44.83	44.83	27.39	15.38	5.25	23.25	37.13	853.37	815.32	12887.2	12862.7	16.09	232.3	27.39	27.39	27.39	27.39	27.39	27.39
2020	35.24	35.24	27.62	16.15	4.38	21.51	29.66	778.39	824.25	11287.8	12870.8	15.05	299.44	27.62	27.62	27.62	27.62	27.62	27.62
2020	32.05	32.05	16.35	14.73	6.71	23.35	40.38	947.3	690.59	10937.5	13362.6	18.56	297.72	16.35	16.35	16.35	16.35	16.35	16.35
2020	35.48	35.48	23.88	18.45	3.24	20.35	37.79	807.75	965.68	13539.9	9384.55	24.97	191.32	23.88	23.88	23.88	23.88	23.88	23.88
2020	41.82	41.82	23.79	20.98	5.08	20.68	35.49	1092.33	631.53	13875.7	11089.4	16.86	307.88	23.79	23.79	23.79	23.79	23.79	23.79
2020	45.23	45.23	27.81	17.05	5.31	19.7	31.59	1010.31	805.7	9192.35	7456.81	16.99	218.81	27.81	27.81	27.81	27.81	27.81	27.81
2020	41.99	41.99	21.64	12.84	4.91	25.72	32.78	1103.21	843.35	15334.6	13026.1	18.51	237.78	21.64	21.64	21.64	21.64	21.64	21.64
2020	36	36	29.94	15.63	7.55	20.12	36.4	896.17	851.99	12492.1	11835.4	19.26	219.09	29.94	29.94	29.94	29.94	29.94	29.94
2020	46.6	46.6	23.72	19.56	5.09	19.91	43.57	867.59	856.36	12592.8	14911.3	15.27	231.69	23.72	23.72	23.72	23.72	23.72	23.72
2020	35.71	35.71	23.62	16.63	5.52	22.5	36.56	838.48	829.96	13469.4	13463.7	13.84	266.66	23.62	23.62	23.62	23.62	23.62	23.62
2020	34.62	34.62	23.32	16.39	3.99	23.18	43.32	996.77	836.91	12830.9	10856.1	20.35	271.43	23.32	23.32	23.32	23.32	23.32	23.32
2020	35.03	35.03	24.51	15.38	5.41	27.03	31.72	925.76	779.75	14238.6	11513.8	11.45	235.22	24.51	24.51	24.51	24.51	24.51	24.51
2020	38.17	38.17	22.9	15.8	6.72	18.08	29.46	911.56	713.84	11135.8	11598.1	20.38	268.6	22.9	22.9	22.9	22.9	22.9	22.9
2020	32.83	32.83	26.99	13.6	6.03	22.93	34.09	997.47	881.02	13061.6	14166.4	16.5	256.69	26.99	26.99	26.99	26.99	26.99	26.99
2020	47.71	47.71	28.97	16.07	5.74	23.69	42.25	931.41	843.83	11849.9	13045.2	16.34	259.96	28.97	28.97	28.97	28.97	28.97	28.97
2020	41.11	41.11	28.42	17.42	5.38	20.49	39.68	1092.71	747.41	11486.6	9905.43	13.02	214.12	28.42	28.42	28.42	28.42	28.42	28.42
2020	48.16	48.16	24.28	13.92	6.09	26.29	38.78	1046.07	743.94	11547.1	10155.9	18.33	220.19	24.28	24.28	24.28	24.28	24.28	24.28
2020	33.7	33.7	20.81	18.59	4.43	31.01	33.83	1094.12	913.82	11084.8	11812.6	18.21	210.33	20.81	20.81	20.81	20.81	20.81	20.81
2020	42.41	42.41	27.16	14.19	5.66	25.27	39.63	971.87	786.16	14232.4	13152.2	18.16	257.03	27.16	27.16	27.16	27.16	27.16	27.16
2020	42.68	42.68	24.7	14.49	5.24	20.8	28.31	840.75	783.77	12076.6	13051.2	20.64	252.34	24.7	24.7	24.7	24.7	24.7	24.7
2020	45.85	45.85	18.69	14.86	5.53	20.36	28.93	1047.2	841.04	12478.3	8365.99	14.46	258.75	18.69	18.69	18.69	18.69	18.69	18.69
2020	33.34	33.34	24.83	17.87	6.61	17	35	844.59	650.96	12621.9	14258	16.89	311.89	24.83	24.83	24.83	24.83	24.83	24.83
2020	48.23	48.23	25.14	17.28	6.2	20.4	39.88	976.94	941.75	12529	11682.2	19.84	275.35	25.14	25.14	25.14	25.14	25.14	25.14
2020	31.72	31.72	21.88	12.03	5.22	18.38	38.35	1150.93	809.15	15633.2	13814	17.83	166.03	21.88	21.88	21.88	21.88	21.88	21.88
2020	39.01	39.01	24.81	16.65	5.38	15.99	44	1142.3	840.37	9103.74	13212	14.84	244.57	24.81	24.81	24.81	24.81	24.81	24.81
2020	31.87	31.87	28.4	18.56	5.25	26.48	37.44	869.01	716.86	15305	11301.8	18.65	265.71	28.4	28.4	28.4	28.4	28.4	28.4
2020	40.42	40.42	31.13	13.11	7.77	20.78	32.37	775.91	942.15	12129.8	13001.8	17.98	227.44	31.13	31.13	31.13	31.13	31.13	31.13
2020	47.69	47.69	23.3	16.76	4.28	18.19	42.17	784.8	716.17	13198.3	12339.9	15.58	222.52	23.3	23.3	23.3	23.3	23.3	23.3
2020	38.16	38.16	25.59	16.5	6.99	18.74	42.04	1051.07	864.42	11853.9	13709.8	17.97	261.57	25.59	25.59	25.59	25.59	25.59	25.59
2020	43.22	43.22	24.83	17.34	4.96	23.43	32.6	969.16	887.35	15720.4	11332	18.03	252.96	24.83	24.83	24.83	24.83	24.83	24.83
2020	35.18	35.18	23.33	14.58	5.49	22.99	41.92	1055.15	830.42	14383.4	12589.6	15.17	258.81	23.33	23.33	23.33	23.33	23.33	23.33
2020	43.27	43.27	27.84	19.06	4.48	20.07	35.71	1169.43	731.37	12400.3	11546.6	19.76	296.2	27.84	27.84	27.84	27.84	27.84	27.84
2020	45.45	45.45	21.56	18.57	5.55	20.49	37.58	1117.41	876.61	13044.8	12236.2	13.54	257.58	21.56	21.56	21.56	21.56	21.56	21.56
2020	40.5	40.5	24.04	16.1	4.97	22.17	39.9	812.66	891.32	12080.2	8683.91	19.17	324.33	24.04	24.04	24.04	24.04	24.04	24.04
2020	29.26	29.26	20.43	14.55	4.66	22.23	44.72	922.8	716.39	12583.6	10077	13.33	192.12	20.43	20.43	20.43	20.43	20.43	20.43
2020	32.3	32.3	28.86	16.35	5.44	24.79	42.51	891.45	743.89	12434.3	8541.94	13.11	251.16	28.86	28.86	28.86	28.86	28.86	28.86
2020	28.92	28.92	22.11	14.87	5.1	22.26	37.4	839.47	923.68	11442.7	10788.5	16.49	257.2	22.11	22.11	22.11	22.11	22.11	22.11
2020	32.41	32.41	26.78	13.54	6.11	23.43	33.53	987.26	755.45	16288.5	12721	17.66	289.88	26.78	26.78	26.78	26.78	26.78	26.78
2020	46.27	46.27	17.78	18.05	4.88	24.11	34.06	984.89	705.8	14252.1	10082	19.76	248.17	17.78	17.78	17.78	17.78	17.78	17.78
2020	36.41	36.41	25.65	13.16	5.03	23.34	41.35	1056.91	721.96	15539.6	8618.27	17.42	274.88	25.65	25.65	25.65	25.65	25.65	25.65
2020	32.15	32.15	27.54	16.92	5.09	15.01	41.19	1196.98	744.04	11385.4	7550.6	16.93	283.33	27.54	27.54	27.54	27.54	27.54	27.54
2020	30.44	30.44	23.34	16.66	4.31	25.58	34.48	974.33	699.47	11076.2	12125.4	15.44	260.47	23.34	23.34	23.34	23.34	23.34	23.34
2020	33.09	33.09	22.32	14.5	4.93	26.91	37.73	883.38	782.98	14965.1	13802.8	15.62	301.96	22.32	22.32	22.32	22.32	22.32	22.32
2020	39.41	39.41	28.06	19.39	5.54	22.49	45.92	943.2	786.69	12874.6	14891.8	16.72	253.59	28.06	28.06	28.06	28.06	28.06	28.06
2020	33.52	33.52	31.11	23.33	4.35	26.88	33.41	1162.64	841.91	12839.4	13027.8	16.43	296.99	31.11	31.11	31.11	31.11	31.11	31.11
2020	43.66	43.66	22.35	12.14	6.42	24.26	42.09	982.42	923.38	11049.2	12235.7	15.73	257.75	22.35	22.35	22.35	22.35	22.35	22.35
2020	47.1	47.1	27.89	15.63	5.39	27.1	42.91	1128.35	914.64	13571.9	8744.51	14.96	245.35	27.89	27.89	27.89	27.89	27.89	27.89
2020	30.15	30.15	24.07	16.66	6.56	22.3	34.09	971.83	825.83	15207.3	13810.1	14.53	252.13	24.07	24.07	24.07	24.07	24.07	24.07
2020	38.54	38.54	25.78	16.62	5.98	22.39	40.83	1011.05	682.66	10747.1	13017.5	25.45	275.23	25.78	25.78	25.78	25.78	25.78	25.78
2020	36.95	36.95	23.62	13.81	5.11	16.86	29.98	905.82	755.78	13940	8599.51	19	221.67	23.62	23.62	23.62	23.62	23.62	23.62
2020	31.64	31.64	27.04	14.96	5.09	27.06	32.39	1299.79	742.13	14323.9	9256.94	16.49	209.56	27.04	27.04	27.04	27.04	27.04	27.04
2020	34.91	34.91	23.56	16.13	5.85	18.09	37.8	1312.73	617.61	13232.1	11387	13.82	281.07	23.56	23.56	23.56	23.56	23.56	23.56
2020	45.06	45.06	26.73	16	4.97	19.19	37.73	901.8	864.87	12351.2	12950.8	18.46	260.45	26.73	26.73	26.73	26.73	26.73	26.73
2020	45.36	45.36	21.98	18.85	5.95	21.11	44.86	953.66	824.83	13813.7	13482.2	14.47	256.99	21.98	21.98	21.98	21.98	21.98	21.98
2020	35.65	35.65	28.86	19.79	4.55	21.82	45.74	914.73	657.76	11837.2	13770.3	20.56	262.38	28.86	28.86	28.86	28.86	28.86	28.86
2020	33.91	33.91	24.1	17.47	4.15	26.11	49.25	865.4	826.29	15033	10997.4	19.41	293.23	24.1	24.1	24.1	24.1	24.1	24.1
2020	42.68	42.68	20.99	17.82	5.81	21.48	42.72	942.94	880.43	12761.2	9353.59	16.03	230.89	20.99	20.99	20.99	20.99	20.99	20.99
2020	41.67	41.67	23.93	16.43	4.3	23.77	33.27	698.35	852.65	14188.5	9848.95	14.82	306.35	23.93	23.93	23.93	23.93	23.93	23.93
2020	43.8	43.8	25.87	12.54	5.86	30.89	40.73	1032.66	949.95	11912.7	11251.2	18.87	223.32	25.87	25.87	25.87	25.87	25.87	25.87
2020	34.63	34.63	23.58	14.2	6.2	30.41	36.65	936.32	948.75	11654.2	10670.4	16.18	312.05	23.58	23.58	23.58	23.58	23.58	23.58
2020	42.44	42.44	30.37	13.3	5.37	22.48	38.79	742.39	893.1	10745.6	12431.1	15.35	305.08	30.37	30.37	30.37	30.37	30.37	30.37
2020	42.7	42.7	25.58	12.41	5.48	17.17	41.65	881.16	891.61	12702.4	10518.6	21.14	191.88	25.58	25.58	25.58	25.58	25.58	25.58
2020	38.11	38.11	25.14	16.83	4.05	26.28	50.21	937.83	870.09	16112.5	12807.4	17.44	253.07	25.14	25.14	25.14	25.14	25.14	25.14
2020	39.23	39.23	21.14	11.5	5.65	25.04	37.09	1185.9	770.38	14434.6	11296.2	16.98	268.03	21.14	21.14	21.14	21.14	21.14	21.14
2020	39.19	39.19	23.96	11.21	5.44	17.67	37.98	960.72	940.01	13700.1	10774.2	18.8	170.05	23.96	23.96	23.96	23.96	23.96	23.96
2020	35.06	35.06	25.73	16.62	5.99	21.62	38.77	847.4	766.25	12708.5	12567.9	13.92	290.6	25.73	25.73	25.73	25.73	25.73	25.73
2020	32.89	32.89	26.34	16.68	5.06	23.32	34.69	918.48	989.21	9679.5	11024	11.2	216.92	26.34	26.34	26.34	26.34	26.34	26.34
2020	44.51	44.51	21.64	10.62	4.35	22.84	46.12	756.28	804.98	13649	12755	15.07	298.36	21.64	21.64	21.64	21.64	21.64	21.64
2020	36.35	36.35	34.31	13.5	4.55	31.11	41.29	1091.76	837.45	9547.37	10405.3	17.57	242.1	34.31	34.31	34.31	34.31	34.31	34.31
2020	36.13	36.13	22.23	17.19	4.12	21.78	36.41	1171.31	781.14	11151.6	11601.4	18.98	310.74	22.23	22.23	22.23	22.23	22.23	22.23
2020	37.67	37.67	27.78	12.57	5.96	18.95	51.92	1065.87	712.92	12618.6	12046.8	16.38	300.62	27.78	27.78	27.78	27.78	27.78	27.78
2020	46.41	46.41	27.32	15.82	5.32	22.89	36.92	1046.73	752.17	14277.2	12538.8	23.32	263.44	27.32	27.32	27.32	27.32	27.32	27.32
2020	48.55	48.55	25.12	13.27	5	21.92	30.44	846.71	753.77	13178	10261.5	16.36	292.55	25.12	25.12	25.12	25.12	25.12	25.12
2020	35.2	35.2	21.29	10.46	4.68	24.98	37.73	873.54	564.73	11911.8	13089.4	16.21	301.48	21.29	21.29	21.29	21.29	21.29	21.29
2020	53.58	53.58	22.93	19.03	5.08	24.57	44.01	1281.95	735.94	13227.8	12280.4	17.88	275.18	22.93	22.93	22.93	22.93	22.93	22.93
2020	44.5	44.5	19.04	14.45	4.55	17.53	25.77	913.63	747.9	9623.63	11133.5	11.64	360.57	19.04	19.04	19.04	19.04	19.04	19.04
2020	36.06	36.06	21.86	12.42	4.09	21.31	31.83	968.08	917.32	12028.8	10239.5	16.77	233.17	21.86	21.86	21.86	21.86	21.86	21.86
2020	38.48	38.48	27.28	13.14	4.66	23.44	35.15	1015.23	757.07	16021.4	11451.7	18.13	268.54	27.28	27.28	27.28	27.28	27.28	27.28
2020	43.54	43.54	26.14	15.45	4.88	29.57	38.05	979.28	878.47	11211.5	14245.4	20.63	189.98	26.14	26.14	26.14	26.14	26.14	26.14
2020	47.24	47.24	24.86	13.67	6.72	26.69	38.43	984.02	637.61	10902.8	12404.2	16.14	229.54	24.86	24.86	24.86	24.86	24.86	24.86
2020	37.61	37.61	22.82	17.97	5.95	19.07	40.18	912.14	662.04	14594.8	12327.2	17.59	227.32	22.82	22.82	22.82	22.82	22.82	22.82
2020	54.18	54.18	20.65	18.9	4.3	25.76	43.02	1215.93	942.17	12835.8	10170.7	22.88	195.53	20.65	20.65	20.65	20.65	20.65	20.65
2020	40.63	40.63	29.83	11.32	6.37	21.86	32.01	1034	755.16	10739.6	11828	16	243.78	29.83	29.83	29.83	29.83	29.83	29.83
2020	27.71	27.71	25.78	18.31	5.51	21.62	40.83	1032.91	819.59	12383.7	13036.6	14.56	218.62	25.78	25.78	25.78	25.78	25.78	25.78
2020	38.92	38.92	23.43	14.41	5.68	28.12	31.97	1081.13	939.74	10094.4	10514.4	20.74	285.44	23.43	23.43	23.43	23.43	23.43	23.43
2020	34.8	34.8	24.1	16.78	5.3	25.73	33.66	825.55	860.56	12139.9	14995.7	20.13	254.49	24.1	24.1	24.1	24.1	24.1	24.1
2020	37.69	37.69	20.54	17.96	5.17	23.99	34.5	1293.88	846.45	14271.7	12042.1	14.72	228.73	20.54	20.54	20.54	20.54	20.54	20.54
2020	35.23	35.23	32.1	13.98	7.1	23.78	30.47	931.02	747.37	13325.1	13693.5	18.93	257.87	32.1	32.1	32.1	32.1	32.1	32.1
2020	39.91	39.91	20.39	19.98	5.36	28.8	38.41	713.47	785.39	14421.2	11781.5	15.72	266.59	20.39	20.39	20.39	20.39	20.39	20.39
2020	40.32	40.32	26.22	17.92	4.61	21.82	33.87	1032.02	716.38	11998.1	9775.18	17.11	373.51	26.22	26.22	26.22	26.22	26.22	26.22
2020	52.24	52.24	23.41	16.08	5.58	18.98	32.95	951.81	931.5	12409.8	13132.4	20.95	273.58	23.41	23.41	23.41	23.41	23.41	23.41
2020	40	40	21.29	16.68	5.84	25.2	37.48	950.66	690.28	12234.9	15483.8	15.97	291.41	21.29	21.29	21.29	21.29	21.29	21.29
2020	39.89	39.89	26.27	14.48	6.18	19.92	29.34	958.05	605.98	10785.4	10995.5	16.22	258.31	26.27	26.27	26.27	26.27	26.27	26.27
2020	40.43	40.43	24.56	14.75	4.65	19.9	44.46	859.2	760.44	12011.6	11941.4	17.17	231.04	24.56	24.56	24.56	24.56	24.56	24.56
2020	40.16	40.16	25.16	15.8	4.88	23.41	33.76	1068.97	552.93	13922.2	14615.7	16.29	323.08	25.16	25.16	25.16	25.16	25.16	25.16
2020	39.88	39.88	27.73	17.83	5.15	21.77	33.62	993.21	787.22	10100.9	10910	18.78	267.11	27.73	27.73	27.73	27.73	27.73	27.73
2020	43.27	43.27	24.92	13.12	5.62	22.42	31	1001.55	685.19	13401.9	11514.9	16.76	237.82	24.92	24.92	24.92	24.92	24.92	24.92
2020	38.49	38.49	30.57	17.46	4.54	26.78	44.66	981.45	796.93	14904	7941.91	15.74	240.51	30.57	30.57	30.57	30.57	30.57	30.57
2020	44.03	44.03	24.43	17.05	6.76	24.02	35.63	1042.68	766.82	17638.4	12628.1	17.39	279.2	24.43	24.43	24.43	24.43	24.43	24.43
2020	29.45	29.45	24.86	14.76	7.05	19.11	36.93	1199.69	763.5	13058.5	9740.92	14.88	300.58	24.86	24.86	24.86	24.86	24.86	24.86
2020	41.3	41.3	21.34	17.61	5.34	25.9	56.74	1077.27	817.31	11064.1	10752.8	17.3	269.2	21.34	21.34	21.34	21.34	21.34	21.34
2020	33.66	33.66	24.14	14.21	5.88	21.3	47.93	725.61	760.5	16564.8	10671	18.18	244.95	24.14	24.14	24.14	24.14	24.14	24.14
2020	51.45	51.45	17.51	19.57	4.67	23.71	42.6	1014.28	763.78	12613.8	9912.48	17.98	254.03	17.51	17.51	17.51	17.51	17.51	17.51
2020	35.38	35.38	21.04	21.75	5.89	24.87	38.24	1050.71	774.1	13898.7	11642.7	15.09	245.91	21.04	21.04	21.04	21.04	21.04	21.04
2020	44.71	44.71	24.48	13.25	5.23	24.99	33.52	892.1	873.39	12109.8	14901.4	14.9	261	24.48	24.48	24.48	24.48	24.48	24.48
2020	50.97	50.97	25.53	15.27	5.44	20.96	32.94	1066.01	863.32	11578	12664.5	22.06	278.08	25.53	25.53	25.53	25.53	25.53	25.53
2020	46.16	46.16	24.38	13.94	4.91	26.03	32.73	1105.95	872.23	15498.8	11155.2	15.56	241.57	24.38	24.38	24.38	24.38	24.38	24.38
2020	41.4	41.4	29.21	16.23	4.28	23.79	40.38	673.12	611.97	13560.9	10847.5	17.51	278.89	29.21	29.21	29.21	29.21	29.21	29.21
2020	40.75	40.75	24.4	17.72	3.91	20.26	36.72	1063.55	678.85	13010.5	12378.3	16.7	247.3	24.4	24.4	24.4	24.4	24.4	24.4
2020	33.87	33.87	21.22	14.06	4.04	29.52	35.06	909.8	851.43	12857.6	14132.1	17.14	285.93	21.22	21.22	21.22	21.22	21.22	21.22
2020	48.66	48.66	26.42	14.39	4.6	25.76	40.55	791.54	684.01	13977.4	10697	12.92	377.27	26.42	26.42	26.42	26.42	26.42	26.42
2020	43.1	43.1	24.86	16.2	4.53	18.58	42.44	813.95	848.69	11369.8	14081.1	16.15	224.9	24.86	24.86	24.86	24.86	24.86	24.86
2020	35.36	35.36	23.52	17.48	5.5	23.12	32.27	983.55	644.45	12443.9	14052.3	21.34	221.66	23.52	23.52	23.52	23.52	23.52	23.52
2020	34.17	34.17	17.73	18.25	3.87	22.87	37.08	934.03	758.11	11607.8	8879.77	16.29	355.4	17.73	17.73	17.73	17.73	17.73	17.73
2020	38.61	38.61	23.72	15.44	7.72	33.04	29.08	828.05	684.28	15824.2	12283.9	15.88	277.61	23.72	23.72	23.72	23.72	23.72	23.72
2020	41.37	41.37	22.69	17.1	5.67	22.85	41.55	1291.75	979.74	8759.07	12264.6	16.82	285.23	22.69	22.69	22.69	22.69	22.69	22.69
2020	27.57	27.57	25.12	14.58	5.93	20.28	32.92	1150.13	705.92	11877.4	12315.1	18.73	258.21	25.12	25.12	25.12	25.12	25.12	25.12
2020	40.7	40.7	21.33	13.45	4.85	18.56	40.97	1065.51	815.47	12205.1	11792.5	18.31	324.67	21.33	21.33	21.33	21.33	21.33	21.33
2020	38.12	38.12	22.44	11.16	6.51	23.61	31.66	1137.6	768.82	13956.5	13109	21.31	215.49	22.44	22.44	22.44	22.44	22.44	22.44
2020	43.13	43.13	26.8	15.24	5.49	24.06	32.04	985.71	832.86	11893.1	14049.9	19.9	302.96	26.8	26.8	26.8	26.8	26.8	26.8
2020	37.84	37.84	28.9	13.23	4.66	22.83	53.83	1175.09	774.1	10833.5	13061.7	14.87	232.53	28.9	28.9	28.9	28.9	28.9	28.9
2020	41.06	41.06	23.79	14.84	4.94	22.83	39.1	1119.72	788.96	8532.57	11465.4	17.07	269.51	23.79	23.79	23.79	23.79	23.79	23.79
2020	31.22	31.22	29.67	17.18	6.37	13.66	37.78	947.81	702.45	10924.4	10561	14.81	289.93	29.67	29.67	29.67	29.67	29.67	29.67
2020	46.97	46.97	19.33	16.94	4.98	30.7	39.81	1029.89	992.4	11877.2	10703.3	16.24	192.58	19.33	19.33	19.33	19.33	19.33	19.33
2020	34.88	34.88	21.77	15.48	6.32	19.85	33.7	580.32	749.56	11897.7	10074.5	14.87	233.03	21.77	21.77	21.77	21.77	21.77	21.77
2020	40.16	40.16	22.47	16.36	4.43	17.56	30.89	1074.59	878.05	10516.1	13000.9	17.39	256.91	22.47	22.47	22.47	22.47	22.47	22.47
2020	33.31	33.31	29.85	16.61	5.24	20.97	37.21	806.72	549.71	12580.7	16990.5	17.48	262.43	29.85	29.85	29.85	29.85	29.85	29.85
2020	47.44	47.44	22.09	15.25	5.53	24.48	39.02	909.07	865.21	13022.1	12465.9	16.04	292.44	22.09	22.09	22.09	22.09	22.09	22.09
2020	32.52	32.52	20.51	17.53	4.61	19.17	39.99	1115.08	803.34	12023.4	14307.1	15.74	182.43	20.51	20.51	20.51	20.51	20.51	20.51
2020	31.51	31.51	25.46	16.01	5.93	19.59	32.11	830.76	743.83	12424.8	9768.52	15.83	235.12	25.46	25.46	25.46	25.46	25.46	25.46
2020	40.46	40.46	31.17	11.66	5.96	25.9	34.59	907.22	673.91	13048.4	9847.33	14.73	238.12	31.17	31.17	31.17	31.17	31.17	31.17
2020	28.76	28.76	31.26	15.05	4.77	24.4	30.95	1078.44	710.15	11455.2	12357.5	18.34	284.4	31.26	31.26	31.26	31.26	31.26	31.26
2020	38.48	38.48	26.43	13.19	5.88	23.69	35.82	1201.66	736.75	9126.89	13265.7	21.37	309.57	26.43	26.43	26.43	26.43	26.43	26.43
2020	50.39	50.39	22.16	13.42	7.23	24.67	41.09	940.04	720.75	13963.2	11131.4	17.54	296.24	22.16	22.16	22.16	22.16	22.16	22.16
2020	53.79	53.79	31.4	16.98	5.12	19.8	27.75	1101.54	1041.76	10351.5	10927.8	16.16	301.55	31.4	31.4	31.4	31.4	31.4	31.4
2020	30.72	30.72	22.04	17.86	3.58	20.53	32.48	975.37	794.27	12826.6	11753.9	17.16	288.9	22.04	22.04	22.04	22.04	22.04	22.04
2020	42.56	42.56	22.48	17.79	6.03	27.59	30.64	1090.36	819.1	14491.3	12438.2	17.92	201.04	22.48	22.48	22.48	22.48	22.48	22.48
2020	54.8	54.8	19.38	18.38	5.39	25.02	33.78	941.49	762.34	11375	12595.2	12.41	256.82	19.38	19.38	19.38	19.38	19.38	19.38
2020	36.74	36.74	26.47	20.56	4.18	26.64	46.11	918.08	740.12	12445.6	8383.81	19.01	292.98	26.47	26.47	26.47	26.47	26.47	26.47
2020	34.7	34.7	21.23	20.2	6.3	30.33	39.92	891.71	829.43	14652.7	12163.9	15.02	295.67	21.23	21.23	21.23	21.23	21.23	21.23
2020	37.87	37.87	22.59	14.73	4.45	26.54	40.46	1128.32	839.12	11960.7	12009.7	17.63	243.56	22.59	22.59	22.59	22.59	22.59	22.59
2020	33.65	33.65	23.2	17.11	5	20.28	43.53	1069.12	841	11964.9	12483.7	14.27	297.74	23.2	23.2	23.2	23.2	23.2	23.2
2020	53.32	53.32	22.64	14.92	5.16	22.11	36.99	977	909.9	10595.1	11281.4	15.85	207.09	22.64	22.64	22.64	22.64	22.64	22.64
2020	38.58	38.58	23.84	14.8	5.05	22.81	32.16	1035.2	881.09	14496.8	12033.9	19.72	287.81	23.84	23.84	23.84	23.84	23.84	23.84
2020	45.64	45.64	24.87	23.15	4.33	22.77	31.74	739.15	766.08	11022.7	12999.3	15.14	238.25	24.87	24.87	24.87	24.87	24.87	24.87
2020	27.54	27.54	23.57	15.45	5.28	21.29	33.22	859.52	664.12	11018.1	10292.7	21.26	301.33	23.57	23.57	23.57	23.57	23.57	23.57
2020	37.05	37.05	26.08	18.55	5.8	22.61	40.15	962.3	982.55	13364.1	14560	15.32	221.69	26.08	26.08	26.08	26.08	26.08	26.08
2020	35.96	35.96	23.9	16.46	3.9	23.07	29.29	1054.59	693.14	14424.7	8914.15	14.38	281.77	23.9	23.9	23.9	23.9	23.9	23.9
2020	36.16	36.16	38.26	14.64	4.96	23.44	37.07	778.03	485.44	13632.7	11190	17.23	233.72	38.26	38.26	38.26	38.26	38.26	38.26
2020	52.27	52.27	28.74	14.81	4.63	24.38	43.11	1055.85	628.27	13534.5	11987.8	16.81	256.43	28.74	28.74	28.74	28.74	28.74	28.74
2020	40.89	40.89	27.5	15.36	5.07	21.18	33.1	682.09	806.51	11057.2	10920.6	18.67	243.17	27.5	27.5	27.5	27.5	27.5	27.5
2020	45.53	45.53	22.21	14.66	6.21	18.12	37.32	1030.98	707.08	12670	10577.7	20.29	236.22	22.21	22.21	22.21	22.21	22.21	22.21
2020	32.03	32.03	24.47	18.16	5.47	33.98	24.54	923.47	596.23	9052.24	9603.29	13.66	233.06	24.47	24.47	24.47	24.47	24.47	24.47
2020	38.21	38.21	20.87	14.82	5.34	23.41	37.91	1042.21	1010.06	13895	13792.4	18.39	221.45	20.87	20.87	20.87	20.87	20.87	20.87
2020	34.85	34.85	22.84	14.82	6.34	23.5	34.53	1076.17	639.41	9256.8	11050.7	15.52	216.61	22.84	22.84	22.84	22.84	22.84	22.84
2020	44.4	44.4	26.68	18.91	6.02	20.3	41.43	1346.09	736.07	11144.6	12406.9	17.37	261.7	26.68	26.68	26.68	26.68	26.68	26.68
2020	42.9	42.9	26.78	18.7	5.59	22.37	36.03	994.2	700.34	12224.7	11807.4	17.19	331.97	26.78	26.78	26.78	26.78	26.78	26.78
2020	45.07	45.07	26.81	15.88	4.11	25.91	43.2	961.82	847.31	10943.9	11757.8	15	210.73	26.81	26.81	26.81	26.81	26.81	26.81
2020	38.28	38.28	24.81	18.68	5.04	17.24	41.1	838.8	885.88	11547.2	17762	15.59	229.01	24.81	24.81	24.81	24.81	24.81	24.81
2020	34.03	34.03	27.54	15.43	3.18	21.93	32.86	884.94	891.18	9562.41	9933.36	12.35	268.68	27.54	27.54	27.54	27.54	27.54	27.54
2020	34.21	34.21	22.13	16.71	5.5	26.48	37.74	969.62	981.85	17063.1	11329.1	13.4	224.64	22.13	22.13	22.13	22.13	22.13	22.13
2020	39.64	39.64	21.47	15.11	4.71	19.88	41	1063.95	883.58	12176	9640.26	20.14	330.57	21.47	21.47	21.47	21.47	21.47	21.47
2020	50.95	50.95	29.44	13.34	4.91	21.06	34.61	1071.03	678.44	13136.7	12439.1	19.47	227.48	29.44	29.44	29.44	29.44	29.44	29.44
2020	42.83	42.83	26.77	17.77	5.24	26.2	30.7	1082.56	728.59	15825.3	10250.1	24.68	219.68	26.77	26.77	26.77	26.77	26.77	26.77
2020	43.43	43.43	23.46	15.29	5.94	23.31	36.51	1025.44	821.29	13430.4	11979.3	15.41	265.67	23.46	23.46	23.46	23.46	23.46	23.46
2020	49.77	49.77	27.66	18.1	6.18	27.2	33.12	1068.3	872.57	13354.1	12049.7	17.7	224.31	27.66	27.66	27.66	27.66	27.66	27.66
2020	36.51	36.51	26.11	14.18	5.09	26.53	33.92	1147.18	789.22	12296.3	10904	18.35	267.19	26.11	26.11	26.11	26.11	26.11	26.11
2020	46.54	46.54	22	15.23	5.18	24.89	34.58	908.08	755.92	15019.4	10793.9	25.25	249.89	22	22	22	22	22	22
2020	41.89	41.89	21.18	15.86	4.13	18.17	39.39	752.84	692.18	13745.6	11097.1	15.95	287.32	21.18	21.18	21.18	21.18	21.18	21.18
2020	41.27	41.27	24.11	15.71	4.52	28.8	48.17	1097.02	898.61	10937.4	10047.9	18.91	252.17	24.11	24.11	24.11	24.11	24.11	24.11
2020	35.51	35.51	21.92	20.42	7.26	25.48	43.36	1037.73	617.22	13619.7	9757.26	16.78	269.02	21.92	21.92	21.92	21.92	21.92	21.92
2020	53.44	53.44	22.32	19.68	5.81	20.37	36.05	1006.97	753	11335.3	14183.7	18.11	277.11	22.32	22.32	22.32	22.32	22.32	22.32
2020	43.88	43.88	23.86	17.64	4.71	23.05	41.58	875.8	789.63	15290.9	10657.8	12.78	241.99	23.86	23.86	23.86	23.86	23.86	23.86
2020	46.4	46.4	22.27	19.84	5.34	26.42	31.83	1368.31	716.81	11052.6	11705.7	19.61	246.35	22.27	22.27	22.27	22.27	22.27	22.27
2020	33.81	33.81	23.67	13.61	5.5	20.04	31.32	1312.69	634.85	13647.1	14795.4	11.92	226.42	23.67	23.67	23.67	23.67	23.67	23.67
2020	49.39	49.39	25.95	13.55	5.49	17.1	45.44	944.14	786.75	12856	14011.2	17.58	271.55	25.95	25.95	25.95	25.95	25.95	25.95
2020	32.71	32.71	25.77	15.94	5.29	21.3	33.17	929.5	747	15249.9	9070.27	10.4	348.67	25.77	25.77	25.77	25.77	25.77	25.77
2020	39.49	39.49	25.69	17.33	6.38	20.14	33.13	1041.96	829.35	9860.94	12798.5	16.07	414.23	25.69	25.69	25.69	25.69	25.69	25.69
2020	38.92	38.92	23.3	15.03	6.64	26.72	41.5	985.09	841.33	10789.3	12650.9	19.32	215.05	23.3	23.3	23.3	23.3	23.3	23.3
2020	47.12	47.12	31.2	18.26	6.17	26.76	32.4	842.54	612.33	11075.9	12936.2	16.67	261.9	31.2	31.2	31.2	31.2	31.2	31.2
2020	35.31	35.31	24.04	12.4	5.53	27.43	30.13	1117.8	863.58	13125.7	11254.2	20.98	334.03	24.04	24.04	24.04	24.04	24.04	24.04
2020	27.32	27.32	19.67	15.97	5.39	37.02	33.29	986.41	586.39	10854.1	13365.9	17.35	266.02	19.67	19.67	19.67	19.67	19.67	19.67
2020	41.8	41.8	21.66	18.58	6.7	25.58	39.01	1058.23	657.26	12757.8	12519.5	15.44	323.15	21.66	21.66	21.66	21.66	21.66	21.66
2020	35.75	35.75	18.33	15.19	6.68	25.04	33.32	1212.67	610.43	15065.1	9760.95	15.24	222.71	18.33	18.33	18.33	18.33	18.33	18.33
2020	35.43	35.43	31.55	15.54	5.55	18.49	31.79	795.11	762.77	13945.6	12380.3	15.93	272.82	31.55	31.55	31.55	31.55	31.55	31.55
2020	32.51	32.51	24.45	15.79	4.77	18.12	35.35	941.72	751.03	10096	14597	14.48	266.69	24.45	24.45	24.45	24.45	24.45	24.45
2020	40.12	40.12	26.63	18.2	5.07	25.46	40.41	1247.57	691.97	13828.4	12067.8	18.69	194.54	26.63	26.63	26.63	26.63	26.63	26.63
2020	28.5	28.5	21.18	19.6	5.78	24.86	26.04	1222.23	832.55	13015.2	10821.5	15.9	252.57	21.18	21.18	21.18	21.18	21.18	21.18
2020	32.82	32.82	27.2	16.09	4.74	21.23	40.98	926.45	807.13	12680.4	11072.1	18.15	207.43	27.2	27.2	27.2	27.2	27.2	27.2
2020	45.45	45.45	23	12.37	5.18	18.55	39.51	897.97	770.47	11025.7	10393.4	16.87	228.7	23	23	23	23	23	23
2020	50.19	50.19	22.46	17.56	6.32	24.43	31.05	1021.71	735.41	11363	8728.36	16.72	275.27	22.46	22.46	22.46	22.46	22.46	22.46
2020	37.4	37.4	30.4	13.1	4.73	25.47	34.02	855.19	674.53	10463.5	7390.84	13.55	274.8	30.4	30.4	30.4	30.4	30.4	30.4
2020	46.88	46.88	16.89	14.81	5.34	19.29	34.46	1142.93	644.2	14000	11200.5	17.53	346.17	16.89	16.89	16.89	16.89	16.89	16.89
2020	44.47	44.47	28.41	15.37	5.72	18.4	35.47	883.3	774.29	12643.3	12383.4	18.67	298.02	28.41	28.41	28.41	28.41	28.41	28.41
2020	39.84	39.84	24.9	12.91	4.11	25.38	33.27	913.5	839.02	13710.6	13864.1	14.79	276.05	24.9	24.9	24.9	24.9	24.9	24.9
2020	40.79	40.79	23.9	14.37	4.9	23.12	36.09	1126.82	912.86	11156.6	12670.6	14.25	322.36	23.9	23.9	23.9	23.9	23.9	23.9
2020	49.38	49.38	26.89	19.86	6.68	33.5	29.36	1260.11	766.85	11360.8	10271.8	16.13	278.11	26.89	26.89	26.89	26.89	26.89	26.89
2020	49.52	49.52	24.18	16.37	5.4	23.89	43.67	1237.99	1018.82	14736.8	12464.5	19.08	225.07	24.18	24.18	24.18	24.18	24.18	24.18
2020	36.97	36.97	25.28	16.3	4.56	26.59	34.84	871.48	664.59	12083.6	13530.6	18.76	342.61	25.28	25.28	25.28	25.28	25.28	25.28
2020	31.8	31.8	23.3	11.04	3.44	19.56	37.74	1079.89	763.14	11301.2	12075.5	13.56	248.21	23.3	23.3	23.3	23.3	23.3	23.3
2020	46.8	46.8	24.46	23.41	5.57	16.52	36.73	909.08	893.03	13657.1	12334.2	21.23	256.8	24.46	24.46	24.46	24.46	24.46	24.46
2020	27.24	27.24	18.98	18.19	4.45	23.99	36.76	1046.4	670.17	13118.1	13321.9	20.11	238.64	18.98	18.98	18.98	18.98	18.98	18.98
2020	46.74	46.74	23.65	16.36	6.27	22.54	48.44	979.45	810.96	10890.4	10856.6	15.24	291.55	23.65	23.65	23.65	23.65	23.65	23.65
2020	32.73	32.73	34.13	12.99	4.92	30.85	36.9	1141.9	807.7	12569.4	11678.6	22.5	233.99	34.13	34.13	34.13	34.13	34.13	34.13
2020	48.05	48.05	20.23	14.18	5.42	31.82	41.23	886.49	637.37	11701.2	13837.7	16.12	230.49	20.23	20.23	20.23	20.23	20.23	20.23
2020	40.61	40.61	22.34	12.4	6.05	23.34	48.12	863.09	1085.41	11164.6	14945.1	17.38	222.28	22.34	22.34	22.34	22.34	22.34	22.34
2020	44.21	44.21	23.05	16.74	6.04	23.98	44.04	1365.97	881.41	7929.19	13449	17.12	267.6	23.05	23.05	23.05	23.05	23.05	23.05
2020	43.19	43.19	26.53	14.35	5.05	18	44.36	1348.63	621.14	10909	12558	14.88	222.94	26.53	26.53	26.53	26.53	26.53	26.53
2020	37.15	37.15	23.33	12.94	4.32	23.14	39.68	871.31	923.85	11875.3	11284.6	22.84	243.7	23.33	23.33	23.33	23.33	23.33	23.33
2020	44.35	44.35	28.38	15.85	4.41	18.69	33.57	795.17	628.09	12308.7	11912	19.1	230.33	28.38	28.38	28.38	28.38	28.38	28.38
2020	34.04	34.04	13.88	18.25	4.76	16.43	34.1	878.43	727.28	14650.1	13502.6	19.22	287.5	13.88	13.88	13.88	13.88	13.88	13.88
2020	51.03	51.03	21.27	12.48	4.05	19.65	33.83	1111.06	711.57	16115.3	11299.1	19.79	288.14	21.27	21.27	21.27	21.27	21.27	21.27
2020	30.8	30.8	26.32	17.43	5.74	22.5	31.25	799.34	814.11	12137.9	10633.7	15.45	288.63	26.32	26.32	26.32	26.32	26.32	26.32
2020	43.31	43.31	34.34	14.3	5.06	20.2	42.23	999.6	845.88	11420.8	13215.5	15.69	286.06	34.34	34.34	34.34	34.34	34.34	34.34
2020	40.16	40.16	28.36	15.95	4.12	25.9	35.18	889.52	590.15	11760.2	12508.5	16.36	271.51	28.36	28.36	28.36	28.36	28.36	28.36
2020	32.73	32.73	24.32	16.62	4.55	20.74	36.56	1055.18	650.38	10430.8	12660.8	16.92	225.22	24.32	24.32	24.32	24.32	24.32	24.32
2020	32	32	23.46	15.21	5.3	20.07	39.58	941.86	782.78	14572.5	10522.8	16.25	159.66	23.46	23.46	23.46	23.46	23.46	23.46
2020	28.18	28.18	25.7	13.69	4.9	26.09	33.85	974.37	611.87	15745.2	10742.9	17.76	251.75	25.7	25.7	25.7	25.7	25.7	25.7
2020	35.42	35.42	21.89	12.83	5.31	29.01	38.35	1009.32	649.04	11278.4	13258	15.92	243.59	21.89	21.89	21.89	21.89	21.89	21.89
2020	38.32	38.32	24.22	13.06	7.35	20.5	38.12	893.85	902.31	14816.9	12049.2	15.6	276.75	24.22	24.22	24.22	24.22	24.22	24.22
2020	39.71	39.71	19.6	17.84	6.03	21.45	34.52	836.4	656.01	12945.8	9617.96	13.98	221.82	19.6	19.6	19.6	19.6	19.6	19.6
2020	45.87	45.87	26.51	11.24	5.49	23.36	29.25	985.93	822.01	9479.99	12484.4	19.34	312.63	26.51	26.51	26.51	26.51	26.51	26.51
2020	45.35	45.35	25.61	13.77	4.06	28.36	52.96	1286.82	703.61	13561.1	13508.8	16.2	307.21	25.61	25.61	25.61	25.61	25.61	25.61
2020	29.83	29.83	30.59	16.25	3.98	16.68	26.37	834.7	705.35	12099.9	8574.53	17.3	234.29	30.59	30.59	30.59	30.59	30.59	30.59
2020	36.61	36.61	26.77	15.33	5.09	23.15	28.49	1009.92	737.12	11176.4	11411	16.69	233.81	26.77	26.77	26.77	26.77	26.77	26.77
2020	39.82	39.82	27.55	17.81	6.23	24.35	33.98	843.27	720.74	10942.8	13349.3	16.16	230.93	27.55	27.55	27.55	27.55	27.55	27.55
2020	41.14	41.14	22.59	18.91	4.6	25.04	39.46	900.27	690.68	13919.9	12311.9	14.72	223.71	22.59	22.59	22.59	22.59	22.59	22.59
2020	41.58	41.58	24.4	18.99	4.77	24.78	47.19	985.72	619.74	11442.4	10359.5	19.02	234.86	24.4	24.4	24.4	24.4	24.4	24.4
2020	46.4	46.4	23.88	17.79	4.86	20.34	24.74	1145.53	888.99	14712.9	9234.4	13.49	284.51	23.88	23.88	23.88	23.88	23.88	23.88
2020	53.78	53.78	27.03	16.14	5.79	20.6	36.21	1099.63	706.19	9048.99	14413.7	16.88	311.32	27.03	27.03	27.03	27.03	27.03	27.03
2020	32.75	32.75	20.12	15.53	6.55	21.83	38.65	960.93	742.72	11108.4	11440	16.46	307.77	20.12	20.12	20.12	20.12	20.12	20.12
2020	38.36	38.36	27.95	16.08	5.11	18.61	30.73	960.03	816.32	12080.4	14301.1	15.52	206.33	27.95	27.95	27.95	27.95	27.95	27.95
2020	39.7	39.7	32.13	11.55	6.65	21.7	32.62	1052.56	883.78	10141	16983.5	17.27	209.27	32.13	32.13	32.13	32.13	32.13	32.13
2020	38.67	38.67	22.49	16.22	5.81	21.62	38.29	1183.66	739.03	11565.3	12237	17.1	241.22	22.49	22.49	22.49	22.49	22.49	22.49
2020	44.59	44.59	26.77	13.82	6.86	24.27	31.78	1386.68	715.97	14243.5	11789.4	15.99	179.28	26.77	26.77	26.77	26.77	26.77	26.77
2020	44.23	44.23	21.3	16.59	5.87	21.8	34.69	790.85	600.05	12356.9	12071.7	19.91	249.71	21.3	21.3	21.3	21.3	21.3	21.3
2020	33.84	33.84	28.65	13.95	5.29	24.99	36.93	903.91	820.82	11151.1	8549.63	15.05	282.67	28.65	28.65	28.65	28.65	28.65	28.65
2020	47.08	47.08	27.32	15.41	4.99	21.42	34.79	889.97	686.24	10895.9	12190.2	16.8	229.29	27.32	27.32	27.32	27.32	27.32	27.32
2020	41.97	41.97	30.44	20.42	5.41	20.89	34.52	1108.68	846.85	9995.53	10448.3	18.01	288.12	30.44	30.44	30.44	30.44	30.44	30.44
2020	35.49	35.49	28.88	19	5.27	23.99	37.42	1278.36	684.91	13842.1	13245	19.64	212.57	28.88	28.88	28.88	28.88	28.88	28.88
2020	52.74	52.74	23.46	15.03	4.2	25.55	52.7	975.33	661.59	13503	15335.6	16.08	230.97	23.46	23.46	23.46	23.46	23.46	23.46
2020	36.36	36.36	26.94	20.1	4.11	28.08	29.21	986.95	981.01	12410.7	10913	16.93	288.71	26.94	26.94	26.94	26.94	26.94	26.94
2020	43.77	43.77	26.83	16.19	4.31	18.91	46.03	898.99	807.12	12544.5	10934.6	20.87	224.96	26.83	26.83	26.83	26.83	26.83	26.83
2020	37.01	37.01	22.3	17.33	5.53	26.05	36.81	850.87	767.01	12810.5	13481.1	16.37	266.71	22.3	22.3	22.3	22.3	22.3	22.3
2020	39.47	39.47	22.96	12.72	4.23	18.29	33.25	1075	847.43	10033.9	12263.9	15.81	253.87	22.96	22.96	22.96	22.96	22.96	22.96
2020	43.21	43.21	23.14	14.99	5.45	21.78	33.43	1013.65	705.69	9519.84	9314.2	20.99	279.6	23.14	23.14	23.14	23.14	23.14	23.14
2020	44.52	44.52	21.59	17.33	6.09	22.82	34.49	884.41	770.08	12747.8	15709.1	15.39	201.6	21.59	21.59	21.59	21.59	21.59	21.59
2020	40.9	40.9	24.93	12.8	4.93	23.19	36.58	1327.87	810.09	10844.3	12088.6	15.45	250.2	24.93	24.93	24.93	24.93	24.93	24.93
2020	31.67	31.67	22.49	14.79	5.97	24.93	31.32	1010.09	704.35	11089	10451.3	17.36	215.18	22.49	22.49	22.49	22.49	22.49	22.49
2020	38.55	38.55	29.6	17.94	6.51	24.93	39.55	956.08	861.4	12022.9	11958.1	19.09	222.99	29.6	29.6	29.6	29.6	29.6	29.6
2020	40.56	40.56	24.4	13.13	4.36	22.65	31.63	1120.6	759.31	9705.63	11088.8	18.14	251.96	24.4	24.4	24.4	24.4	24.4	24.4
2020	39.7	39.7	21.97	17.59	8.22	25.87	46.11	984.01	737	15184.5	9246.9	14.7	294.14	21.97	21.97	21.97	21.97	21.97	21.97
2020	42.34	42.34	21.04	16.32	5.17	25.23	34.54	1009.31	679.95	12939.1	11372.3	17.62	243.85	21.04	21.04	21.04	21.04	21.04	21.04
2020	39.01	39.01	25.38	12.61	4.22	20.49	40.69	1170.87	517.72	11455.9	10941.5	16.33	260.05	25.38	25.38	25.38	25.38	25.38	25.38
2020	44.47	44.47	27.38	14.05	5.69	18.95	43.76	1007.83	813.89	10986.2	7659.82	18.89	237.57	27.38	27.38	27.38	27.38	27.38	27.38
2020	47.97	47.97	26.08	16.6	5.58	28.49	38.94	967.51	931.67	15013.7	11636.1	14.98	238.38	26.08	26.08	26.08	26.08	26.08	26.08
2020	34.84	34.84	24.18	11.54	5.23	29.34	35.06	1031.75	1023.47	15443.9	8522.66	15.06	314.74	24.18	24.18	24.18	24.18	24.18	24.18
2020	29.11	29.11	21.23	19.13	4.66	19.98	38.72	1256.05	565.09	10562.5	13715	13.06	254.12	21.23	21.23	21.23	21.23	21.23	21.23
2020	38.47	38.47	19.09	14.63	7.82	21.42	33.34	771.46	989.26	11188.9	10512.8	15.88	205.64	19.09	19.09	19.09	19.09	19.09	19.09
2020	38.69	38.69	22.92	17.45	4.12	21.99	30.25	810.58	709.45	16629.9	10345.4	14.76	199.91	22.92	22.92	22.92	22.92	22.92	22.92
2020	51.43	51.43	28.76	13.09	4.22	24.06	32.42	1039.06	573.81	12610.6	10309.3	18.66	223.46	28.76	28.76	28.76	28.76	28.76	28.76
2020	44.45	44.45	22.48	18.7	5.49	25.24	39.97	781.25	867.72	11683.2	13586.7	18.71	242.17	22.48	22.48	22.48	22.48	22.48	22.48
2020	39.39	39.39	25.6	19.46	5.34	21.53	44.21	936.16	853.36	10853.6	12052.7	14.36	240.91	25.6	25.6	25.6	25.6	25.6	25.6
2020	38.5	38.5	19.9	15.05	5.47	20.83	47.87	1063.85	707.16	12335.2	9618.42	16.45	281.72	19.9	19.9	19.9	19.9	19.9	19.9
2020	44.12	44.12	24.07	13.87	5.5	20.57	37.95	793.3	811.76	11714.2	10959.8	19.5	280.34	24.07	24.07	24.07	24.07	24.07	24.07
2020	50.14	50.14	27.58	13.98	5.82	31.66	39.24	1157.53	866.85	10525.9	12934.1	14.69	209.55	27.58	27.58	27.58	27.58	27.58	27.58
2020	43.41	43.41	24.22	16.82	6.21	20.64	34.4	1061.14	628.52	14853.7	13391.4	17.5	229.36	24.22	24.22	24.22	24.22	24.22	24.22
2020	43.01	43.01	26.43	16.2	6.94	24.66	34.75	765.43	788.78	12751.1	14504.4	17.37	240.73	26.43	26.43	26.43	26.43	26.43	26.43
2020	37.02	37.02	25.29	14.33	5.35	23.79	49.98	774.52	756.47	12971.4	10509.2	15.44	244.53	25.29	25.29	25.29	25.29	25.29	25.29
2020	35.17	35.17	28.91	18.23	4.9	26.15	38.75	914.47	843.41	14552.9	13599.5	15.81	209.05	28.91	28.91	28.91	28.91	28.91	28.91
2020	35.53	35.53	20.18	17.51	5.41	24.45	38.77	863.82	744.01	13160.1	10602.2	18.24	286.26	20.18	20.18	20.18	20.18	20.18	20.18
2020	32.15	32.15	23.84	15.22	4.07	21.2	30.02	827.1	741.75	13238.8	12650.1	19.9	234.89	23.84	23.84	23.84	23.84	23.84	23.84
2020	40.53	40.53	24.21	13.29	6.2	20.34	38.01	1048.49	627.23	12624.2	9040.23	14.46	296.05	24.21	24.21	24.21	24.21	24.21	24.21
2020	48.35	48.35	13.58	13.71	5.77	19.49	39.75	905.72	714.69	13265	10484.6	17.38	230.29	13.58	13.58	13.58	13.58	13.58	13.58
2020	43.35	43.35	26.64	14.19	6.58	18.36	37.7	921.1	609.58	12720.9	11916.8	17.11	263.39	26.64	26.64	26.64	26.64	26.64	26.64
2020	34.78	34.78	25.72	12.05	4.94	22.48	35.04	792.09	708.57	13052.9	11993.5	15.49	324.69	25.72	25.72	25.72	25.72	25.72	25.72
2020	29.94	29.94	25	13.81	6.33	21.52	34.23	1145.22	781.99	10494.6	11375.8	16.35	249.28	25	25	25	25	25	25
2020	42.24	42.24	22.75	15.58	6.55	24.76	40.95	914.93	867.29	14533.6	13430.3	19.64	278.58	22.75	22.75	22.75	22.75	22.75	22.75
2020	46.63	46.63	26.62	14.86	4.38	22.94	42.32	1015.53	797.29	12524	13412.5	17.81	242.89	26.62	26.62	26.62	26.62	26.62	26.62
2020	37.17	37.17	23.2	16.15	5.67	23.73	36.62	717.39	891.64	14789.8	14320.7	15.83	221.58	23.2	23.2	23.2	23.2	23.2	23.2
2020	47.8	47.8	22.14	19.1	5.36	28.02	35.92	1149.11	790.49	12479.8	9056.2	15.94	196.59	22.14	22.14	22.14	22.14	22.14	22.14
2020	40.19	40.19	28.41	18.96	5.03	21.32	32.8	1064.57	791.51	11992.4	10692.9	22.34	284.15	28.41	28.41	28.41	28.41	28.41	28.41
2020	39.36	39.36	22.26	14.78	5.35	25.23	29.84	1023.93	786.22	9970.99	11552	20.99	232.76	22.26	22.26	22.26	22.26	22.26	22.26
2020	39.97	39.97	20.53	16.48	4.1	24.18	41.77	929.92	509.8	16495	8980.49	18.46	286.16	20.53	20.53	20.53	20.53	20.53	20.53
2020	44.41	44.41	30.25	14.51	4.3	20.2	44.87	789.46	906.23	13124.6	11112	17.04	324.8	30.25	30.25	30.25	30.25	30.25	30.25
2020	35.36	35.36	20.72	17.83	5.47	19.88	36.5	1127.45	978.16	10424.9	11091.3	21.83	215.91	20.72	20.72	20.72	20.72	20.72	20.72
2020	38.41	38.41	23.78	18.4	3.39	24.4	39.37	1005.55	667.78	11913.6	11655.2	19.24	286.44	23.78	23.78	23.78	23.78	23.78	23.78
2020	32.83	32.83	21.08	14.72	4.92	25.82	44.23	876.64	758.91	13480.3	12498.5	16.74	256.25	21.08	21.08	21.08	21.08	21.08	21.08
2020	34.02	34.02	28.32	17.13	6.33	26.42	33.52	958.05	594.91	11564.8	10738.1	18.93	279.68	28.32	28.32	28.32	28.32	28.32	28.32
2020	39.56	39.56	19.87	11.99	5.23	21.26	29.47	1014.39	497.29	12639.8	13274.4	15.48	277.96	19.87	19.87	19.87	19.87	19.87	19.87
2020	34.89	34.89	23.06	16.67	5.09	25.55	40.28	932.44	680.68	12054.1	16150.6	18.49	336.19	23.06	23.06	23.06	23.06	23.06	23.06
2020	41.7	41.7	20.52	18.07	6.39	20.42	37.04	849.42	658.3	12081.9	9311.3	17.4	247.97	20.52	20.52	20.52	20.52	20.52	20.52
2020	41.42	41.42	22.87	18.72	5.51	21.24	29.91	807.18	813.73	11270.9	9445.44	17.79	282.22	22.87	22.87	22.87	22.87	22.87	22.87
2020	45.33	45.33	23.38	11.22	4.87	20.23	39.8	1097.66	670.07	9504.26	13040.5	17.3	266.16	23.38	23.38	23.38	23.38	23.38	23.38
2020	40.65	40.65	20.76	14.52	5.56	24.78	41.76	1131.54	895.16	13901.5	12695.8	17.19	221.24	20.76	20.76	20.76	20.76	20.76	20.76
2020	35.75	35.75	33.08	17.51	4.03	24.38	32.83	980.92	631.01	11751.4	12197	19.3	278.26	33.08	33.08	33.08	33.08	33.08	33.08
2020	47.39	47.39	19.83	17.72	4.58	24.78	31.86	1202	763.74	14879.1	10668.8	15.01	273.36	19.83	19.83	19.83	19.83	19.83	19.83
2020	48.02	48.02	25.05	12.9	6.59	29.57	44.86	960.45	769.89	9437.01	12338.6	18.37	297.67	25.05	25.05	25.05	25.05	25.05	25.05
2020	46.73	46.73	21.48	14.03	5.06	20.31	39.34	813.47	587.68	14186.9	12527.1	20.78	230.03	21.48	21.48	21.48	21.48	21.48	21.48
2020	34.33	34.33	25.28	18.28	5.41	22.13	36.24	940.4	722.91	12755.6	11291.6	16.13	208.14	25.28	25.28	25.28	25.28	25.28	25.28
2020	31.67	31.67	30.5	13.71	4.68	21.8	41.13	925.22	739.74	11827.9	10399.8	13.68	221.04	30.5	30.5	30.5	30.5	30.5	30.5
2020	34.99	34.99	29.46	14.64	5.26	22.15	32.77	1019.72	1002.54	11825.8	12383.4	17.71	286.63	29.46	29.46	29.46	29.46	29.46	29.46
2020	38.51	38.51	21.06	18.87	4.72	23.09	33.51	979.25	698.22	14893.7	12935.4	15.68	353.33	21.06	21.06	21.06	21.06	21.06	21.06
2020	48.45	48.45	29.58	11.84	5.03	26.55	27.99	1148.89	751.74	16042.4	10961.1	11.78	269.23	29.58	29.58	29.58	29.58	29.58	29.58
2020	41.19	41.19	31.4	15.05	4.82	22.9	38.33	1278.59	709.24	11271.3	13127.9	18.05	270.02	31.4	31.4	31.4	31.4	31.4	31.4
2020	45.47	45.47	25.54	16.77	5.8	21.96	32.2	1093.16	720.35	13007.2	13865.1	17.25	215.54	25.54	25.54	25.54	25.54	25.54	25.54
2020	34.54	34.54	17.71	12.61	5.51	22.24	29.72	734.57	841.01	11007.9	11793.7	13.39	324.56	17.71	17.71	17.71	17.71	17.71	17.71
2020	36.29	36.29	30.88	15.56	5.26	34	33.67	898.82	717.62	15336	9328.72	18.48	261.39	30.88	30.88	30.88	30.88	30.88	30.88
2020	42.97	42.97	28.12	15.66	4.75	21.01	40.95	852.67	748.92	14579.1	10259.6	19.63	259.33	28.12	28.12	28.12	28.12	28.12	28.12
2020	41.46	41.46	21.17	18.06	4.7	21.02	29.96	986.8	709.65	12578.2	15447.8	18.68	270.33	21.17	21.17	21.17	21.17	21.17	21.17
2020	34.57	34.57	27.26	16.11	4.49	31.55	43.37	1041.93	858.71	11712.3	11256.6	14.26	271.14	27.26	27.26	27.26	27.26	27.26	27.26
2020	45	45	28.25	14.5	4.89	25.7	39.82	1016.03	796.76	13616.3	11122.6	17.18	293.37	28.25	28.25	28.25	28.25	28.25	28.25
2020	41.75	41.75	27.52	18.87	6.44	20.86	31.85	1175.63	828.26	13897	13481.8	17.99	283.46	27.52	27.52	27.52	27.52	27.52	27.52
2020	37.15	37.15	34.61	18.24	5.56	20.97	35.1	1012.54	837.5	9802.64	12869.9	19.57	196.28	34.61	34.61	34.61	34.61	34.61	34.61
2020	41.98	41.98	20.38	18.73	4.3	23.78	36.29	1184.03	873	12597.5	13821.8	15.73	203.09	20.38	20.38	20.38	20.38	20.38	20.38
2020	45.54	45.54	25.63	13.42	5.58	28.98	41.72	796.73	879.11	11065.9	12632.1	13.86	290.75	25.63	25.63	25.63	25.63	25.63	25.63
2020	41.18	41.18	24.25	12.87	4.19	25.62	45.17	943.71	738.2	12566.8	13923	20.27	238.23	24.25	24.25	24.25	24.25	24.25	24.25
2020	41.09	41.09	30.44	17.08	6.27	17.29	41.12	883.04	708.13	13479.9	13412.7	18.32	242.9	30.44	30.44	30.44	30.44	30.44	30.44
2020	40.72	40.72	25.77	15.73	6.02	25.39	36.39	901.03	861.11	9032.19	11537.9	15.61	266.54	25.77	25.77	25.77	25.77	25.77	25.77
2020	41.19	41.19	23.62	17.27	5.21	24.81	43.02	971.67	920.64	10118	12897.7	17.47	218.36	23.62	23.62	23.62	23.62	23.62	23.62
2020	31.88	31.88	22.54	14.55	3.87	17.16	27.91	912.84	535.46	10420.7	14987.1	13.87	213.17	22.54	22.54	22.54	22.54	22.54	22.54
2020	40.25	40.25	21.15	16.81	6.07	26.16	40.19	868.71	994.73	10556.4	10897.6	15.24	295.9	21.15	21.15	21.15	21.15	21.15	21.15
2020	48.62	48.62	23.23	19.37	3.38	26.78	37.53	655.74	869.25	15233.2	9763.73	17.48	212.87	23.23	23.23	23.23	23.23	23.23	23.23
2020	34.25	34.25	25.41	13.86	4.92	22.89	38.56	760.33	859.09	12588.2	13119	20.72	332.33	25.41	25.41	25.41	25.41	25.41	25.41
2020	37.62	37.62	22.42	12.56	4.53	23.54	33.69	897.28	691.18	15262.4	9750.55	19.27	227.22	22.42	22.42	22.42	22.42	22.42	22.42
2020	40.29	40.29	22.05	12.68	4.88	20.52	39.83	797.09	864.02	10370.2	11876.9	18.52	318.87	22.05	22.05	22.05	22.05	22.05	22.05
2020	33.35	33.35	30.09	15.17	5.5	25.28	39.77	692.74	905.46	8480.65	7540.49	18.4	263.22	30.09	30.09	30.09	30.09	30.09	30.09
2020	44.54	44.54	24.45	18.94	5.01	25.94	37.22	951.5	728.86	11163	11693.3	13.74	233.94	24.45	24.45	24.45	24.45	24.45	24.45
2020	36.46	36.46	26.71	14.51	4.49	24.62	36.4	751.63	717.89	9058.52	11155.5	17.99	251.45	26.71	26.71	26.71	26.71	26.71	26.71
2020	40.54	40.54	21.18	14.65	5.56	29.94	25.9	937.26	728.51	10592	10176.3	14.02	248.11	21.18	21.18	21.18	21.18	21.18	21.18
2020	37.3	37.3	26.01	11.98	5.6	20.55	30.2	1013.61	788.57	14058	11236.6	15.83	206.8	26.01	26.01	26.01	26.01	26.01	26.01
2020	33.09	33.09	29.07	16.56	4.34	28.75	35.29	1250.19	752.18	10881.6	10573.5	16.34	247	29.07	29.07	29.07	29.07	29.07	29.07
2020	47.51	47.51	24.52	13.55	3.98	23.48	34.52	1173.33	724.04	14337.1	10731.2	18.53	294.81	24.52	24.52	24.52	24.52	24.52	24.52
2020	43.24	43.24	24.69	14.16	4.43	16.97	37.76	1090.91	892.45	12501.8	12602	17.98	282.31	24.69	24.69	24.69	24.69	24.69	24.69
2020	34.91	34.91	22.77	14.85	6.59	23.47	33.73	1258.98	1019.54	13818.5	11917.9	15.88	280.63	22.77	22.77	22.77	22.77	22.77	22.77
2020	34.13	34.13	29.99	16.44	3.75	22.53	54.63	776.37	724.16	8928.92	11563.9	25.62	221.98	29.99	29.99	29.99	29.99	29.99	29.99
2020	41	41	21.72	14.81	5.29	23.32	38.52	835.3	782.42	11206.1	12945	16.24	234.19	21.72	21.72	21.72	21.72	21.72	21.72
2020	39.99	39.99	22.08	12.51	4.9	19.33	42.1	939.27	1134.1	12322.8	9320.32	15.8	316.39	22.08	22.08	22.08	22.08	22.08	22.08
2020	30.97	30.97	23.38	15.51	5.44	30.31	27.94	841.78	853.43	12950.9	12235	15.05	258.52	23.38	23.38	23.38	23.38	23.38	23.38
2020	37.15	37.15	23.33	16.64	4.84	21.65	36.7	1020.97	836.41	12358.7	10505.1	15.6	320.67	23.33	23.33	23.33	23.33	23.33	23.33
2020	42.3	42.3	23.32	12.58	4.4	26.21	38.8	705.99	804.86	13318.9	12203.2	15.61	246.38	23.32	23.32	23.32	23.32	23.32	23.32
2020	44.27	44.27	29.43	18.72	7.14	22.41	40.29	1210.16	848.5	13887.5	15351.8	18.07	248.05	29.43	29.43	29.43	29.43	29.43	29.43
2020	30.54	30.54	20.93	14.81	4.66	25.47	45.72	1223.89	848.16	13112.5	11761.3	20.37	285.25	20.93	20.93	20.93	20.93	20.93	20.93
2020	41.55	41.55	23.04	20.37	4.06	21.6	35.61	1231.45	729.43	12150.6	10171.6	16.52	250.82	23.04	23.04	23.04	23.04	23.04	23.04
2020	40.4	40.4	27.22	11.76	5.68	26.81	33.32	1245.79	540.76	9722.31	14778.4	18.38	217.84	27.22	27.22	27.22	27.22	27.22	27.22
2020	36.99	36.99	22.29	19.31	5.64	18.65	38.55	885.13	740.14	12761.1	11628.2	15.18	267	22.29	22.29	22.29	22.29	22.29	22.29
2020	38.67	38.67	20.36	18.53	5.42	17.43	34.56	1106.43	734.9	16130.6	9730.77	18.51	232.29	20.36	20.36	20.36	20.36	20.36	20.36
2020	42.1	42.1	23.95	12.18	4.74	23.99	42.96	1064.47	779.17	13189.9	16072.8	14.83	248.39	23.95	23.95	23.95	23.95	23.95	23.95
2020	29.93	29.93	23.88	11.72	4.62	19.2	27.21	1019.55	663.54	11425.7	12140.5	19.66	241.16	23.88	23.88	23.88	23.88	23.88	23.88
2020	41.04	41.04	24.54	16.33	4.14	22.37	35.17	1089.12	833.27	14518.2	9556.23	16.64	171.2	24.54	24.54	24.54	24.54	24.54	24.54
2020	33.3	33.3	27.02	15.8	5.41	23.23	35.73	904.32	939.18	11076.4	10779	18.36	277.31	27.02	27.02	27.02	27.02	27.02	27.02
2020	44.79	44.79	23.01	17.81	6.19	23.03	38.78	887.05	842.43	11979.2	11979.1	18.07	241.4	23.01	23.01	23.01	23.01	23.01	23.01
2020	34.86	34.86	18.68	16.33	7.2	29.92	39.72	965.32	676.48	11774.9	11153.2	18.48	270.49	18.68	18.68	18.68	18.68	18.68	18.68
2020	51.39	51.39	27.06	15.79	6.84	25.96	38.42	1017.6	568.49	8622.28	9702.44	19.18	246.05	27.06	27.06	27.06	27.06	27.06	27.06
2020	35.78	35.78	25.18	15.05	6.35	23.49	35.05	1085.15	856.42	17139.7	15546.4	16.88	243.7	25.18	25.18	25.18	25.18	25.18	25.18
2020	36.1	36.1	21.4	14.73	5.63	21.1	36.35	956.2	726.2	12147.4	10692.5	14.25	245.05	21.4	21.4	21.4	21.4	21.4	21.4
2020	48.82	48.82	26.96	17.8	6.43	27.21	40.74	957.04	851.21	11704.2	14363.6	17.04	259.02	26.96	26.96	26.96	26.96	26.96	26.96
2020	40.29	40.29	29.39	18.26	5.25	23.43	49.21	992.92	706.73	10801.8	12551.7	16.57	238.98	29.39	29.39	29.39	29.39	29.39	29.39
2020	39.05	39.05	25.6	14.79	5.06	24.03	28.98	1165.8	748.6	11130.9	10922	15.22	224.47	25.6	25.6	25.6	25.6	25.6	25.6
2020	35.4	35.4	25.62	16.91	5.77	20.92	44.07	1244.58	974.33	12430.4	14422.9	16.92	292.52	25.62	25.62	25.62	25.62	25.62	25.62
2020	36.79	36.79	28.5	11.96	4.41	17.38	42.67	1000.49	768.58	12238	12873.9	15.65	310.87	28.5	28.5	28.5	28.5	28.5	28.5
2020	43.31	43.31	27.42	15.85	5.24	23	34.09	872.27	594.58	12830.4	11611.2	22.47	278.39	27.42	27.42	27.42	27.42	27.42	27.42
2020	26.38	26.38	15.96	17.5	5.92	19.31	35.01	1134.39	1007.21	11938.4	15550.4	14.57	262.76	15.96	15.96	15.96	15.96	15.96	15.96
2020	33.8	33.8	27.12	20.15	3.99	18.46	32.18	1116.42	971.94	12745.6	10338	17.54	238.61	27.12	27.12	27.12	27.12	27.12	27.12
2020	41.92	41.92	27.36	16.5	5.91	23.55	30.7	1048.04	692.56	11208.4	14436.6	18.23	275.75	27.36	27.36	27.36	27.36	27.36	27.36
2020	48.8	48.8	23.31	15.73	5.49	27.77	43.73	797.94	554.59	13977.7	13771.7	13.55	290.33	23.31	23.31	23.31	23.31	23.31	23.31
2020	30.06	30.06	25.56	14.15	6.08	23.08	52.45	969.16	764.92	11593	9054.55	16.7	256.65	25.56	25.56	25.56	25.56	25.56	25.56
2020	38.13	38.13	24.31	12.21	4.73	21.22	37.83	1169.05	843.44	13206.9	12685.4	19.74	224.5	24.31	24.31	24.31	24.31	24.31	24.31
2020	42.25	42.25	20.57	19.12	6.07	24.38	39.58	1042.48	736.38	10755	12324.3	19.45	194.63	20.57	20.57	20.57	20.57	20.57	20.57
2020	34.69	34.69	25.89	13.89	4.29	24.07	35.3	864.01	799.83	10944.4	11031.6	14.27	267.37	25.89	25.89	25.89	25.89	25.89	25.89
2020	45.55	45.55	25.66	16.92	5.56	26.76	39.82	1017.51	984.67	10528.6	11730.3	17.38	276.44	25.66	25.66	25.66	25.66	25.66	25.66
2020	40.3	40.3	23.35	15.17	5.31	20.36	40.74	1196.43	766.78	10962.5	13335	17.83	261.17	23.35	23.35	23.35	23.35	23.35	23.35
2020	46.55	46.55	25.35	14.43	4.74	19.35	47.97	1062.48	688.42	12393	13793.9	12.3	276.74	25.35	25.35	25.35	25.35	25.35	25.35
2020	36.46	36.46	26.75	18.12	4.73	22.36	33.93	840.91	727.55	16000	9649.28	18.32	224.07	26.75	26.75	26.75	26.75	26.75	26.75
2020	37.73	37.73	23.06	17.1	4.62	23.83	43	1029.85	762.4	11145.7	9891.53	21.39	276.55	23.06	23.06	23.06	23.06	23.06	23.06
2020	30.51	30.51	31.57	13.74	5.83	21.16	33.56	867.6	649.51	16134.3	12755.7	16.76	231.36	31.57	31.57	31.57	31.57	31.57	31.57
2020	34.12	34.12	24.48	14.21	6.35	26.72	43.23	906.96	811.5	13713.7	10375.4	20.04	261.54	24.48	24.48	24.48	24.48	24.48	24.48
2020	52.18	52.18	23.28	13.48	4.26	24.16	36.11	903.71	765.87	14430.2	14491.1	15.76	314.26	23.28	23.28	23.28	23.28	23.28	23.28
2020	41.53	41.53	30.35	15.11	6.57	28.6	38.56	1035.53	791.93	12398.5	11991.5	17.53	249.77	30.35	30.35	30.35	30.35	30.35	30.35
2020	41.91	41.91	21.93	14.65	5.72	24.49	41.3	882.03	966.09	16226.3	11409.6	12.66	302.41	21.93	21.93	21.93	21.93	21.93	21.93
2020	28.3	28.3	26.26	15.37	5.33	24.44	34.97	775.69	724.16	11143.2	13345.1	19.91	255.46	26.26	26.26	26.26	26.26	26.26	26.26
2020	36.28	36.28	20.93	18.54	5.69	20.58	36.19	1059.55	640.66	10373	12160.5	15.01	260.8	20.93	20.93	20.93	20.93	20.93	20.93
2020	32.5	32.5	22.93	13.46	4.63	25.61	50.26	1132.38	768.6	13046.8	12497.5	18.35	248.88	22.93	22.93	22.93	22.93	22.93	22.93
2020	39.82	39.82	20.45	15.48	5.13	17.58	36.3	1160.9	744.97	11843.9	11140.2	14.63	289.64	20.45	20.45	20.45	20.45	20.45	20.45
2020	39.94	39.94	23.98	15.73	5.31	23.42	33.1	968.24	798.58	15449.3	9549.81	14.82	313.04	23.98	23.98	23.98	23.98	23.98	23.98
2020	36.64	36.64	23.39	20.04	4.5	20.22	37.67	1006.02	655.03	10785	14651.8	10.87	275.99	23.39	23.39	23.39	23.39	23.39	23.39
2020	37.98	37.98	21.54	14.44	5.02	21.93	36.09	1011.69	558.4	15020.3	10457.8	13.46	300.22	21.54	21.54	21.54	21.54	21.54	21.54
2020	43.91	43.91	18.08	15.78	4.71	22.75	39.4	968.74	709.27	13049.8	10605.1	17.28	202.98	18.08	18.08	18.08	18.08	18.08	18.08
2020	37.68	37.68	26.19	16.1	6.45	18.93	41.7	1260.01	593.59	12437.4	14874	16.74	301.83	26.19	26.19	26.19	26.19	26.19	26.19
2020	30.55	30.55	33.52	13.45	3.93	22.46	31.8	874.49	504.56	16974.7	13627.2	17.48	240.28	33.52	33.52	33.52	33.52	33.52	33.52
2020	42.93	42.93	27.45	16.94	6.24	21.04	44.08	1029.47	746.84	12540.5	11209.9	16.18	243.98	27.45	27.45	27.45	27.45	27.45	27.45
2020	41.79	41.79	26.47	16.93	6.91	20.68	49.05	1331.43	861.99	13029	14049.8	17.8	224.85	26.47	26.47	26.47	26.47	26.47	26.47
2020	42.39	42.39	22.73	17.01	6.15	25.46	39.01	1078.15	651.12	10946	13190.6	18.02	267.4	22.73	22.73	22.73	22.73	22.73	22.73
2020	36.42	36.42	17.8	12.25	5.06	21.91	45.16	679.53	753.11	11446.5	13218.6	18.5	244.22	17.8	17.8	17.8	17.8	17.8	17.8
2020	35.93	35.93	31.87	10.49	4.69	22.24	36.89	910.61	872.13	13578.4	12614.1	18.99	253.51	31.87	31.87	31.87	31.87	31.87	31.87
2020	34.19	34.19	25.48	18.97	4.28	20.65	26.44	982.74	971.55	10474.9	13476.4	17.26	197.16	25.48	25.48	25.48	25.48	25.48	25.48
2020	45.66	45.66	26.24	18.27	4.76	23.19	36.23	899.92	741.42	12199	12056.2	15.77	273	26.24	26.24	26.24	26.24	26.24	26.24
2020	42.46	42.46	22.41	15.57	4.73	20.83	38.06	1080.36	670.35	9925.68	11115.6	18.22	267.79	22.41	22.41	22.41	22.41	22.41	22.41
2020	43.18	43.18	31.91	15.35	5.62	24.83	47.2	719.12	850.02	12802.4	9904.83	14.75	244.64	31.91	31.91	31.91	31.91	31.91	31.91
2020	34.66	34.66	24.57	17.17	5.52	24.3	39.48	932.61	697.09	12550	10701.7	18.47	265.73	24.57	24.57	24.57	24.57	24.57	24.57
2020	36.13	36.13	25.57	12.85	3.96	21.78	32.17	892.79	779.53	9167.37	12574.1	19.56	235.62	25.57	25.57	25.57	25.57	25.57	25.57
2020	38.96	38.96	19.7	13.42	5.29	24.18	40.74	996.51	816.26	10092.6	13046.5	19.43	226.79	19.7	19.7	19.7	19.7	19.7	19.7
2020	42.54	42.54	24.79	17.78	4.8	24.9	27.93	809.96	888.82	12561.9	10034.7	13.84	282.51	24.79	24.79	24.79	24.79	24.79	24.79
2020	49.41	49.41	23.9	15.2	5.34	22.65	39.72	1001.66	761.54	10578.9	14018.9	18.09	311.59	23.9	23.9	23.9	23.9	23.9	23.9
2020	37.02	37.02	23.6	14.61	5.46	20.91	37.89	936.52	653.02	11203.2	10926	16.49	295.9	23.6	23.6	23.6	23.6	23.6	23.6
2020	27.22	27.22	21.56	17.71	6.26	24.4	31.79	863.67	694.87	12806.5	10352.5	15.44	271.3	21.56	21.56	21.56	21.56	21.56	21.56
2020	41.4	41.4	23.49	13.97	5.56	23.97	35.17	1293.36	736.58	14415.2	10041.7	17.38	266.56	23.49	23.49	23.49	23.49	23.49	23.49
2020	45.04	45.04	26.95	14.11	4.99	22.38	31.99	1023.2	598.58	13241.8	12219.8	20.68	192.28	26.95	26.95	26.95	26.95	26.95	26.95
2020	41.3	41.3	26.19	14.57	4.57	23.58	48.74	1124	727.26	12971.8	11769.4	14.27	266.95	26.19	26.19	26.19	26.19	26.19	26.19
2020	35.31	35.31	22.25	15.34	5.8	29.79	40.93	858.61	660.56	15816.4	10076.7	21.92	244.21	22.25	22.25	22.25	22.25	22.25	22.25
2020	39.52	39.52	28.71	13.96	5.87	22.28	35.14	1167.7	783.94	12108.4	10951.8	18.17	247.88	28.71	28.71	28.71	28.71	28.71	28.71
2020	49.23	49.23	23.59	12.01	6.84	21.65	46.81	887.93	786.73	12302.1	10909	24.34	225.98	23.59	23.59	23.59	23.59	23.59	23.59
2020	34.08	34.08	23.33	16.97	5.27	24.79	39.36	1061.56	943.98	15109	11172.1	17.4	307.16	23.33	23.33	23.33	23.33	23.33	23.33
2020	37.5	37.5	17.42	15.59	5.44	23.02	33.98	1026.21	718.24	13114.2	12823.4	20.92	325.36	17.42	17.42	17.42	17.42	17.42	17.42
2020	27.46	27.46	25.12	15.52	4.61	18.94	24.84	1374.54	659.37	14626.7	13351	22.04	293.37	25.12	25.12	25.12	25.12	25.12	25.12
2020	38.85	38.85	25.48	17.38	5.64	28.38	40.09	1029.58	813.12	10606.5	11669.3	17.82	323.38	25.48	25.48	25.48	25.48	25.48	25.48
2020	48.39	48.39	28.67	14.52	4.71	18.71	35.44	858.41	670.3	11794.6	11791.3	21.25	256.35	28.67	28.67	28.67	28.67	28.67	28.67
2020	40.63	40.63	31.09	13.89	6.87	20.82	40.91	978.36	859.46	10720.1	10233	10.72	234.23	31.09	31.09	31.09	31.09	31.09	31.09
2020	37.8	37.8	29.14	14.9	5.28	25.35	34.16	1015.34	876.82	11947.2	9271.06	15.3	235.18	29.14	29.14	29.14	29.14	29.14	29.14
2020	33.83	33.83	26.61	13.15	6.39	18.31	48.86	745.97	930.4	14308.3	9611.83	18.46	256.87	26.61	26.61	26.61	26.61	26.61	26.61
2020	44.67	44.67	22.14	17.7	4.71	26.33	30.18	1054.18	782.46	11870.8	13747.7	20.12	196.06	22.14	22.14	22.14	22.14	22.14	22.14
2020	47.49	47.49	23.17	14.88	4.41	21.74	35.8	815.93	844.09	15921.6	10935	12.38	300.85	23.17	23.17	23.17	23.17	23.17	23.17
2020	38.05	38.05	22.42	17.56	5.4	23.2	36.14	790.81	695.21	11553.5	14603.2	19.14	282.55	22.42	22.42	22.42	22.42	22.42	22.42
2020	44.96	44.96	25.51	15.72	6.42	24.88	32.2	1191.16	866.09	11934.4	9761.98	14.42	259.1	25.51	25.51	25.51	25.51	25.51	25.51
2020	42.07	42.07	24.54	15.12	6.34	26.27	35.88	958.07	768.43	11834.7	12559.9	20.89	231.17	24.54	24.54	24.54	24.54	24.54	24.54
2020	41.84	41.84	24.2	14.64	5.04	21.98	36.57	1045.41	769.9	13206.8	10225.5	19.76	275.85	24.2	24.2	24.2	24.2	24.2	24.2
2020	39.86	39.86	20.71	14.95	5.02	23.36	39.33	925.82	673.08	12777.5	13234.5	15.63	275.93	20.71	20.71	20.71	20.71	20.71	20.71
2020	42.05	42.05	27.21	11.81	4.99	22.79	45.23	997.53	779.32	12861.6	13132.1	15.77	236.42	27.21	27.21	27.21	27.21	27.21	27.21
2020	38.3	38.3	18.96	14.12	4.6	28.14	42.12	1214.86	688.38	10393.6	12583.4	16.73	214.46	18.96	18.96	18.96	18.96	18.96	18.96
2020	40.85	40.85	28.23	18.75	5.83	24.39	47.76	745.41	798.94	13354.2	12183.2	13.47	274.36	28.23	28.23	28.23	28.23	28.23	28.23
2020	49.23	49.23	20.74	13.26	5.59	21.98	38.87	1171.13	621.47	12680	13604	21.9	264.51	20.74	20.74	20.74	20.74	20.74	20.74
2021	36.25	36.25	19.03	17.71	5.26	23.78	34.23	1052.48	726.93	12488.8	11825	16.44	304.91	19.03	19.03	19.03	19.03	19.03	19.03
2021	35.76	35.76	23.15	18.53	5.44	19.36	41.62	1026.7	855.01	10915.6	10272.4	17.55	217.4	23.15	23.15	23.15	23.15	23.15	23.15
2021	34.61	34.61	31.54	15.32	5.06	22.08	48.03	1034.88	852.82	10063.5	14158.3	12.7	234.11	31.54	31.54	31.54	31.54	31.54	31.54
2021	47.02	47.02	23.24	15	3.75	21.89	38.32	1279.79	535.67	13924.2	10490.5	20.68	228.45	23.24	23.24	23.24	23.24	23.24	23.24
2021	37.53	37.53	23.19	19.79	4.19	24.82	38.45	978.74	804.1	10018.8	9776.24	12.84	259.28	23.19	23.19	23.19	23.19	23.19	23.19
2021	33.08	33.08	28.03	17.5	5.6	23.32	32.14	731.02	889.97	11956.7	13086.4	21.67	254.95	28.03	28.03	28.03	28.03	28.03	28.03
2021	42.45	42.45	26.29	14.75	4.75	22.27	39.63	826.83	858.24	15571.1	13285.9	20.07	269.47	26.29	26.29	26.29	26.29	26.29	26.29
2021	37.95	37.95	21.77	16.4	5.72	17.46	38.74	902.52	612.92	12558.1	13449	16.3	278.87	21.77	21.77	21.77	21.77	21.77	21.77
2021	43.48	43.48	26.74	16.89	5.63	17.62	34.56	942.36	715.69	13819.1	13990.9	19.12	311.61	26.74	26.74	26.74	26.74	26.74	26.74
2021	31.64	31.64	26.25	15.29	5.68	19.88	35.15	944.2	841.79	10635.9	12263.7	17.95	206.97	26.25	26.25	26.25	26.25	26.25	26.25
2021	39.85	39.85	28.57	19.61	5.15	24.04	46.7	1163.15	765.89	12804	11897.9	16.34	358.18	28.57	28.57	28.57	28.57	28.57	28.57
2021	55.77	55.77	24.72	18.85	4.43	20.65	33.05	1081.53	789.36	12165.5	14772.8	18.73	224.56	24.72	24.72	24.72	24.72	24.72	24.72
2021	36.97	36.97	21.99	12.94	3.78	21.15	47.68	1018.55	726.58	10464.1	12582.9	15.38	295.63	21.99	21.99	21.99	21.99	21.99	21.99
2021	37.56	37.56	26.03	14.65	5.3	19.48	34.49	938.22	772.61	14231.2	11201.3	15.54	330.22	26.03	26.03	26.03	26.03	26.03	26.03
2021	42.27	42.27	27.44	15.69	6.41	22.74	28.22	826.61	663.38	15507.9	13499.9	15.65	259.8	27.44	27.44	27.44	27.44	27.44	27.44
2021	40.02	40.02	26.12	14.23	5.81	23.68	39.23	935.29	836.39	11799.1	10567.4	15.49	237.4	26.12	26.12	26.12	26.12	26.12	26.12
2021	43.1	43.1	25.46	14.05	4.1	17.99	34.07	942.35	789.39	8016.99	10391.8	16.32	287.48	25.46	25.46	25.46	25.46	25.46	25.46
2021	43	43	22.91	15.53	4.2	29.15	40.82	1075.49	683.15	13962.3	12479.2	19.25	226.78	22.91	22.91	22.91	22.91	22.91	22.91
2021	40.55	40.55	28.6	16.48	6.17	26.1	37.99	1116.12	902.76	16406.7	14026.2	15.15	302.96	28.6	28.6	28.6	28.6	28.6	28.6
2021	41.53	41.53	29.85	18.24	5.71	23.33	40.99	979.37	635.4	13880.6	10544.1	20.26	319.62	29.85	29.85	29.85	29.85	29.85	29.85
2021	50.85	50.85	21.99	19.97	5.85	18.8	38.44	830.72	696.36	10539.8	11884.4	17.93	193.15	21.99	21.99	21.99	21.99	21.99	21.99
2021	36.11	36.11	21.68	18.64	5.99	19.46	34.11	828.5	855.87	10240.6	10261.6	16.78	241.85	21.68	21.68	21.68	21.68	21.68	21.68
2021	41.83	41.83	29.75	17.18	5.06	20.25	38.99	1055.3	816.2	11946.5	11516.5	22.79	221.31	29.75	29.75	29.75	29.75	29.75	29.75
2021	54.3	54.3	20.81	18.96	4.82	24.4	27.75	929.27	623.41	14947.3	11165.3	16.83	209.17	20.81	20.81	20.81	20.81	20.81	20.81
2021	31.99	31.99	29.08	16.27	5.16	24.13	38.68	1178.81	992.76	15082.4	12523.3	17.62	212.8	29.08	29.08	29.08	29.08	29.08	29.08
2021	28.94	28.94	24.14	12.35	5.81	27	34.38	945.67	794.76	11652.9	10571.5	15.69	242.15	24.14	24.14	24.14	24.14	24.14	24.14
2021	33.36	33.36	20.33	18.43	3.97	19.38	38.28	1091.76	687.12	15032.2	9966.85	19.43	273.84	20.33	20.33	20.33	20.33	20.33	20.33
2021	57.26	57.26	19.69	17.04	6.09	23.32	46.06	957.82	918.17	12687.1	12635.2	16.93	225.19	19.69	19.69	19.69	19.69	19.69	19.69
2021	41.14	41.14	23.13	16.96	5.31	26.41	34.21	1160.23	613.9	13496.4	11607.5	15.4	268.26	23.13	23.13	23.13	23.13	23.13	23.13
2021	42.44	42.44	22.27	17.04	3.89	20.62	40.2	771.74	892.02	14771.2	10048.1	16.73	273.8	22.27	22.27	22.27	22.27	22.27	22.27
2021	51.31	51.31	27.2	16.33	5.03	23.24	42.64	1662.37	763.92	14143.7	12806.7	17.75	323.68	27.2	27.2	27.2	27.2	27.2	27.2
2021	50.78	50.78	27.77	21.44	4.49	17.71	33.88	1050.49	882.76	14879.4	11482.7	15.39	267.81	27.77	27.77	27.77	27.77	27.77	27.77
2021	33.34	33.34	30.1	13.6	4.65	32.8	38.51	1145.36	703.23	10470.1	13498.6	16.12	238.29	30.1	30.1	30.1	30.1	30.1	30.1
2021	28.4	28.4	19.49	16.65	4.46	23.54	35.39	1161.2	812.61	12247	11104.3	15.48	261.03	19.49	19.49	19.49	19.49	19.49	19.49
2021	39.86	39.86	33.63	14.33	5.23	23.85	40.49	859.22	903.51	10679	12295.4	18.09	227.08	33.63	33.63	33.63	33.63	33.63	33.63
2021	43.49	43.49	32.76	15.78	5.31	23.49	32.89	1086.49	643.62	11103	13012.4	15.15	233.54	32.76	32.76	32.76	32.76	32.76	32.76
2021	40.87	40.87	25.76	17.28	4.8	21.97	31.82	1112.93	755.82	12586.6	11290.4	19.98	330.28	25.76	25.76	25.76	25.76	25.76	25.76
2021	49.4	49.4	23.85	17.22	4.63	19.14	31.82	1531.34	780.41	15076	11608.5	16.63	245.76	23.85	23.85	23.85	23.85	23.85	23.85
2021	36.16	36.16	20.86	16.87	6.45	25.61	40.09	953.57	682.92	11006.2	12550.9	16.28	290.24	20.86	20.86	20.86	20.86	20.86	20.86
2021	40.63	40.63	23.15	13.16	3.09	17.14	35.87	987.49	1073.86	16025.6	11640.1	16.02	289.67	23.15	23.15	23.15	23.15	23.15	23.15
2021	30.95	30.95	26.29	15.15	4.23	21.72	55.04	1003.97	796.33	12893.2	12404.2	15.68	323.61	26.29	26.29	26.29	26.29	26.29	26.29
2021	38.07	38.07	29.24	17.16	5.24	24.2	40.36	1235.02	920.35	12153.5	10549	18.01	257.81	29.24	29.24	29.24	29.24	29.24	29.24
2021	39.47	39.47	18.99	14	5.11	24.89	35.42	1142.47	853.8	10414.3	8308.98	17.66	265.36	18.99	18.99	18.99	18.99	18.99	18.99
2021	45.02	45.02	25.41	13.19	6.63	27.54	38.48	913.41	1049.23	11378.2	13915.6	15.77	272.66	25.41	25.41	25.41	25.41	25.41	25.41
2021	44.64	44.64	28.36	14.31	5.08	27.18	24.92	1043.62	842.31	12229.5	15356.3	16.73	309.59	28.36	28.36	28.36	28.36	28.36	28.36
2021	32.07	32.07	25.84	13.42	4.7	20.18	42.87	863.98	755.16	10106.4	9126.05	13.65	309.33	25.84	25.84	25.84	25.84	25.84	25.84
2021	43.03	43.03	21.12	16.8	5.21	27.32	42.35	788.11	786.71	12794.2	13122.5	15.44	261.72	21.12	21.12	21.12	21.12	21.12	21.12
2021	29.79	29.79	22.04	14.48	6.85	20.14	39.12	1154.84	1054.4	13682	10185.9	13.32	275.75	22.04	22.04	22.04	22.04	22.04	22.04
2021	34.34	34.34	30.34	16.44	4.95	25.91	40.2	835.77	841.7	14577.1	12383.8	17.12	309.52	30.34	30.34	30.34	30.34	30.34	30.34
2021	45.32	45.32	27.71	15	5.5	18.75	39.96	1172.66	857.19	12826.1	7907.21	16.01	243.56	27.71	27.71	27.71	27.71	27.71	27.71
2021	27.82	27.82	25.34	14.28	5.44	18.93	38.69	941.37	735.32	16334.7	10446.3	14.91	273.22	25.34	25.34	25.34	25.34	25.34	25.34
2021	31.44	31.44	20.41	15.72	5.64	21.72	47.96	1045.91	756.3	11382.1	13043.5	18.95	247.25	20.41	20.41	20.41	20.41	20.41	20.41
2021	38.96	38.96	21.25	17.39	4.58	24.93	30.27	1176.06	896.77	14090.3	13052.7	21.22	267.67	21.25	21.25	21.25	21.25	21.25	21.25
2021	33.24	33.24	23.42	13.19	4.67	22.4	27.63	819.78	700.61	15117.3	9065.55	17.22	266.25	23.42	23.42	23.42	23.42	23.42	23.42
2021	36.59	36.59	22.76	16.73	5.37	23.61	46.83	1135.46	728.89	11216.6	13841.4	15.92	302.59	22.76	22.76	22.76	22.76	22.76	22.76
2021	42.64	42.64	26.13	13.8	5.3	17.63	39.95	908.15	693.03	10966.6	15304.3	20.41	263.19	26.13	26.13	26.13	26.13	26.13	26.13
2021	44.62	44.62	29.78	17.94	5.72	26.05	29.07	1128.16	494.51	11133	14557.5	18.12	264.36	29.78	29.78	29.78	29.78	29.78	29.78
2021	37.33	37.33	31.85	13.71	4.39	24.08	47.99	1135.37	666.27	12416.8	17484.8	19.62	241.72	31.85	31.85	31.85	31.85	31.85	31.85
2021	41.45	41.45	22.09	13.67	4.67	17.37	42.55	1129.89	755.12	12446.7	12632.6	17.42	193.27	22.09	22.09	22.09	22.09	22.09	22.09
2021	38.17	38.17	24.44	13.84	6.64	28.34	38.31	917.78	745.24	13868.2	12107.8	14.53	236.48	24.44	24.44	24.44	24.44	24.44	24.44
2021	34.05	34.05	23.87	16.22	4.99	22.82	33.83	954.13	601.64	12235.1	10282.2	20.31	330.34	23.87	23.87	23.87	23.87	23.87	23.87
2021	35.55	35.55	22.9	15.19	5.2	24.8	42.3	1028.12	612.77	10962.6	11059.6	23.79	283.08	22.9	22.9	22.9	22.9	22.9	22.9
2021	35.61	35.61	26.71	14.82	5.63	22.86	35.32	894.36	753.64	9773.04	11306.8	15.26	243.36	26.71	26.71	26.71	26.71	26.71	26.71
2021	34.63	34.63	25.06	18.83	5.67	29.66	39.09	1035.62	666.51	15220.9	11620.5	13.52	273.28	25.06	25.06	25.06	25.06	25.06	25.06
2021	33.81	33.81	23.39	17.94	4.92	24.85	34.91	1128.95	831.22	12793.7	11278.4	16.93	226.4	23.39	23.39	23.39	23.39	23.39	23.39
2021	39.54	39.54	31.56	17.3	5.32	22.85	48.08	824.43	693.26	13582.6	10735.6	11.9	286.8	31.56	31.56	31.56	31.56	31.56	31.56
2021	34.84	34.84	28.73	18.32	5.81	23.24	43.38	928.81	504.35	10133.3	10698.3	14.31	278.11	28.73	28.73	28.73	28.73	28.73	28.73
2021	42.82	42.82	23.58	15.04	5.1	24.56	36.7	874.98	676.86	7463.65	10824.5	18.03	296.27	23.58	23.58	23.58	23.58	23.58	23.58
2021	48.21	48.21	34.53	18.28	5.04	22.34	41.56	1125.27	843.13	12934.7	11084.1	16.73	257.38	34.53	34.53	34.53	34.53	34.53	34.53
2021	37.11	37.11	24.44	17.92	4.45	27.3	30.82	1068.61	575.39	12266.8	10229.1	17.5	159.07	24.44	24.44	24.44	24.44	24.44	24.44
2021	41.51	41.51	25.42	15.14	6.13	19.88	42.87	904.25	1122.94	12384.7	10258.3	18.85	236.64	25.42	25.42	25.42	25.42	25.42	25.42
2021	48.12	48.12	21.82	12.91	5.15	23.42	42.39	1140.4	921.23	12332.3	10071	13.74	284.2	21.82	21.82	21.82	21.82	21.82	21.82
2021	52.23	52.23	30.89	18.48	5.07	23.45	41.18	1015.22	617.78	10018.5	10516	17.73	298.19	30.89	30.89	30.89	30.89	30.89	30.89
2021	31.92	31.92	40.09	16.1	6.87	20.74	42.61	1065.43	679.48	11724.6	14268.7	20.94	298.11	40.09	40.09	40.09	40.09	40.09	40.09
2021	32.03	32.03	22.33	13.1	4.5	19.94	33.3	1015.9	564.39	9507.76	9183.11	18.13	215.69	22.33	22.33	22.33	22.33	22.33	22.33
2021	32.37	32.37	22.89	13.16	5.11	23.21	34.87	793.85	720.4	11186.4	12602.7	16.77	291.71	22.89	22.89	22.89	22.89	22.89	22.89
2021	40.1	40.1	23.31	16.16	5.95	20.29	38.73	1102.54	786.42	11303.5	12859.8	20.9	253.19	23.31	23.31	23.31	23.31	23.31	23.31
2021	30.22	30.22	26.36	13.9	4.85	21.46	40.22	920.17	800.73	10768.9	10720	20.85	259.52	26.36	26.36	26.36	26.36	26.36	26.36
2021	45.3	45.3	23.2	17.6	6.45	21.43	43.23	929.83	622.81	11641.2	11888.3	20.79	265.84	23.2	23.2	23.2	23.2	23.2	23.2
2021	39.7	39.7	24.91	15.67	4.71	23.3	38.83	1071.69	713.37	11445.4	13899.6	15.3	253.85	24.91	24.91	24.91	24.91	24.91	24.91
2021	37.25	37.25	34.57	19.65	3.71	23.83	40.12	1211.28	560.62	10427.9	13479.2	19.93	205.13	34.57	34.57	34.57	34.57	34.57	34.57
2021	38.1	38.1	27.2	13.49	4.98	25.65	38.36	1064.32	796.17	12844.7	10751.2	20.67	220.46	27.2	27.2	27.2	27.2	27.2	27.2
2021	46.49	46.49	18.86	14.68	4.03	20.67	37.97	1058.62	941.41	14510.5	14524.3	23.64	280.85	18.86	18.86	18.86	18.86	18.86	18.86
2021	35	35	21.06	13.67	4.6	26.91	32.15	855.53	736.54	10485.6	12018.3	18.64	201.61	21.06	21.06	21.06	21.06	21.06	21.06
2021	31.18	31.18	27.13	17.76	5.68	25.9	32.46	983.59	656.36	15443.6	8617.48	14.92	272.12	27.13	27.13	27.13	27.13	27.13	27.13
2021	41.36	41.36	26.24	13.26	4.71	19.78	41.08	1151.8	718.12	14026.4	9073.69	17.28	298.52	26.24	26.24	26.24	26.24	26.24	26.24
2021	35.88	35.88	23.59	15.54	5.24	19.26	43.7	1002.03	836.49	10956.3	13526.7	12.6	235.64	23.59	23.59	23.59	23.59	23.59	23.59
2021	47.37	47.37	28.93	13.84	5.16	24.59	36	1033.45	801.88	9897.57	10109.6	16.28	290.68	28.93	28.93	28.93	28.93	28.93	28.93
2021	36.07	36.07	26.52	14.46	4.46	27.39	39.63	856.24	935.71	12451.4	10739.9	15.29	264.72	26.52	26.52	26.52	26.52	26.52	26.52
2021	46.76	46.76	26.44	17.27	4.94	29.52	28.15	1023.7	680.35	14906.5	12123.6	17.52	269.24	26.44	26.44	26.44	26.44	26.44	26.44
2021	36.64	36.64	20.74	13.75	7.18	19.23	32.3	1159.81	772.01	12992	9566.78	18.04	301.75	20.74	20.74	20.74	20.74	20.74	20.74
2021	46.38	46.38	24.75	16.28	5.02	21.66	40.31	1095.93	718	13998.9	10719.2	15.15	316.98	24.75	24.75	24.75	24.75	24.75	24.75
2021	32.06	32.06	22.63	18.07	5.07	19.79	30.07	1046.77	767.28	13333.7	9004.27	19.04	269.14	22.63	22.63	22.63	22.63	22.63	22.63
2021	30.09	30.09	27.42	14.01	5.87	22.95	37.14	902.03	635.93	12027	12124	16.46	270.52	27.42	27.42	27.42	27.42	27.42	27.42
2021	41.04	41.04	23.63	21.47	5.59	19.92	33.32	1048.88	912.84	14867.9	10567.5	16.46	265.34	23.63	23.63	23.63	23.63	23.63	23.63
2021	44.38	44.38	27.89	15.05	4.74	24.93	47.58	882.48	846.49	12410.8	9425.36	16.52	198.31	27.89	27.89	27.89	27.89	27.89	27.89
2021	46.57	46.57	22.11	18.49	5.45	24.32	52.54	1095.69	657.45	14372.7	11614.7	24.54	299.66	22.11	22.11	22.11	22.11	22.11	22.11
2021	46.14	46.14	24.46	17.08	4.1	24.31	41.26	1055.88	846.43	12415	10314.7	17.58	242.96	24.46	24.46	24.46	24.46	24.46	24.46
2021	32.61	32.61	27.04	13.05	6.44	21.37	34.13	825.38	849.81	13072.2	9318.6	16.26	259.16	27.04	27.04	27.04	27.04	27.04	27.04
2021	41.97	41.97	25.2	15.09	5.68	28.22	34	1161.43	906.55	11229.6	8276.93	17.86	277.28	25.2	25.2	25.2	25.2	25.2	25.2
2021	40.94	40.94	21.79	19.13	5.53	19.11	51.2	898.55	821.52	11531.4	12365.6	18.44	257.95	21.79	21.79	21.79	21.79	21.79	21.79
2021	45.93	45.93	24.97	14.99	4.17	25.86	31.14	1159.35	711.08	11241.9	12843.9	13.74	243.6	24.97	24.97	24.97	24.97	24.97	24.97
2021	43.95	43.95	32	15.5	6.3	21.49	44.49	1085.91	711.01	10755	11068	24.24	197.5	32	32	32	32	32	32
2021	34.89	34.89	27.38	13.02	4.25	19.24	36.3	891.39	662.57	10707.5	10464.6	18.55	210.5	27.38	27.38	27.38	27.38	27.38	27.38
2021	39.22	39.22	27.99	15.12	5.07	19.93	31.13	975.83	625.74	12466.5	14021.1	18.13	209.14	27.99	27.99	27.99	27.99	27.99	27.99
2021	35.94	35.94	24.09	12.79	4.54	25.51	46.3	1120.98	614.21	10402.2	12370.5	16.07	273.68	24.09	24.09	24.09	24.09	24.09	24.09
2021	49.25	49.25	22.42	13.52	4.3	21.2	31.1	1162.5	674.06	12651.5	9252.63	16.47	249.98	22.42	22.42	22.42	22.42	22.42	22.42
2021	43.47	43.47	22.17	13.38	5.35	19.34	42.95	954.04	762.09	13554.1	10295.2	13.76	259.64	22.17	22.17	22.17	22.17	22.17	22.17
2021	41.03	41.03	20.69	16.01	5.55	21.63	48.93	939.18	758.66	15806.5	14459.1	18.54	189.54	20.69	20.69	20.69	20.69	20.69	20.69
2021	40.5	40.5	19.48	19.27	6.82	19.09	33	948.31	817.29	15078.8	11151.9	14.92	236.54	19.48	19.48	19.48	19.48	19.48	19.48
2021	42.2	42.2	30.14	13.35	4.34	23.15	26.57	781.13	900.06	13983.3	11667.4	23.73	263.07	30.14	30.14	30.14	30.14	30.14	30.14
2021	39.46	39.46	29.21	18.2	5.32	19.28	35.01	873.82	781.39	11331.5	11366.1	15.76	206.92	29.21	29.21	29.21	29.21	29.21	29.21
2021	48.76	48.76	21.64	15.01	6.58	24.37	24.64	1047.33	555.09	12029.8	9676.26	17	252.66	21.64	21.64	21.64	21.64	21.64	21.64
2021	30.49	30.49	24.72	17.32	5.09	24.56	39.51	743.27	849.98	12163.5	9725.42	15.49	227.07	24.72	24.72	24.72	24.72	24.72	24.72
2021	41.63	41.63	18.87	14.93	5.61	22.77	43.72	1060.13	643.65	10243.1	16105.5	16.05	209.91	18.87	18.87	18.87	18.87	18.87	18.87
2021	42.09	42.09	22.37	14.93	5.66	20.55	34.02	872.54	619.82	12254.9	11239	16.11	265.99	22.37	22.37	22.37	22.37	22.37	22.37
2021	32.91	32.91	26.04	13.98	4.95	30.16	36.26	1152.96	906.99	12657.7	9840.44	12.69	295.83	26.04	26.04	26.04	26.04	26.04	26.04
2021	44.72	44.72	24.61	15	4.74	27.29	35.52	689.31	826.95	15370.8	13206.5	20.96	313.58	24.61	24.61	24.61	24.61	24.61	24.61
2021	36.71	36.71	21.65	14.98	4.46	22.87	38.76	1015.98	786.62	13324.5	9990.84	13.5	230.04	21.65	21.65	21.65	21.65	21.65	21.65
2021	31.98	31.98	27.79	13.05	5.41	20.51	46.4	971.75	747.97	11925.1	10999.2	23.25	254.79	27.79	27.79	27.79	27.79	27.79	27.79
2021	40.19	40.19	25.99	14.2	5.71	24.08	35.59	1027.1	754.26	12376.5	14242.7	15.89	217.62	25.99	25.99	25.99	25.99	25.99	25.99
2021	38.04	38.04	25.88	12.03	5.57	24.13	37.09	962.49	725.01	15052.7	9858.01	16.44	232.24	25.88	25.88	25.88	25.88	25.88	25.88
2021	39.26	39.26	28.53	16.1	4.75	23.68	36.35	1151.97	790.01	12378	10738.6	15.51	259.64	28.53	28.53	28.53	28.53	28.53	28.53
2021	46.41	46.41	27.43	13.27	7.31	19.62	36.79	1023.12	848.6	11946	14657.3	16.95	197.35	27.43	27.43	27.43	27.43	27.43	27.43
2021	41.15	41.15	23.36	14.63	5.65	26.67	41.13	1055.87	673.79	11080.4	9058.22	17.44	274.97	23.36	23.36	23.36	23.36	23.36	23.36
2021	37.66	37.66	29.84	15.04	5.19	27.02	51.94	974.67	711.98	15983.9	12581.5	16.23	248.36	29.84	29.84	29.84	29.84	29.84	29.84
2021	43.59	43.59	25.16	16.23	4.89	24.63	40.66	869.61	806.12	14521.2	10761.9	19.37	233.85	25.16	25.16	25.16	25.16	25.16	25.16
2021	41.11	41.11	22.97	16.03	5.59	18.3	34.98	1049.46	947.18	12466.2	11390.4	21.22	250.51	22.97	22.97	22.97	22.97	22.97	22.97
2021	34.89	34.89	22.64	16.74	4.51	26.7	49.35	1060.43	1032.67	11907.5	15859.7	11.5	293.61	22.64	22.64	22.64	22.64	22.64	22.64
2021	37.93	37.93	31.25	13.1	5.73	22.63	36.38	972.88	689.03	11521.7	11903.7	26.71	210.54	31.25	31.25	31.25	31.25	31.25	31.25
2021	24.27	24.27	19.39	16.5	6.36	30.83	37.93	1292.21	699.99	15917.4	13586.5	17.66	246.06	19.39	19.39	19.39	19.39	19.39	19.39
2021	47.17	47.17	29.07	15.66	4.94	22.05	31.24	954.53	882.39	12095.8	9873.26	15.57	222.45	29.07	29.07	29.07	29.07	29.07	29.07
2021	43.23	43.23	24.19	15.37	5.07	24.35	33.21	1100.86	617.61	11980.9	13405	20.23	154.14	24.19	24.19	24.19	24.19	24.19	24.19
2021	38.48	38.48	26.04	17.34	6.36	21.07	43.77	1061.62	790.26	10474.8	10024.9	15.22	282.5	26.04	26.04	26.04	26.04	26.04	26.04
2021	31.16	31.16	23	16.91	6.4	22.79	37.77	1003.88	930.79	12495.2	12962.9	13.9	224.57	23	23	23	23	23	23
2021	38.37	38.37	20.1	16.76	6.38	21.94	27.18	900.19	708.91	12322.4	10889.3	19.32	232.59	20.1	20.1	20.1	20.1	20.1	20.1
2021	33.51	33.51	27.77	15.68	5.04	23.5	29.87	877.35	831.11	12305.4	11314.4	17.68	247.52	27.77	27.77	27.77	27.77	27.77	27.77
2021	32.74	32.74	27.26	15.75	5.49	29.58	27.3	926.98	831.16	10363.4	9183.73	18.34	290.21	27.26	27.26	27.26	27.26	27.26	27.26
2021	42.42	42.42	20.47	17.41	4.65	22.27	35.61	1121.69	941.04	12520.7	14099.1	17.19	201.07	20.47	20.47	20.47	20.47	20.47	20.47
2021	34.38	34.38	22.81	15.74	5.3	28.33	47.21	938.21	1002.44	12555.9	11662.7	17.54	246.04	22.81	22.81	22.81	22.81	22.81	22.81
2021	42.49	42.49	29.15	17.5	5.41	23.72	37.03	1110.72	816.58	12902.3	13931.2	18.85	238.76	29.15	29.15	29.15	29.15	29.15	29.15
2021	28.54	28.54	26.91	19.56	5.3	21.46	35.44	923.87	826.24	10605.4	8757.96	16.04	223.37	26.91	26.91	26.91	26.91	26.91	26.91
2021	41.61	41.61	28.26	19.27	4.92	27.8	42.03	701.36	736.4	10732.1	11178.3	15.92	269.66	28.26	28.26	28.26	28.26	28.26	28.26
2021	43.01	43.01	21.38	12.61	6.09	29.72	35.41	1241.08	676.82	13224.9	11458.7	14.47	333.02	21.38	21.38	21.38	21.38	21.38	21.38
2021	41.91	41.91	26.06	19.78	6.37	15.8	29.25	903.21	818.22	10709	10710.7	15.63	286.17	26.06	26.06	26.06	26.06	26.06	26.06
2021	38.91	38.91	21.49	17.87	4.23	22.29	49.78	823.47	844.8	13060.2	14664.6	14.85	278.48	21.49	21.49	21.49	21.49	21.49	21.49
2021	43.38	43.38	30.07	16.54	4.56	27.57	36.73	817.17	784.34	10533.9	11725.6	18.23	246.14	30.07	30.07	30.07	30.07	30.07	30.07
2021	41.39	41.39	21.48	13.68	5.6	24.98	41.71	887.83	828.48	15668.8	9748.24	15.93	239.82	21.48	21.48	21.48	21.48	21.48	21.48
2021	39.54	39.54	19.74	20.71	5.95	22.75	42.52	1183.46	690.31	12086.7	9248.49	17.05	333.1	19.74	19.74	19.74	19.74	19.74	19.74
2021	43.05	43.05	32.3	14.26	5.31	19.16	34.1	920.07	629.47	12193.6	12529.4	14.64	238.6	32.3	32.3	32.3	32.3	32.3	32.3
2021	38.59	38.59	22.12	17.39	4.99	20.49	42.33	966.94	830.51	11024	12124.9	19.37	295.96	22.12	22.12	22.12	22.12	22.12	22.12
2021	38.9	38.9	21.68	13.26	5.17	22.57	33.03	1140.25	715.56	14090.4	11555.3	21.15	370.24	21.68	21.68	21.68	21.68	21.68	21.68
2021	38.23	38.23	24.28	16.02	6.23	23.85	30.71	1119.37	666.16	15083.8	11100.7	15.19	248.93	24.28	24.28	24.28	24.28	24.28	24.28
2021	41.4	41.4	22.03	16.91	5.43	25.48	42.05	1006.58	872.29	13616.5	10833.2	18.05	312.12	22.03	22.03	22.03	22.03	22.03	22.03
2021	34.31	34.31	22.89	13.91	4.74	22.26	34.53	1145.33	739.49	9253.85	11977.8	15.15	263.89	22.89	22.89	22.89	22.89	22.89	22.89
2021	44.66	44.66	16.63	19.8	5.48	26.33	33.9	1342.11	886.66	11266.5	11505.6	14.86	247.81	16.63	16.63	16.63	16.63	16.63	16.63
2021	28.09	28.09	21.43	15.95	4.89	20.05	35.29	712.76	710.55	11943.2	12756.7	19.03	326.61	21.43	21.43	21.43	21.43	21.43	21.43
2021	36.67	36.67	29.64	17.76	5.91	20.44	32.07	850.93	820.58	11773.3	11456.9	17.4	374.67	29.64	29.64	29.64	29.64	29.64	29.64
2021	38.69	38.69	29.48	14.78	4.73	26.23	38.47	850.58	805.42	11162.2	13281.4	14.34	305.21	29.48	29.48	29.48	29.48	29.48	29.48
2021	49.87	49.87	32.58	18.39	3.96	23.31	33.67	1129.92	671.54	13271.5	12794	23.72	290.97	32.58	32.58	32.58	32.58	32.58	32.58
2021	40.16	40.16	28.9	16.82	5.5	21.92	41.3	758.53	759.29	12369.8	12922.2	16.19	330.09	28.9	28.9	28.9	28.9	28.9	28.9
2021	33.02	33.02	28.16	11.47	5.73	26.92	40.19	1058.31	710.64	14564.8	11575.4	17.31	270.66	28.16	28.16	28.16	28.16	28.16	28.16
2021	53.79	53.79	26.52	12.43	4.98	24.12	37.36	1166.79	759.1	14506	10895.6	18.27	234.48	26.52	26.52	26.52	26.52	26.52	26.52
2021	36.78	36.78	22.78	13.66	4.65	19.64	30.72	1109.86	791.82	13781.9	9948.46	14.51	337.87	22.78	22.78	22.78	22.78	22.78	22.78
2021	43.13	43.13	24.42	11.12	5.29	24.76	34.4	1003.93	908.87	13434.9	10644.1	19.54	246.84	24.42	24.42	24.42	24.42	24.42	24.42
2021	32.77	32.77	23.11	15.12	4.77	21.87	38.64	792.69	767.68	10177.3	8418.32	16.2	198.92	23.11	23.11	23.11	23.11	23.11	23.11
2021	30.9	30.9	22.26	16.84	4.99	23.98	45.4	897	717.27	12756.6	11181.5	22.12	301.66	22.26	22.26	22.26	22.26	22.26	22.26
2021	42.13	42.13	25.95	15.62	4	23.74	34.15	856.17	899.47	15104.3	12184.4	17.56	207.42	25.95	25.95	25.95	25.95	25.95	25.95
2021	53.23	53.23	25.77	13.86	6.94	20.24	35.58	922.65	836.6	12742.6	9201.28	16.59	278.86	25.77	25.77	25.77	25.77	25.77	25.77
2021	33.66	33.66	17.6	15.72	5.16	20.43	26.92	851.85	862.56	10627.9	12090.5	23.79	249.51	17.6	17.6	17.6	17.6	17.6	17.6
2021	39.74	39.74	22.18	16.09	5.67	20.08	39.03	944.42	668.15	12726.9	11683.6	16.71	221.06	22.18	22.18	22.18	22.18	22.18	22.18
2021	32.39	32.39	28.63	16.56	5.45	23.01	31.61	884.3	592.26	12966.9	10889.1	19.06	282.81	28.63	28.63	28.63	28.63	28.63	28.63
2021	36.46	36.46	29.62	16.72	6.05	25.9	29.07	1068.78	697.26	10330.7	11130.5	14.69	223.69	29.62	29.62	29.62	29.62	29.62	29.62
2021	48.52	48.52	22.1	19.34	4.99	24.36	31.06	901.79	859.35	15530.7	13567.6	16.06	228.7	22.1	22.1	22.1	22.1	22.1	22.1
2021	35.71	35.71	28.65	13.8	4.64	24.33	33.78	929.54	981.39	15546.5	9667.24	16.86	259.05	28.65	28.65	28.65	28.65	28.65	28.65
2021	43.35	43.35	26.28	13.63	4.49	24.35	43.1	1048.79	789.7	13623.2	11568.9	17.95	255.04	26.28	26.28	26.28	26.28	26.28	26.28
2021	32.59	32.59	23.17	14.25	4.93	22.13	29.94	1040.16	737.66	11080.5	10272.8	16.47	303.16	23.17	23.17	23.17	23.17	23.17	23.17
2021	34.71	34.71	24.8	15.28	4.93	28.09	36.85	1145.21	701.12	11067.4	9749.31	15.63	324.87	24.8	24.8	24.8	24.8	24.8	24.8
2021	33.38	33.38	28.21	14.05	4.23	20.87	38.59	1013.64	607.8	14694.6	10715.5	22.04	277.85	28.21	28.21	28.21	28.21	28.21	28.21
2021	52.89	52.89	27.14	20.23	5.57	25.64	32.22	770.34	1027.1	12312.8	13339.8	20.24	221.94	27.14	27.14	27.14	27.14	27.14	27.14
2021	32.83	32.83	26.53	14.02	4.94	21.75	39.29	838.65	788.05	13635.6	13285.7	15.05	227.76	26.53	26.53	26.53	26.53	26.53	26.53
2021	44.74	44.74	22.01	11.7	4.92	21.69	34.82	991.4	824.27	13213.9	12834.6	19.85	226.18	22.01	22.01	22.01	22.01	22.01	22.01
2021	36.59	36.59	26.64	15.44	7.64	18.23	34.13	1200.92	1054.43	13056.8	10299	17.66	250.86	26.64	26.64	26.64	26.64	26.64	26.64
2021	36.29	36.29	21	13.79	6.14	19.9	32.6	843.72	818.89	12024.8	11778.7	15.55	249.46	21	21	21	21	21	21
2021	57.62	57.62	25.56	18.19	6.17	22.39	46.82	819.73	831.89	11085	11401.1	16.81	232.23	25.56	25.56	25.56	25.56	25.56	25.56
2021	30.68	30.68	27.28	18.93	5.28	19.01	42.88	903.17	937.89	10991.5	14238.4	16.34	291.26	27.28	27.28	27.28	27.28	27.28	27.28
2021	40.79	40.79	19.65	13.99	4.57	18.42	39.64	1132.89	857.29	10120.3	10943.6	16.21	232.99	19.65	19.65	19.65	19.65	19.65	19.65
2021	38.94	38.94	30.75	15.95	5.05	22.96	48.75	1021.32	799.69	14533.5	7757.49	17.03	239.81	30.75	30.75	30.75	30.75	30.75	30.75
2021	43.15	43.15	29.52	18.36	5.85	21.24	39.55	1310.89	793.08	11287	10829.3	21.01	268.29	29.52	29.52	29.52	29.52	29.52	29.52
2021	40.5	40.5	29.23	14.06	6.56	21.96	38.08	921.22	910.55	14014.1	14925.2	14.87	199.51	29.23	29.23	29.23	29.23	29.23	29.23
2021	43.24	43.24	20.66	14.68	6.19	21.59	33.6	1037.34	696.4	10562.9	12181	17.47	236.09	20.66	20.66	20.66	20.66	20.66	20.66
2021	45.76	45.76	21.84	15.51	4.78	20.46	32.89	954.19	892.99	10672.4	9620.98	18.47	215.38	21.84	21.84	21.84	21.84	21.84	21.84
2021	48.67	48.67	24.47	14.93	3.87	20.61	29.83	967.31	967.09	7870.4	12542	16.58	292.77	24.47	24.47	24.47	24.47	24.47	24.47
2021	45.47	45.47	26.38	16.35	6.7	24.39	34	1089.03	725.57	9537.24	11704.8	15.04	281.67	26.38	26.38	26.38	26.38	26.38	26.38
2021	43.07	43.07	27.1	16.33	4.26	23.43	40.56	1096.9	863.21	13496.6	16198.7	15.32	200.97	27.1	27.1	27.1	27.1	27.1	27.1
2021	48.6	48.6	28	14.26	5.59	27.08	28.08	885.95	756.76	10573.7	7618.22	19.57	249.07	28	28	28	28	28	28
2021	42.47	42.47	25.25	16.43	4.26	21.03	43.2	752.53	766.91	9753.71	12033.5	20.68	188.64	25.25	25.25	25.25	25.25	25.25	25.25
2021	38.52	38.52	26.77	14.05	4.62	23.37	37.81	995.4	670.17	13733.9	10564	11.48	282.6	26.77	26.77	26.77	26.77	26.77	26.77
2021	29.06	29.06	25.44	17.44	3.98	20.13	36.4	1245.43	910.14	10941.3	11710.3	13.89	294.87	25.44	25.44	25.44	25.44	25.44	25.44
2021	44.36	44.36	20.74	11.82	5.35	20.94	41.94	907.66	832.08	11213.7	12823.1	20.14	258.08	20.74	20.74	20.74	20.74	20.74	20.74
2021	41.92	41.92	19.9	11.48	5.04	22.74	41.63	896.97	715.69	11920.6	12205.4	18.56	241.03	19.9	19.9	19.9	19.9	19.9	19.9
2021	41.93	41.93	24.23	15.84	5.21	24.74	38.5	1036.13	641.06	12801.1	10743.3	18.05	325.54	24.23	24.23	24.23	24.23	24.23	24.23
2021	35.87	35.87	22.72	15.17	4.76	25.94	39.34	1114.95	758.95	12505.9	10787.7	11.76	258.38	22.72	22.72	22.72	22.72	22.72	22.72
2021	42.16	42.16	21.09	16.66	4.57	22.84	36.43	1030.76	681.2	10838.4	12472.6	19.42	202.95	21.09	21.09	21.09	21.09	21.09	21.09
2021	49.2	49.2	30.04	14.53	4.89	23.2	27.32	1140.07	862.17	13454.5	11580.9	19.07	238.93	30.04	30.04	30.04	30.04	30.04	30.04
2021	37.73	37.73	20.39	17.94	4.6	23.34	33.35	757.75	687.23	11556.7	10717	16.68	230.07	20.39	20.39	20.39	20.39	20.39	20.39
2021	39.18	39.18	22.89	13.91	5.57	26.3	33.74	1214.15	760.56	11137.3	12396.8	17.2	258.11	22.89	22.89	22.89	22.89	22.89	22.89
2021	38.91	38.91	18.93	15.92	5.54	19.97	38.49	998.94	746.86	11877	9979.52	22.51	244.78	18.93	18.93	18.93	18.93	18.93	18.93
2021	47.06	47.06	28.4	13.95	4.25	31.02	33.92	1185.77	700.28	14214.2	11916.3	12.94	234.6	28.4	28.4	28.4	28.4	28.4	28.4
2021	36.92	36.92	25.85	17.4	4.29	21.22	40.54	844.47	638.21	12073.2	14171.8	15.84	273.8	25.85	25.85	25.85	25.85	25.85	25.85
2021	29.78	29.78	26.2	15.54	5.24	20.73	41.87	1016.73	770.43	10626.3	9176.53	14.68	329.03	26.2	26.2	26.2	26.2	26.2	26.2
2021	37.09	37.09	25.66	10.91	6.87	22.36	38.1	1149.07	815.4	13378.3	13887.1	17.19	211.27	25.66	25.66	25.66	25.66	25.66	25.66
2021	43.63	43.63	28.02	14.82	5.45	20.08	48.38	1080.28	768.46	10523.8	10747.5	14.84	246.09	28.02	28.02	28.02	28.02	28.02	28.02
2021	41.69	41.69	22.86	19.14	5.16	19.89	38.31	972.56	855.2	11587	10062.3	20.98	251.1	22.86	22.86	22.86	22.86	22.86	22.86
2021	45.85	45.85	24.44	15.44	5.46	27.83	45.22	958.49	961.6	13947.7	11322.1	21.65	261.16	24.44	24.44	24.44	24.44	24.44	24.44
2021	37.36	37.36	23.25	15.96	6.49	25.23	38.76	838.41	841.15	11982.4	11718.7	16.77	313.79	23.25	23.25	23.25	23.25	23.25	23.25
2021	32.64	32.64	23.32	12.18	4.84	18.44	32.02	674.32	1005.7	13835.6	9810.04	17.15	235.15	23.32	23.32	23.32	23.32	23.32	23.32
2021	37.82	37.82	25.08	10.52	4.48	21.59	44.52	791.07	734.89	17669.1	11201.7	19.48	296.97	25.08	25.08	25.08	25.08	25.08	25.08
2021	28.71	28.71	20.01	15.68	5.95	25.22	34.14	925.3	843.38	10714	13020.8	18.19	254.68	20.01	20.01	20.01	20.01	20.01	20.01
2021	44.21	44.21	21.76	13.04	4.26	25.75	46.68	719.64	891.41	15235.9	10238.2	15.63	355.45	21.76	21.76	21.76	21.76	21.76	21.76
2021	38.68	38.68	26.11	14.27	4.13	21.44	35.71	928.59	921.74	12751.9	11341.2	18.79	258.75	26.11	26.11	26.11	26.11	26.11	26.11
2021	38.66	38.66	32.81	16.76	5.97	22.7	45.87	1301.16	734.12	13449.5	11496.8	20.56	337.09	32.81	32.81	32.81	32.81	32.81	32.81
2021	36.29	36.29	28.5	19.44	3.89	17.15	30	1101.1	871	18293	11611.4	22.86	276.76	28.5	28.5	28.5	28.5	28.5	28.5
2021	46.43	46.43	29.82	18.77	5.33	24.13	33.04	922.63	647.12	11539.8	11202.8	19.56	347.54	29.82	29.82	29.82	29.82	29.82	29.82
2021	40.26	40.26	26.01	16.45	5.47	25.64	37.62	1176.23	886.6	11650.4	14975.6	17.28	247.42	26.01	26.01	26.01	26.01	26.01	26.01
2021	41.7	41.7	29.44	13.14	7.08	28.38	37.35	980.68	761.11	15235.4	13209	16.55	254.93	29.44	29.44	29.44	29.44	29.44	29.44
2021	40.65	40.65	25.49	12.8	4.85	19.76	34.91	951.21	803.98	12556.2	12146.8	14.43	221.33	25.49	25.49	25.49	25.49	25.49	25.49
2021	40.48	40.48	24.42	14.67	3.68	21.29	42.81	1170.18	980.36	15996.9	11864.4	17.46	244.54	24.42	24.42	24.42	24.42	24.42	24.42
2021	39.14	39.14	27.63	18.62	4.08	24.89	26.05	1096.91	710.32	9315.85	12654.7	17.51	218.22	27.63	27.63	27.63	27.63	27.63	27.63
2021	33.39	33.39	27.04	19.86	6.95	21.93	36.91	1177.3	860.88	10343.7	11464.8	12.37	250.04	27.04	27.04	27.04	27.04	27.04	27.04
2021	45.68	45.68	19.58	16.14	4.23	21.78	43.2	981.42	756.68	10681.9	11346.6	21.06	204.26	19.58	19.58	19.58	19.58	19.58	19.58
2021	43.16	43.16	25.35	18.94	5.96	22.87	34.25	819.68	680.06	11227.5	9646.83	18.97	239.22	25.35	25.35	25.35	25.35	25.35	25.35
2021	39.41	39.41	25.84	15.82	4.55	21.79	33.28	783.73	985.15	15191.1	11017.5	16.44	214.75	25.84	25.84	25.84	25.84	25.84	25.84
2021	39.79	39.79	29.27	15.35	4.79	20.48	24.95	1009.44	819.16	13685.4	12266.6	13.98	229.48	29.27	29.27	29.27	29.27	29.27	29.27
2021	43.91	43.91	20.04	14.05	6.15	21.49	36.87	868.57	758.12	17895.1	10371.8	21.35	282.38	20.04	20.04	20.04	20.04	20.04	20.04
2021	34.98	34.98	21.86	14.91	6.9	18.86	30.99	1055.49	665.08	11034.4	12165.7	15.22	250.15	21.86	21.86	21.86	21.86	21.86	21.86
2021	44.14	44.14	25.18	19.34	4.39	17.35	44.31	876.43	629.03	14170.7	12070.4	17.24	253.83	25.18	25.18	25.18	25.18	25.18	25.18
2021	49.15	49.15	22.23	14.18	5.46	28.23	36.75	919.63	841.81	12929.4	13864	13.54	244.52	22.23	22.23	22.23	22.23	22.23	22.23
2021	44.7	44.7	29.56	16.72	4.22	22.19	34.98	1082.75	768.67	13203.2	10385.1	15.54	273.38	29.56	29.56	29.56	29.56	29.56	29.56
2021	47.39	47.39	22.52	14.45	5.63	20.09	37.91	1243.06	865.74	11490.4	10796.7	13.82	288	22.52	22.52	22.52	22.52	22.52	22.52
2021	43.39	43.39	27.18	14.62	4.91	23.05	42.88	855.84	622.79	9080.99	12714.2	15.46	297.6	27.18	27.18	27.18	27.18	27.18	27.18
2021	41.33	41.33	20	14.39	4.87	27.7	36.02	1272.15	751.28	11228.1	10832.6	15.75	297.83	20	20	20	20	20	20
2021	45.31	45.31	26.34	16.3	5.46	22.56	40.7	938.53	794.42	12704.2	12884.7	18.44	277.66	26.34	26.34	26.34	26.34	26.34	26.34
2021	39.32	39.32	26.82	11.37	5.6	21.41	34.24	890.95	819.92	10814.8	10799.5	15.74	270.2	26.82	26.82	26.82	26.82	26.82	26.82
2021	39.1	39.1	25.05	17.99	5.03	23.24	33.37	1033.08	825.82	15302.2	13464.8	16.1	260.07	25.05	25.05	25.05	25.05	25.05	25.05
2021	38.86	38.86	23.68	16.41	4.67	24.26	53.48	1100.5	764.56	14783	15639.5	15.95	260.33	23.68	23.68	23.68	23.68	23.68	23.68
2021	32.87	32.87	24.86	15.89	4.55	24.73	35.69	903.51	820.2	12136.7	9474.3	17.87	307.79	24.86	24.86	24.86	24.86	24.86	24.86
2021	38.74	38.74	24.94	14.47	6.87	23.8	38.68	1114.57	712.19	12140.9	11500.2	16.07	263.03	24.94	24.94	24.94	24.94	24.94	24.94
2021	45.26	45.26	22.51	17.22	5.74	24.12	38.54	749.83	829.82	11410.8	11276.5	17.81	303.22	22.51	22.51	22.51	22.51	22.51	22.51
2021	44.4	44.4	21.78	18.27	7.12	24.72	41.39	870.16	689.44	13070	11903.8	17.02	230.35	21.78	21.78	21.78	21.78	21.78	21.78
2021	48.6	48.6	22.12	12.74	4.2	23.88	41.15	1226.52	822.62	12653.4	10592.3	18.46	254.05	22.12	22.12	22.12	22.12	22.12	22.12
2021	43.31	43.31	24.72	13.39	5.59	23.74	40.19	924.69	661.78	11695.3	11476.2	20.69	337.56	24.72	24.72	24.72	24.72	24.72	24.72
2021	35.88	35.88	24.99	15.05	4.63	24.25	42.67	782.35	752.45	10654.7	13127.2	17.47	253.15	24.99	24.99	24.99	24.99	24.99	24.99
2021	47.77	47.77	21.42	17.49	5.22	24.68	38.9	907.46	727.73	12918.3	11914.9	17.57	247.8	21.42	21.42	21.42	21.42	21.42	21.42
2021	37.88	37.88	26.18	14.18	5.54	22.36	40.14	923.58	832.63	12174.7	12246.6	15.27	254.81	26.18	26.18	26.18	26.18	26.18	26.18
2021	32.62	32.62	25.59	14.53	3.96	18.18	49.67	1034.27	904.2	15040.4	15988.5	15.58	226.6	25.59	25.59	25.59	25.59	25.59	25.59
2021	34	34	22.48	13.96	6.83	21.33	46.26	864.45	726.71	10063.4	11409.6	18.06	331.68	22.48	22.48	22.48	22.48	22.48	22.48
2021	45.93	45.93	26.52	17.19	4.51	23.24	39.31	813.81	829.75	9603.16	11119.7	15.17	301.67	26.52	26.52	26.52	26.52	26.52	26.52
2021	37.64	37.64	26.11	13.09	5.22	22.78	37.42	907.48	638.12	16596.5	10616.6	16.02	195.95	26.11	26.11	26.11	26.11	26.11	26.11
2021	41.45	41.45	22.44	12.8	6.96	21.3	44.32	1123.28	857.08	15622.8	10493.5	19.95	225.51	22.44	22.44	22.44	22.44	22.44	22.44
2021	36.63	36.63	22.76	12.8	5.82	21.5	39.86	871.95	745.15	11961.7	10700	19.78	243.03	22.76	22.76	22.76	22.76	22.76	22.76
2021	42.2	42.2	19.79	17.39	4.66	30.02	31.98	1181.08	739.04	12816.4	11146.4	17.05	226.74	19.79	19.79	19.79	19.79	19.79	19.79
2021	38.52	38.52	23.57	13.22	4.8	17.49	34.94	914.95	612.05	14089.1	12688.1	13.89	263.38	23.57	23.57	23.57	23.57	23.57	23.57
2021	36.78	36.78	24.07	17.62	4.79	25.51	36.01	1158.25	846.44	11502.8	12121.5	21.09	267.69	24.07	24.07	24.07	24.07	24.07	24.07
2021	32.5	32.5	21.28	15.33	5.1	25.19	38.31	1019.99	738.29	8760.78	10398.2	13.74	273.44	21.28	21.28	21.28	21.28	21.28	21.28
2021	38.65	38.65	23.57	15.1	4.8	24.16	45.68	829.3	701.7	12356.4	9468.01	17.44	274.02	23.57	23.57	23.57	23.57	23.57	23.57
2021	43.86	43.86	23.59	18.32	5.44	20.92	36.55	1038.6	737.99	13575.4	12524.6	21.8	349.04	23.59	23.59	23.59	23.59	23.59	23.59
2021	45.93	45.93	21.05	17.08	5.22	23.21	45.88	1131.68	799.53	15065.8	12554.2	13.88	329.55	21.05	21.05	21.05	21.05	21.05	21.05
2021	38.78	38.78	26.57	16.55	5.29	17.94	30.76	997.72	728.73	11926.1	9934.5	14.53	286.56	26.57	26.57	26.57	26.57	26.57	26.57
2021	33.89	33.89	24.51	13.67	6.78	24.76	44.65	802.06	582.64	10706.9	9474.37	17.38	220.15	24.51	24.51	24.51	24.51	24.51	24.51
2021	35.12	35.12	34.13	15.89	3.6	17.86	27.93	1160.59	690.94	10278.2	13061.2	22.9	232.7	34.13	34.13	34.13	34.13	34.13	34.13
2021	43.73	43.73	19.88	17.13	3.79	26.5	46.86	1083.08	835.72	15378.2	11334.7	18.07	233.92	19.88	19.88	19.88	19.88	19.88	19.88
2021	44.65	44.65	33.61	11.77	4.92	23.27	31.98	968.62	713.84	13412.4	12285.8	16.46	293.62	33.61	33.61	33.61	33.61	33.61	33.61
2021	36.55	36.55	24.19	13.2	6.11	26.01	39.35	1065.32	763.5	10609.7	11510.7	16.31	274.45	24.19	24.19	24.19	24.19	24.19	24.19
2021	33.01	33.01	17.76	15.96	5.4	24.33	30.81	877.15	857.68	13099.8	11194.4	15.63	342.17	17.76	17.76	17.76	17.76	17.76	17.76
2021	41.88	41.88	21.21	12.88	5.92	20.66	34.44	1039	768.1	14318.3	12600.8	14.81	320.2	21.21	21.21	21.21	21.21	21.21	21.21
2021	40.41	40.41	27.05	18.78	5.11	20.68	38.89	1028.26	751.7	12297.7	12631	19.34	261.72	27.05	27.05	27.05	27.05	27.05	27.05
2021	38.46	38.46	29.37	15.31	4.29	25.31	38.19	1134.26	953.58	15887.3	12862	20.35	268.14	29.37	29.37	29.37	29.37	29.37	29.37
2021	36.45	36.45	22.65	18.04	5.68	30.64	42.98	1158.16	667.56	12567.9	13436.3	19.22	269.72	22.65	22.65	22.65	22.65	22.65	22.65
2021	48.92	48.92	22.34	16.37	5.45	23.15	40.78	1020.76	753.9	11976.6	11374.5	16.81	230.24	22.34	22.34	22.34	22.34	22.34	22.34
2021	54.92	54.92	26.98	15.76	5.06	18.93	38.43	1040.63	659.29	13133	12840.1	16.29	278.23	26.98	26.98	26.98	26.98	26.98	26.98
2021	40.19	40.19	25.65	16.78	5.22	16.13	42.37	830.09	874.79	11979.6	12525.9	21.4	213.13	25.65	25.65	25.65	25.65	25.65	25.65
2021	37.69	37.69	22.66	19.52	4.46	23.14	41.92	1047.4	929.3	12850	9662.22	18.72	234.59	22.66	22.66	22.66	22.66	22.66	22.66
2021	49.42	49.42	22.32	13.55	5.84	27.07	32.86	1096.7	689.66	13199.5	11819.5	18.62	303.2	22.32	22.32	22.32	22.32	22.32	22.32
2021	39.91	39.91	30.6	17.04	5.21	26.41	29.28	849.15	794.41	12754	11130.5	17.83	222.78	30.6	30.6	30.6	30.6	30.6	30.6
2021	41.3	41.3	26.75	15.83	5.34	24.55	37.67	904.2	617.91	13313.7	11638.2	21.13	300.96	26.75	26.75	26.75	26.75	26.75	26.75
2021	47.15	47.15	28.83	18.86	5.07	21.91	34.12	1029.93	930.58	12387.7	11244	17.88	209.63	28.83	28.83	28.83	28.83	28.83	28.83
2021	46.5	46.5	23	17.29	6.06	25.13	34.68	1127.68	731.71	12582.1	9151.58	12.84	265.31	23	23	23	23	23	23
2021	39.32	39.32	21.29	14.86	4.31	25.53	32.33	907.36	587.05	11154.8	12939.9	16.98	223.28	21.29	21.29	21.29	21.29	21.29	21.29
2021	39.45	39.45	20.28	13.11	4.57	23.67	38.4	837.62	896.15	12758.2	9604.4	18.3	309.01	20.28	20.28	20.28	20.28	20.28	20.28
2021	44.23	44.23	21.39	20.39	4.71	28.18	34.01	1104.82	700.28	13175.4	10172.5	10.33	218.31	21.39	21.39	21.39	21.39	21.39	21.39
2021	34.7	34.7	26.08	13.77	5.87	28.8	33.32	823.98	648.06	11673.1	9549.73	22.25	319.72	26.08	26.08	26.08	26.08	26.08	26.08
2021	38.53	38.53	24.85	17.09	4.22	28.88	40.14	1007.22	991.73	13157.8	8990.83	20.34	248.08	24.85	24.85	24.85	24.85	24.85	24.85
2021	30.28	30.28	23.4	15.62	3.74	21.03	32.59	1149.14	582.21	15149.4	11796.5	22.07	271.91	23.4	23.4	23.4	23.4	23.4	23.4
2021	38.91	38.91	24.76	16.62	4.17	22.63	30.96	930.98	679.37	13180.3	11883.6	13.89	268.86	24.76	24.76	24.76	24.76	24.76	24.76
2021	36.11	36.11	31.25	12.99	4.35	20.17	38.27	857.68	733.27	12170.2	12915.7	17.41	210.72	31.25	31.25	31.25	31.25	31.25	31.25
2021	43.2	43.2	27.31	13.76	4.86	24.56	38.36	880.16	634.62	13555.2	10169.4	20.62	256.74	27.31	27.31	27.31	27.31	27.31	27.31
2021	35.93	35.93	24.21	17.22	4.74	27.04	35.18	692.45	697.27	14013.9	10938.2	16.45	283.41	24.21	24.21	24.21	24.21	24.21	24.21
2021	36.24	36.24	29.32	14.33	5.41	23.79	36.87	916.7	875.58	10774.1	10933.1	20.24	257.19	29.32	29.32	29.32	29.32	29.32	29.32
2021	47.77	47.77	30.87	15.81	4.17	16.66	41.83	1239.02	804.72	13184.4	9360.37	17.84	229.02	30.87	30.87	30.87	30.87	30.87	30.87
2021	37.2	37.2	19.03	12.53	5.44	23.59	49.48	1102.58	773.08	14137.9	13329.8	14.36	278.33	19.03	19.03	19.03	19.03	19.03	19.03
2021	35.88	35.88	19.81	16.05	5.37	21.58	34.04	885.55	868.62	15067	10504.6	17.87	251.31	19.81	19.81	19.81	19.81	19.81	19.81
2021	39.93	39.93	21.42	16.66	6.51	23.93	39.74	1229.42	680.47	14254.8	11232.4	17.6	257.88	21.42	21.42	21.42	21.42	21.42	21.42
2021	32.21	32.21	22.87	10.64	5.34	29.92	28.91	730.61	806.35	9900.39	8299.12	14.54	216.86	22.87	22.87	22.87	22.87	22.87	22.87
2021	43.32	43.32	28.41	14.74	4.6	21.07	33.09	857.39	746.23	8458.39	11464	18.57	313.72	28.41	28.41	28.41	28.41	28.41	28.41
2021	43.22	43.22	29.36	17.55	6.01	21.51	36.05	825.48	826.62	13899.3	11447.1	18.14	182.1	29.36	29.36	29.36	29.36	29.36	29.36
2021	36	36	24.84	19.15	6.72	23.43	34.74	683.01	871.95	13171.4	9689.98	18.25	292.74	24.84	24.84	24.84	24.84	24.84	24.84
2021	36.92	36.92	19.6	13.12	6.25	24.76	42.97	909.81	865.85	10515	13579.6	19.36	264.62	19.6	19.6	19.6	19.6	19.6	19.6
2021	41.53	41.53	26.41	13.87	4.33	23.46	40.78	1157.52	785.67	12384.5	13695.8	15.85	265.87	26.41	26.41	26.41	26.41	26.41	26.41
2021	34.45	34.45	24.91	13.18	6.36	16.59	28.77	1052.26	623.31	8664.26	11845.4	18.29	208.82	24.91	24.91	24.91	24.91	24.91	24.91
2021	38.87	38.87	30.49	16.25	7	16.2	28.04	940.58	666.58	11062.5	10120.2	13.48	286.15	30.49	30.49	30.49	30.49	30.49	30.49
2021	39.86	39.86	22.92	15.29	4.54	19.44	45.38	980.27	695.15	13482.3	14417	15.25	236.5	22.92	22.92	22.92	22.92	22.92	22.92
2021	37.06	37.06	30.03	14.52	6.41	26.37	50.35	1006.2	571.48	12582.7	11989.7	14.36	220.54	30.03	30.03	30.03	30.03	30.03	30.03
2021	36.62	36.62	29.39	15.46	4.96	25.71	27.36	900.65	787.08	11020	13619.7	20.58	256.85	29.39	29.39	29.39	29.39	29.39	29.39
2021	37.78	37.78	23.83	14.8	4.85	28.47	34.58	989.41	916.68	13530.9	11423.6	13.26	234.65	23.83	23.83	23.83	23.83	23.83	23.83
2021	29.38	29.38	28.69	18.48	4.97	19.4	40.54	825.52	945.66	11181.7	9687.8	14.37	291.33	28.69	28.69	28.69	28.69	28.69	28.69
2021	35.19	35.19	22.7	19.52	3.3	24.93	33.8	865.1	703.76	11840.8	12706.5	16.06	285.09	22.7	22.7	22.7	22.7	22.7	22.7
2021	44.94	44.94	21.9	14.14	4.23	21.35	48.45	1040.12	754.02	12311.7	10130	13.34	284.71	21.9	21.9	21.9	21.9	21.9	21.9
2021	38.87	38.87	22.02	17.11	4.95	22.13	31.84	949.63	666.68	15602.1	11393.6	15.23	302.49	22.02	22.02	22.02	22.02	22.02	22.02
2021	37.06	37.06	25.23	15.7	4.99	25.44	40.74	820.23	827.61	13703.1	9633.66	11.78	324.8	25.23	25.23	25.23	25.23	25.23	25.23
2021	41.99	41.99	27.24	14.53	4.44	22.05	37.65	1021.1	625.23	12248.9	15235.5	13.34	358.26	27.24	27.24	27.24	27.24	27.24	27.24
2021	31.94	31.94	19.96	15.32	4.65	20.1	42.77	778.29	722.16	11793	13309.8	14.2	239.24	19.96	19.96	19.96	19.96	19.96	19.96
2021	36.55	36.55	22.35	15.81	5.07	18.07	38.77	866.11	743.5	12039.7	12782.4	11.21	250.22	22.35	22.35	22.35	22.35	22.35	22.35
2021	42.18	42.18	24.22	15.22	6.4	25.61	36.88	1036.48	882.94	13756.7	12786.2	16.61	300.53	24.22	24.22	24.22	24.22	24.22	24.22
2021	35.73	35.73	29.21	16.04	4.16	21.69	38.5	1120.12	896.83	12028.2	11653.2	16.25	263.9	29.21	29.21	29.21	29.21	29.21	29.21
2021	48.26	48.26	25.16	15.56	4.14	25.77	34.01	699.6	876.55	11309	14354	15.73	287.87	25.16	25.16	25.16	25.16	25.16	25.16
2021	46.61	46.61	24.42	17.38	4.85	23.24	44.42	1202.98	765.26	13551.9	11212.2	18.31	219.65	24.42	24.42	24.42	24.42	24.42	24.42
2021	36.04	36.04	26.38	14.41	4.62	23.32	38.88	1066.36	827.07	11994.5	10720.6	13.96	315.57	26.38	26.38	26.38	26.38	26.38	26.38
2021	41.98	41.98	26.19	15.11	6.11	24.36	42.19	972.43	755.16	11855.2	12752.8	13.08	247.4	26.19	26.19	26.19	26.19	26.19	26.19
2021	32.94	32.94	26.39	16.19	4.29	19.86	29.34	1107.04	860.48	12162.4	10336.8	15.25	247.51	26.39	26.39	26.39	26.39	26.39	26.39
2021	31.93	31.93	26.4	12.24	3.78	21.84	39.34	1127.32	675.22	12376	12449.4	19.7	278.85	26.4	26.4	26.4	26.4	26.4	26.4
2021	45.3	45.3	26.89	12.31	4.71	22.73	36.49	923.07	801.73	11236.9	13260.7	17.49	264.24	26.89	26.89	26.89	26.89	26.89	26.89
2021	39.38	39.38	20.81	13.5	5.05	23.26	48.81	993.03	513.49	10781.2	9784.12	20.22	287.96	20.81	20.81	20.81	20.81	20.81	20.81
2021	34.23	34.23	25.27	16.97	5.93	23.53	47.56	839.12	806.05	13156	9151.91	20.39	241.64	25.27	25.27	25.27	25.27	25.27	25.27
2021	41.68	41.68	23.82	23.05	4.76	20.42	45.53	1008.87	737.32	9899.08	12512.3	16.28	236.17	23.82	23.82	23.82	23.82	23.82	23.82
2021	35.71	35.71	22.53	18.77	5.79	26.7	47.07	1185.07	863.54	14707.1	11678.5	16.85	264.65	22.53	22.53	22.53	22.53	22.53	22.53
2021	44.24	44.24	22.73	16.81	5.88	19.96	39.43	1058.33	668.96	13347.2	11135	15.05	278.34	22.73	22.73	22.73	22.73	22.73	22.73
2021	27.67	27.67	24.44	18.97	4.92	21.32	36.23	814.56	1055.71	10350.8	12348.1	14.66	212.84	24.44	24.44	24.44	24.44	24.44	24.44
2021	44.22	44.22	29.75	15.94	5.62	27.89	40.8	996.97	826.64	10290.5	13901	17.05	294.68	29.75	29.75	29.75	29.75	29.75	29.75
2021	35.53	35.53	20.82	13.87	5.37	23.59	41.51	840.46	781.83	11535.3	11720.9	17.36	254.09	20.82	20.82	20.82	20.82	20.82	20.82
2021	35.78	35.78	29.2	15.15	4.94	20.91	39.03	949.94	787.38	14341.1	9652.33	9.95	208.65	29.2	29.2	29.2	29.2	29.2	29.2
2021	50.88	50.88	24.6	18.56	5.18	22.7	32.3	1155.18	657.88	11723.6	11213.3	17.51	201.15	24.6	24.6	24.6	24.6	24.6	24.6
2021	37.56	37.56	16.69	14.39	5.65	28.2	37.32	1090.84	802.8	13512.1	8384.32	15.46	282.16	16.69	16.69	16.69	16.69	16.69	16.69
2021	36.66	36.66	26.62	21.29	4.1	20.7	46.13	901.01	715.48	15943.1	10551.1	15.63	245.43	26.62	26.62	26.62	26.62	26.62	26.62
2021	36.95	36.95	22.4	18.15	5.08	26.15	28.53	936.6	848.39	11787.3	11368	15.31	241.18	22.4	22.4	22.4	22.4	22.4	22.4
2021	39.23	39.23	34.07	13.63	6.2	21.23	35.32	1106.27	837.76	12680.8	11634.9	17.55	222.74	34.07	34.07	34.07	34.07	34.07	34.07
2021	39.07	39.07	25.72	18.44	5.17	17.54	40.85	1057.04	749.74	11653.9	13995.7	16.41	328.58	25.72	25.72	25.72	25.72	25.72	25.72
2021	39.43	39.43	28.63	16.98	5.24	29.54	33.52	1056.84	786.84	12881.8	12615	13.76	248.24	28.63	28.63	28.63	28.63	28.63	28.63
2021	43.71	43.71	26.37	12.47	4.89	27.38	35.13	848.33	814.24	11469.6	11756.3	17	191.85	26.37	26.37	26.37	26.37	26.37	26.37
2021	35.48	35.48	31.72	14.53	5.12	25.5	33.49	980.47	800.15	10984	11237.5	16.54	240.23	31.72	31.72	31.72	31.72	31.72	31.72
2021	39.25	39.25	27.47	14.9	5.01	23.62	37.98	1108.74	843.44	15276.2	10545.4	15.37	241.77	27.47	27.47	27.47	27.47	27.47	27.47
2021	39.19	39.19	21.25	13.13	4.94	23.44	34.02	1085.62	488.91	13321.3	14227	16.94	227.02	21.25	21.25	21.25	21.25	21.25	21.25
2021	35.47	35.47	23.98	15.51	5.72	25.43	31.27	1135.08	757.89	13752.1	12174.6	15.66	247.76	23.98	23.98	23.98	23.98	23.98	23.98
2021	45.61	45.61	17.29	17.43	4.25	19.6	38.37	927.63	814.64	10956.8	11219.1	17.01	274.1	17.29	17.29	17.29	17.29	17.29	17.29
2021	35.44	35.44	25.79	17.79	4.97	23.31	29.71	1010.96	941.86	11908.7	10281.3	15.25	230.28	25.79	25.79	25.79	25.79	25.79	25.79
2021	39.16	39.16	29.88	14.58	4.15	24.18	36.8	779.16	770.74	10751.3	9085.57	17.03	291.89	29.88	29.88	29.88	29.88	29.88	29.88
2021	39.39	39.39	26.94	17.09	5.2	24.22	35.17	991.22	978.58	9932.56	11339	17.63	188.69	26.94	26.94	26.94	26.94	26.94	26.94
2021	44.09	44.09	24.53	15.46	5.37	23.49	31.87	1165.33	665.4	10987.5	10566.4	19.05	232.57	24.53	24.53	24.53	24.53	24.53	24.53
2021	41.21	41.21	18.9	11.78	4.53	22.1	40.02	1122.32	755.25	14164.4	11450.5	17.73	274.36	18.9	18.9	18.9	18.9	18.9	18.9
2021	27	27	23.02	15.41	5.17	20.16	35.11	1071.15	783.02	14680	10352	20.61	265.56	23.02	23.02	23.02	23.02	23.02	23.02
2021	33.53	33.53	23.61	16.96	5.19	22.49	33.45	925.91	913.23	10600.4	9736.06	20.87	237.34	23.61	23.61	23.61	23.61	23.61	23.61
2021	36.9	36.9	18.14	19.09	5.15	25.8	32.84	920.19	655.7	8903.74	11922.8	20.99	267.55	18.14	18.14	18.14	18.14	18.14	18.14
2021	36.68	36.68	27.34	17.84	4.29	21.27	37.66	1234.46	624.29	13358.1	11903.9	21.71	219.34	27.34	27.34	27.34	27.34	27.34	27.34
2021	34.42	34.42	20.97	10.48	4.83	27.04	38.01	681.96	747.12	12170.6	10124.9	16.04	284.17	20.97	20.97	20.97	20.97	20.97	20.97
2021	41.41	41.41	23.34	14.6	6	29.14	39.63	1179.46	858.51	11544.1	9636.88	17	288.69	23.34	23.34	23.34	23.34	23.34	23.34
2021	33.47	33.47	20.71	14.48	5.39	31.11	36.26	946.43	661.15	15414.6	13627.1	13.07	218.56	20.71	20.71	20.71	20.71	20.71	20.71
2021	38.85	38.85	29.46	15.93	3.91	25.45	37.95	1470.4	914.46	13087	12381.3	21.35	282.81	29.46	29.46	29.46	29.46	29.46	29.46
2021	36.27	36.27	19.14	18.79	5.81	23	36.04	981.37	696.11	16944.3	12037.4	16.64	250.17	19.14	19.14	19.14	19.14	19.14	19.14
2021	37.91	37.91	24.73	12.92	6.14	25.56	44.47	1167.09	756.55	13207.9	13257.9	20.54	233.5	24.73	24.73	24.73	24.73	24.73	24.73
2021	37.47	37.47	28.02	17.92	4.78	23.7	37.59	783.3	859.97	13413.7	10238.6	18.64	288.68	28.02	28.02	28.02	28.02	28.02	28.02
2021	29.68	29.68	24.47	18.42	5.64	23.52	35.36	937.35	941.72	11313.2	9882.36	13.24	248.61	24.47	24.47	24.47	24.47	24.47	24.47
2021	45.55	45.55	21.08	13.44	4.62	27.74	37.71	934.11	590.62	11942.1	11628.8	14.81	262.13	21.08	21.08	21.08	21.08	21.08	21.08
2021	34.16	34.16	27.98	16.53	2.83	23.99	32.99	858.95	741.58	10332.5	10468.9	15.96	234.69	27.98	27.98	27.98	27.98	27.98	27.98
2021	35.2	35.2	34.36	16.13	4.57	20.25	37.11	1036.16	746.35	10605.4	10642.2	13.37	218.84	34.36	34.36	34.36	34.36	34.36	34.36
2021	34.1	34.1	22.49	14.82	5.29	25.07	42.21	937.42	712.99	11141.5	12842	17.11	241.12	22.49	22.49	22.49	22.49	22.49	22.49
2021	41.02	41.02	27.45	13.92	5.98	22.64	33.62	1168.21	659.81	13320.3	8289.81	18.89	324.41	27.45	27.45	27.45	27.45	27.45	27.45
2021	40.44	40.44	23.47	14.04	5.1	22.07	40.09	1053.08	640.95	15073.9	10310.8	13.39	323.9	23.47	23.47	23.47	23.47	23.47	23.47
2021	44.3	44.3	25.3	18.64	3.49	28.19	37.96	973.76	822.14	8748.32	12881.1	22.71	244.2	25.3	25.3	25.3	25.3	25.3	25.3
2021	46.94	46.94	32.43	18.4	4.35	29.52	39.21	815.92	728.67	12186.9	11043.8	19.19	258.18	32.43	32.43	32.43	32.43	32.43	32.43
2021	39.12	39.12	23.69	19.95	5.59	23.73	34.26	1161	635.51	10027.2	8674.32	22.91	258.49	23.69	23.69	23.69	23.69	23.69	23.69
2021	43.49	43.49	30.54	14.72	3.62	24.6	30.67	695.99	762.37	14552.5	11131.9	19.35	227.66	30.54	30.54	30.54	30.54	30.54	30.54
2021	37.59	37.59	26.44	12.62	5	21.9	24.1	1037.85	809.47	13339.9	11023.8	19.01	196.24	26.44	26.44	26.44	26.44	26.44	26.44
2021	45.63	45.63	24.58	16.76	5.16	21.71	44	1141.41	801.96	11697.7	13344.3	15.98	207.34	24.58	24.58	24.58	24.58	24.58	24.58
2021	34.54	34.54	30.88	18.63	6.36	20.03	34.22	928.99	494.74	12377.9	11445	15.29	307.09	30.88	30.88	30.88	30.88	30.88	30.88
2021	47.39	47.39	29.78	15.97	6.73	24.65	38.77	1111.59	676.25	13354.9	8348.01	18.18	256.37	29.78	29.78	29.78	29.78	29.78	29.78
2021	37.77	37.77	24.87	16.65	4.85	23.07	38.32	1056.35	597.84	11817.5	9106.14	19.5	245.62	24.87	24.87	24.87	24.87	24.87	24.87
2021	41.8	41.8	23.28	13.61	6.57	20.94	32.2	830.46	838.91	14477.3	8842.17	18.89	242.72	23.28	23.28	23.28	23.28	23.28	23.28
2021	38.13	38.13	20.27	22.36	6.29	18.86	41.97	999.12	862.2	9761.23	14102.7	24.56	285.65	20.27	20.27	20.27	20.27	20.27	20.27
2021	37.76	37.76	29.43	15.29	7.04	20.21	32.16	563.46	711.75	12034.2	9606.89	18.42	264.86	29.43	29.43	29.43	29.43	29.43	29.43
2021	42.3	42.3	27.34	12.53	4.66	24.72	39.01	1036.77	770.01	10634.5	9525.58	12.3	364.48	27.34	27.34	27.34	27.34	27.34	27.34
2021	37.07	37.07	21.75	17.95	4.35	19.81	39.52	992.45	813.56	9781.78	9545.21	16.89	301.3	21.75	21.75	21.75	21.75	21.75	21.75
2021	42.59	42.59	24.12	14.09	5.55	18.53	39.72	1052.05	828.57	9296.15	9072.46	16.81	342.31	24.12	24.12	24.12	24.12	24.12	24.12
2021	36.35	36.35	29.37	12.12	3.66	22.65	40.52	864.01	864.76	15808.9	10796	14.3	360.44	29.37	29.37	29.37	29.37	29.37	29.37
2021	32.79	32.79	17.5	17.23	4.79	33.63	28.03	1068.27	797.47	11872.6	12751.3	16.54	300.85	17.5	17.5	17.5	17.5	17.5	17.5
2021	38.71	38.71	24.3	16.19	5.19	17.35	35.69	985.71	1045.76	14228.7	10786.7	14.26	260.89	24.3	24.3	24.3	24.3	24.3	24.3
2021	42.87	42.87	18.85	20.26	5.33	23.02	39.06	949.99	662.18	11808.7	11742.2	17.22	243.51	18.85	18.85	18.85	18.85	18.85	18.85
2021	36.49	36.49	19.33	11.19	6.75	28.36	39.22	917.99	738.07	12296.3	9872.54	20.64	235.5	19.33	19.33	19.33	19.33	19.33	19.33
2021	40.73	40.73	22.92	16.06	4.79	21.63	30.32	1044.14	740.48	12148.4	10575.5	16.51	316.6	22.92	22.92	22.92	22.92	22.92	22.92
2021	39.4	39.4	20.7	13.67	5.14	18.76	32.56	962.52	694.03	16440	10662.9	17.91	219.46	20.7	20.7	20.7	20.7	20.7	20.7
2021	51.62	51.62	29.32	15.62	5.26	23.17	34.1	1077.34	701.34	10893.6	10024.1	18.19	248.54	29.32	29.32	29.32	29.32	29.32	29.32
2021	42.31	42.31	25.77	18.88	4.67	23.77	38.93	897.78	693.95	12137.8	13365.2	20.83	230.88	25.77	25.77	25.77	25.77	25.77	25.77
2021	42.01	42.01	24.98	15.35	6.41	22.88	34.63	1161.79	771.84	11295	10094	13.7	305.78	24.98	24.98	24.98	24.98	24.98	24.98
2021	29.43	29.43	19.7	19.15	4.93	25.73	32.56	886.15	653.61	11342.7	11417.7	19.08	231.75	19.7	19.7	19.7	19.7	19.7	19.7
2021	46.13	46.13	28.89	12.03	7.04	18.1	31.62	973.54	870.94	13957.9	12061	15.27	191.81	28.89	28.89	28.89	28.89	28.89	28.89
2021	35.63	35.63	28.81	16.18	5.09	20.62	34.52	932.05	711.8	13336.1	9857.47	17.9	234.45	28.81	28.81	28.81	28.81	28.81	28.81
2021	35.5	35.5	22.19	16.71	5.67	18.51	48.48	1136.36	724.23	11938.9	10895.2	22.98	259.64	22.19	22.19	22.19	22.19	22.19	22.19
2021	38.32	38.32	22.78	16.63	5.81	27	44.6	790.44	730.25	13868.3	13541.1	17.02	270.2	22.78	22.78	22.78	22.78	22.78	22.78
2021	35.51	35.51	21.89	15.37	6.21	22	36.28	891.48	879.11	15488.7	10890.9	13.66	231.6	21.89	21.89	21.89	21.89	21.89	21.89
2021	38.88	38.88	28.7	15.1	4.47	24.94	41.8	1220.62	853.26	11939.8	10136.8	17.74	216.98	28.7	28.7	28.7	28.7	28.7	28.7
2021	48.66	48.66	19.9	20.27	4.82	24.62	36.7	1015.98	711.36	12419.8	12799.3	13.93	253.63	19.9	19.9	19.9	19.9	19.9	19.9
2021	39.21	39.21	24.16	15.25	4.77	26.54	53.05	1035.15	635.46	12742.5	11608.2	18.75	232.93	24.16	24.16	24.16	24.16	24.16	24.16
2021	43.32	43.32	27.71	13.5	4.16	25.15	43.79	1055.88	712.78	14128.7	10060.3	20.59	276.58	27.71	27.71	27.71	27.71	27.71	27.71
2021	39.77	39.77	25.52	13.19	5.46	26.32	30.63	1009.59	829.27	11461.3	13012	17.59	256.86	25.52	25.52	25.52	25.52	25.52	25.52
2021	34.57	34.57	24.3	14.8	4.11	23.31	38.88	618.53	615.02	12223.4	9976.14	18.43	287.94	24.3	24.3	24.3	24.3	24.3	24.3
2021	47.33	47.33	29.82	22.55	4.97	21.8	25.89	912.8	832.76	12995.7	10673.2	16.06	252.7	29.82	29.82	29.82	29.82	29.82	29.82
2021	41.6	41.6	23.18	15.42	4.06	23.62	45.01	1051.31	837.67	14363.9	11051.4	20.63	305.96	23.18	23.18	23.18	23.18	23.18	23.18
2021	41.17	41.17	36.17	20.16	4.52	26.82	31.35	813.27	672.57	12928.1	13852.3	18.56	242.22	36.17	36.17	36.17	36.17	36.17	36.17
2021	41.24	41.24	26.79	16.36	6.02	22.23	32.23	826.47	809.93	11141.6	13662.3	9.16	291.39	26.79	26.79	26.79	26.79	26.79	26.79
2021	35.47	35.47	27.42	15.54	5.28	20.81	42.71	1064.78	979.02	12478.8	12133.5	19.94	391.11	27.42	27.42	27.42	27.42	27.42	27.42
2021	32.82	32.82	28.78	15.13	5.58	23.03	37.62	792.28	745.76	11435.1	9509.69	19.64	213.81	28.78	28.78	28.78	28.78	28.78	28.78
2021	37.87	37.87	29.07	17.83	4.07	18.17	31.21	979.18	685.24	11950.5	14895.5	18	277.8	29.07	29.07	29.07	29.07	29.07	29.07
2021	39.69	39.69	29.15	14.8	5.49	19.58	42.1	1188.57	680.46	12412.9	10406.9	20.73	250.56	29.15	29.15	29.15	29.15	29.15	29.15
2021	29.87	29.87	20.06	18.1	6.07	23.52	29.24	1211.54	742.64	14530.5	12088.4	10.13	335.45	20.06	20.06	20.06	20.06	20.06	20.06
2021	32	32	28.41	16.22	6.17	21.65	41.96	1151.83	642.86	8654.98	10572.3	19.11	248.06	28.41	28.41	28.41	28.41	28.41	28.41
2021	38.37	38.37	18.71	14.16	7.11	22.89	34.24	999.14	795.8	14680.9	14496.7	18.62	226.43	18.71	18.71	18.71	18.71	18.71	18.71
2021	39.89	39.89	28.98	15.25	5.68	20.13	45.59	962.58	749.04	11302.3	14214.9	13.02	230.88	28.98	28.98	28.98	28.98	28.98	28.98
2021	42.49	42.49	22.58	14.93	4.8	19.68	34.77	896.73	737.72	17121.1	9241.94	14.97	279.44	22.58	22.58	22.58	22.58	22.58	22.58
2021	40.61	40.61	23.31	15.1	4.04	24.45	35.23	765.15	789.04	9912.98	11220	21.26	304.64	23.31	23.31	23.31	23.31	23.31	23.31
2021	33.72	33.72	17.92	14.39	5.06	29.33	37.73	906.84	909.75	13241.6	11831.8	16.61	254.26	17.92	17.92	17.92	17.92	17.92	17.92
2021	38.39	38.39	25.63	9.92	5.68	22.12	39.54	1000.47	660.75	11875.5	9134.41	26.76	225.71	25.63	25.63	25.63	25.63	25.63	25.63
2021	38.91	38.91	31.36	16.4	6.44	22	35.71	1306.33	881.33	10383	12861.2	12.79	247.75	31.36	31.36	31.36	31.36	31.36	31.36
2021	37	37	19.69	14.46	5.39	22.53	27.57	855.29	715.75	10903.4	13172.4	17.03	209.77	19.69	19.69	19.69	19.69	19.69	19.69
2021	36.68	36.68	20.95	16.85	5.3	19.35	43.45	991.89	787.6	13574.5	11216.1	16.09	244.19	20.95	20.95	20.95	20.95	20.95	20.95
2021	35.9	35.9	22.65	17.82	4.47	22.29	34.76	1229.11	788.58	11527	11606.9	17.27	302.98	22.65	22.65	22.65	22.65	22.65	22.65
2021	42.03	42.03	28.99	15.75	6.94	25.44	34.24	1221.09	635.29	10419.8	13265.6	19.08	291.88	28.99	28.99	28.99	28.99	28.99	28.99
2021	48.46	48.46	23.88	15.27	6.75	20.57	34.98	1245.95	805.13	9637.81	9794.26	17.18	215.89	23.88	23.88	23.88	23.88	23.88	23.88
2021	38.92	38.92	21.55	17.71	4.03	24.22	35.22	1325.45	916.17	13822	11938.9	20	246.4	21.55	21.55	21.55	21.55	21.55	21.55
2021	34.06	34.06	23.75	17.85	5.79	21.08	38.38	1197.72	943.15	10560.1	12744.8	14.31	270.41	23.75	23.75	23.75	23.75	23.75	23.75
2021	40.04	40.04	24.92	15.15	6.66	22.55	32	910.94	905.16	11657.2	11488.5	16.81	250.61	24.92	24.92	24.92	24.92	24.92	24.92
2021	52.93	52.93	26.11	14.96	5.2	16.16	33.04	856.6	797.12	14207.2	11447	17.99	233.07	26.11	26.11	26.11	26.11	26.11	26.11
2021	30.66	30.66	23.21	16.01	4.31	18.84	28.8	1125.43	906.36	10921.4	9951.97	19.04	287.12	23.21	23.21	23.21	23.21	23.21	23.21
2021	35.89	35.89	22.74	15.19	5.51	22.22	37.21	879.73	800.73	11449.1	12779	12.44	297.31	22.74	22.74	22.74	22.74	22.74	22.74
2021	44.82	44.82	24.72	14.54	4.23	26.7	41.04	1077.8	691.89	12373.4	12034.3	19.02	281.29	24.72	24.72	24.72	24.72	24.72	24.72
2021	43.08	43.08	20.25	13.35	5.14	26.83	40.4	906.64	911.39	14723.2	11752.2	20.84	236.37	20.25	20.25	20.25	20.25	20.25	20.25
2021	39.42	39.42	28.6	14.8	5.39	23.5	43.77	961.93	632.67	12871.3	9355.29	16.21	285.35	28.6	28.6	28.6	28.6	28.6	28.6
2021	34.59	34.59	26.33	14.06	5.41	24.71	37.73	875.05	672	11830.6	15428.2	15.56	267.4	26.33	26.33	26.33	26.33	26.33	26.33
2021	43.01	43.01	25.72	13.23	5.54	28.77	33.84	956.7	796.22	15831	14334.5	19.62	230.87	25.72	25.72	25.72	25.72	25.72	25.72
2021	31.92	31.92	23.89	17.77	6.03	19.95	46.12	1207.9	985.23	12902.1	9508.53	16.89	275.09	23.89	23.89	23.89	23.89	23.89	23.89
2021	39.25	39.25	23.52	14.19	5.93	25.9	41.16	919.64	625.5	11805.3	10759.1	22.52	313.12	23.52	23.52	23.52	23.52	23.52	23.52
2021	43.99	43.99	19.49	16.69	4.84	22.47	41.12	1015.78	737.39	14043.5	8384.46	17.75	230.66	19.49	19.49	19.49	19.49	19.49	19.49
2021	29.28	29.28	23.14	14.87	5.29	25.65	39.47	944.54	641.24	12000	12392.9	20.29	181.77	23.14	23.14	23.14	23.14	23.14	23.14
2021	35.79	35.79	26.81	13.48	4.12	21.31	35.8	1115.14	612.79	13122.7	15945.5	19.18	315.04	26.81	26.81	26.81	26.81	26.81	26.81
2021	41.28	41.28	27.62	16.22	6.7	18.94	35.72	882.94	832.41	8631.28	13927.7	16.48	305.56	27.62	27.62	27.62	27.62	27.62	27.62
2021	33.95	33.95	21.15	12.15	4.6	23.5	36.82	1130.33	893.13	14898.1	9205.08	17.81	264.53	21.15	21.15	21.15	21.15	21.15	21.15
2021	35.05	35.05	19.62	17.46	4.97	22.74	40.32	759.4	814.41	15856.2	10959.9	16.44	241.12	19.62	19.62	19.62	19.62	19.62	19.62
2021	39.64	39.64	22.97	11.75	6.04	22.52	37.85	1150.98	784.87	14014.2	10281.1	17.11	304.61	22.97	22.97	22.97	22.97	22.97	22.97
2021	41.84	41.84	25.67	14.42	6.03	21.49	40.26	1231.7	879.31	10517.9	11805.3	15.3	230.3	25.67	25.67	25.67	25.67	25.67	25.67
2021	35.64	35.64	19.46	15.97	6.21	25.08	34.76	1073.15	755.21	11540.9	13770.7	15.5	297.44	19.46	19.46	19.46	19.46	19.46	19.46
2021	40.53	40.53	18.95	15.43	5.06	24.99	33.65	1138.02	729.71	15929.5	12972	20.14	246.49	18.95	18.95	18.95	18.95	18.95	18.95
2021	38.42	38.42	19.95	18.06	3.99	23.37	42.53	1105.77	718.41	9989.84	10541.8	18.07	287.24	19.95	19.95	19.95	19.95	19.95	19.95
2021	47.12	47.12	26.74	15.35	4.96	25.22	38.07	1011.86	775.54	14685.4	16123.7	20.21	366.28	26.74	26.74	26.74	26.74	26.74	26.74
2021	39.52	39.52	28.08	14.89	5.99	23.09	33.68	907.65	837.06	9922.04	11433.7	19.88	207.17	28.08	28.08	28.08	28.08	28.08	28.08
2021	37.63	37.63	25.12	20.93	4.48	15.58	38.15	791.05	701.72	13245.5	16266.8	20.13	249.09	25.12	25.12	25.12	25.12	25.12	25.12
2021	34.49	34.49	34.66	15.66	5.23	23.29	42.61	799.32	956.87	13227.5	13915.8	17.69	268.19	34.66	34.66	34.66	34.66	34.66	34.66
2021	40.66	40.66	22.59	17.28	5.33	20.24	39.53	1104.64	817.66	11697.1	11206.7	13.81	240.22	22.59	22.59	22.59	22.59	22.59	22.59
2021	36.71	36.71	27.37	15.03	5.95	21.89	39.44	1079.39	873	14874.9	11131.9	15.83	275.59	27.37	27.37	27.37	27.37	27.37	27.37
2021	40.92	40.92	21.31	17.02	4.57	23.14	40.5	1060.13	833.59	10265.5	10583	21.13	291.09	21.31	21.31	21.31	21.31	21.31	21.31
2021	37.48	37.48	19.36	16.99	5.26	23.59	35.06	1051.7	682.23	9818.57	11803	14.54	252.22	19.36	19.36	19.36	19.36	19.36	19.36
2021	36.23	36.23	27.6	14.38	6.47	20.81	39.62	1041.92	549.35	14560	8864.03	21.36	245.09	27.6	27.6	27.6	27.6	27.6	27.6
2021	40.84	40.84	26.53	16.18	5.05	24.85	40.57	1217.17	642.63	11748	9483.59	14.68	295.73	26.53	26.53	26.53	26.53	26.53	26.53
2021	44.47	44.47	24.79	10.53	5.78	24.94	49.16	1134.19	952.42	10969.4	12501.5	12.74	236.52	24.79	24.79	24.79	24.79	24.79	24.79
2021	34.85	34.85	24.72	14.17	5.58	23.52	30.62	996	872.39	16450.9	10041.2	14.56	266.84	24.72	24.72	24.72	24.72	24.72	24.72
2021	32.6	32.6	30.99	12.14	5.13	29.61	38.04	939.13	879.98	12297.3	13845.4	14.84	266.87	30.99	30.99	30.99	30.99	30.99	30.99
2021	34.3	34.3	34.33	18.28	3.38	19.95	42.45	744.02	699.91	11401	7857.8	18.09	236.87	34.33	34.33	34.33	34.33	34.33	34.33
2021	39.74	39.74	20.74	15.56	5.04	26.6	30.31	748.33	883.38	10989.6	13510.7	16.86	217.24	20.74	20.74	20.74	20.74	20.74	20.74
2021	40.49	40.49	27.89	11.94	4.99	15.2	37.84	774.62	761.34	13440.1	13478.7	18.56	216.98	27.89	27.89	27.89	27.89	27.89	27.89
2021	47.71	47.71	28.64	12.71	5.26	24.66	35.48	950.26	849.27	13862.6	11262.8	17.55	288.94	28.64	28.64	28.64	28.64	28.64	28.64
2021	45.73	45.73	19.72	15.05	3.82	19.58	32.26	821.62	831.64	13230.1	17356.3	13.37	267.56	19.72	19.72	19.72	19.72	19.72	19.72
2021	32.39	32.39	20.95	13.54	4.75	21.94	41.78	887.97	816.88	11370.4	10075.3	20.59	250.71	20.95	20.95	20.95	20.95	20.95	20.95
2021	35.13	35.13	19.07	16.51	5.35	19.34	38.51	876.38	592.84	13131.3	12815.6	18.23	229.67	19.07	19.07	19.07	19.07	19.07	19.07
2021	47.57	47.57	22.85	21.93	5.53	25.96	42.58	808.72	749.19	13936.1	12230.5	16.33	326.91	22.85	22.85	22.85	22.85	22.85	22.85
2021	34.15	34.15	24.27	16.52	4.55	25.48	36.49	1038.96	734.13	12930.1	9887.3	20.65	278.1	24.27	24.27	24.27	24.27	24.27	24.27
2021	33.7	33.7	22.98	17.45	3.2	23.4	37	1012.28	886.31	12271.9	13659.5	14.05	270.9	22.98	22.98	22.98	22.98	22.98	22.98
2021	38.15	38.15	22.53	12.44	5.59	20.88	42.09	829.33	708.77	13764.7	12847	15.86	271.21	22.53	22.53	22.53	22.53	22.53	22.53
2021	33.67	33.67	21.9	16.81	5.08	22.41	32.53	777.96	686.3	11103.9	13294.4	17.86	170.04	21.9	21.9	21.9	21.9	21.9	21.9
2021	34.56	34.56	24.07	14.59	5.15	18.49	32.42	1023.38	818.17	14752	10676.9	17.57	241.26	24.07	24.07	24.07	24.07	24.07	24.07
2021	35.55	35.55	31.72	11.96	4.43	19.54	45.11	1043.54	883.56	10593.1	16489.1	17.8	266.56	31.72	31.72	31.72	31.72	31.72	31.72
2021	38.58	38.58	24.28	13.43	4.89	23.63	33.5	791.34	866.43	13373.9	9357.02	15.9	237.62	24.28	24.28	24.28	24.28	24.28	24.28
2021	33.18	33.18	27.87	12.3	4.36	22.93	31.26	1029.75	626.28	17645.8	12631	21.76	255.46	27.87	27.87	27.87	27.87	27.87	27.87
2021	38.38	38.38	34.36	15.95	5.2	18.91	47.82	956.11	768.71	10316.1	11588.7	15.72	234.61	34.36	34.36	34.36	34.36	34.36	34.36
2021	40.42	40.42	24.26	15.89	4.72	17.03	42.04	960.53	646.86	10705.3	13540.7	17.92	258.63	24.26	24.26	24.26	24.26	24.26	24.26
2021	43.58	43.58	24.71	16.55	5.12	31.25	43.73	1124.9	804.37	10737	11751.8	17.6	246.55	24.71	24.71	24.71	24.71	24.71	24.71
2021	42.07	42.07	26.61	14.02	6.2	25.17	41.34	951.66	904.65	10906.5	9278.76	21.32	266.18	26.61	26.61	26.61	26.61	26.61	26.61
2021	39.16	39.16	25.5	16.15	5.96	23.63	33.81	1113.75	971.37	15233.4	12316	17.95	293.5	25.5	25.5	25.5	25.5	25.5	25.5
2021	39.47	39.47	26.58	21.44	5.78	23.43	42.58	856.93	802.8	15014.2	15283.6	15.58	274.53	26.58	26.58	26.58	26.58	26.58	26.58
2021	42.02	42.02	21.27	15.38	4.94	22.12	37.39	999.06	728.05	11348.5	12951	14.34	289.1	21.27	21.27	21.27	21.27	21.27	21.27
2021	31.85	31.85	21.81	16.32	5.62	23.52	33.61	884.25	778.57	11381.5	10966	13.4	234.98	21.81	21.81	21.81	21.81	21.81	21.81
2021	32.36	32.36	19.08	11.7	4.38	22.85	38.1	945.93	884.31	8408.73	10899.6	16.29	250.86	19.08	19.08	19.08	19.08	19.08	19.08
2021	35.6	35.6	25.45	15.56	4.73	20.38	45.68	965.73	939.59	10123.6	12154.5	20.49	238.18	25.45	25.45	25.45	25.45	25.45	25.45
2021	43.12	43.12	30.69	16.28	6.1	24.91	39.23	1038.28	875.95	15013	15775.2	12.17	256.08	30.69	30.69	30.69	30.69	30.69	30.69
2021	42.91	42.91	22.86	14.67	4.44	20.88	30.62	1125.59	783.58	13161.2	15070.5	17.64	247.34	22.86	22.86	22.86	22.86	22.86	22.86
2021	38.45	38.45	19.55	14.81	5.07	26.82	44.16	1125.91	644.4	11724.8	13149.2	19.2	271.28	19.55	19.55	19.55	19.55	19.55	19.55
2021	45.13	45.13	25.77	18.24	5.78	23.2	41.6	1135.26	1072.06	9402.24	13580.5	20.46	257.83	25.77	25.77	25.77	25.77	25.77	25.77
2021	52.39	52.39	19.8	16.15	5.72	19.62	33.8	901.1	891.82	11678.6	12907.1	12.76	239.12	19.8	19.8	19.8	19.8	19.8	19.8
2021	35.96	35.96	22.4	13.14	4.9	23.03	30.72	969.84	795.4	13537.5	11129.4	16.95	315.03	22.4	22.4	22.4	22.4	22.4	22.4
2021	46.98	46.98	23.25	14.56	5.28	26.32	37.63	1082.52	766.79	14709.5	11230.9	16.79	317.62	23.25	23.25	23.25	23.25	23.25	23.25
2021	35.91	35.91	22.94	16.12	5.32	23.76	32.59	921.28	588.05	14552.9	10285.7	16.68	298.1	22.94	22.94	22.94	22.94	22.94	22.94
2021	47.02	47.02	21.76	15.41	5.69	22.47	33.57	856.99	706.45	9299.4	11193.4	15.01	291.9	21.76	21.76	21.76	21.76	21.76	21.76
2021	35.76	35.76	20.13	16.09	7.61	26.09	37.92	1209.32	742.29	11285.9	14995.6	13.99	266.07	20.13	20.13	20.13	20.13	20.13	20.13
2021	38.49	38.49	23.18	16.07	4.6	29.57	34.69	1203.31	715.98	13212.7	10501.8	15.29	258.28	23.18	23.18	23.18	23.18	23.18	23.18
2021	43.2	43.2	23.35	17.64	3.99	23.2	32.18	1016.08	753.08	12490.4	12414.8	10.29	295.48	23.35	23.35	23.35	23.35	23.35	23.35
2021	35.6	35.6	23.12	13.28	4.34	22.72	40.45	851.87	699.26	11148.8	9650.82	16.32	329.88	23.12	23.12	23.12	23.12	23.12	23.12
2021	35.02	35.02	20.62	12.07	5.45	21.21	35.65	932.66	798.02	13753.5	13108.5	21.79	224.13	20.62	20.62	20.62	20.62	20.62	20.62
2021	34.77	34.77	29.5	16.75	5.52	23.22	31.08	1255.68	700.99	11210	9584.62	15.69	245.76	29.5	29.5	29.5	29.5	29.5	29.5
2021	33.61	33.61	21.18	13.31	5.8	23.98	41.88	811.93	812.16	11065.4	11340.4	15.99	267.58	21.18	21.18	21.18	21.18	21.18	21.18
2021	36.42	36.42	26.59	17.06	7.24	23.53	34.02	851.31	636.32	12226.4	9786.01	16.34	221.82	26.59	26.59	26.59	26.59	26.59	26.59
2021	42.12	42.12	26.43	17.18	5.16	18.55	40.89	771.46	910.39	11651.6	11589.2	18.14	305.33	26.43	26.43	26.43	26.43	26.43	26.43
2021	37.52	37.52	19.73	18.39	4.75	32.5	47.33	755.54	798.54	13128.3	9526.96	18.78	249.96	19.73	19.73	19.73	19.73	19.73	19.73
2021	41.6	41.6	23.1	14.78	6.31	22.17	35.39	979.14	676.59	11764.9	10832.1	12.72	315.69	23.1	23.1	23.1	23.1	23.1	23.1
2021	36.48	36.48	26.05	17.9	5.43	22.97	49.38	1166.4	661.33	10635.2	12745.6	16.14	277.59	26.05	26.05	26.05	26.05	26.05	26.05
2021	38.19	38.19	16.1	18.47	5.95	23.26	38.12	857.77	852.89	11781.6	12823.4	14.44	252.48	16.1	16.1	16.1	16.1	16.1	16.1
2021	44.15	44.15	22.42	12.45	4.95	23.43	38.1	840.65	818.38	15138.6	9519.47	15.72	321.5	22.42	22.42	22.42	22.42	22.42	22.42
2021	35.04	35.04	23.41	18.07	6.09	20.46	43.85	1053.96	801.14	15179.6	10296.4	19.9	225.08	23.41	23.41	23.41	23.41	23.41	23.41
2021	33.62	33.62	30.17	18.3	6.06	24.46	31.5	870.79	644.37	12674.2	12391.7	17.89	245.18	30.17	30.17	30.17	30.17	30.17	30.17
2021	43	43	27.27	9.66	4.62	19.38	33.49	850.09	732.73	15992.6	10949	18.73	217.55	27.27	27.27	27.27	27.27	27.27	27.27
2021	39.38	39.38	24.29	16.31	6.22	22.42	40.23	920.35	683.35	16590.2	11198.6	17.92	223.03	24.29	24.29	24.29	24.29	24.29	24.29
2021	43.63	43.63	26.95	14.52	5.08	24.17	34.79	1061.58	645.15	13500.9	15964.2	17.38	198.94	26.95	26.95	26.95	26.95	26.95	26.95
2021	40.75	40.75	28.63	15.16	7.89	22.85	36.55	812.3	776.65	11913.9	12676.5	16.61	215.61	28.63	28.63	28.63	28.63	28.63	28.63
2021	34.24	34.24	24.23	16.37	6.55	23.07	40.02	1154.18	817.44	11552.4	10137.5	13.35	321.02	24.23	24.23	24.23	24.23	24.23	24.23
2021	41.65	41.65	31.25	14.97	5.6	24.67	31.55	1091.48	803.91	13701.7	12619	22.23	259.12	31.25	31.25	31.25	31.25	31.25	31.25
2021	36.46	36.46	29.62	14.12	5.1	18.33	40.53	985.88	723.46	11121.8	9832.09	17.41	253.98	29.62	29.62	29.62	29.62	29.62	29.62
2021	38.06	38.06	23.09	13.28	4.44	28.17	31.16	1059.11	719.2	12515.7	8184.16	19.35	279.41	23.09	23.09	23.09	23.09	23.09	23.09
2021	35.69	35.69	25.03	16.12	4.25	21.28	41.63	1062.24	711.74	12483.2	13159.9	15.68	192.21	25.03	25.03	25.03	25.03	25.03	25.03
2021	32.55	32.55	27.02	19.46	4.88	21.83	37	1148.7	646.52	10959.1	11048.4	15.08	266.68	27.02	27.02	27.02	27.02	27.02	27.02
2021	43.67	43.67	21.29	19.86	5.83	23.01	35.26	839.49	791.13	12099.1	9118.43	18.67	257.55	21.29	21.29	21.29	21.29	21.29	21.29
2021	34.96	34.96	28.26	13.08	5.8	15.45	36.6	1252.92	763.02	10339.2	10904.5	18.36	207.12	28.26	28.26	28.26	28.26	28.26	28.26
2021	40	40	26.36	16.23	5.49	19.51	36.53	1010.67	713.57	12101.4	11571.5	18.46	237.94	26.36	26.36	26.36	26.36	26.36	26.36
2021	47.73	47.73	33.79	12.17	6.59	25.73	36.22	865.64	857.1	13540.7	13432.3	14.33	254.5	33.79	33.79	33.79	33.79	33.79	33.79
2021	34.29	34.29	30.35	12.99	5.02	19.01	48.1	1048.92	924.88	10947.6	11545.1	18.11	250.46	30.35	30.35	30.35	30.35	30.35	30.35
2021	38.43	38.43	25.23	16.74	5.64	22.79	39.33	1259.36	725.21	12604.6	12041.4	15.05	251.76	25.23	25.23	25.23	25.23	25.23	25.23
2021	43.86	43.86	23.02	21.34	5.09	24.84	32.7	943.36	878.63	11156.6	10796.8	14.7	186.7	23.02	23.02	23.02	23.02	23.02	23.02
2021	32.29	32.29	22.51	15.68	6.41	26.42	42.82	762.19	1032.68	12521.4	10353.6	17.29	266.5	22.51	22.51	22.51	22.51	22.51	22.51
2021	39.67	39.67	24.77	15.89	4.16	25.85	33.64	927.43	721.06	16234.4	7678.54	15.59	227.6	24.77	24.77	24.77	24.77	24.77	24.77
2021	41.5	41.5	28.35	13.73	3.9	21.91	37.17	1013.1	727.46	13650.4	10909.5	15.61	226.86	28.35	28.35	28.35	28.35	28.35	28.35
2021	52.91	52.91	26.71	13.57	4.55	24.39	35.49	851.18	601.6	14259.2	12484.6	15.1	259.03	26.71	26.71	26.71	26.71	26.71	26.71
2021	54.57	54.57	24.07	16.34	5.61	21.46	37.7	959.39	602.19	10991.1	8223.8	17.69	202.26	24.07	24.07	24.07	24.07	24.07	24.07
2021	47.35	47.35	17.2	19.05	6.61	24.37	44.38	1094.53	644.1	11539.9	9034.77	17.3	255.4	17.2	17.2	17.2	17.2	17.2	17.2
2021	41.96	41.96	24.6	16.02	7.41	22.59	36.29	824.72	711.81	11827.6	10204.4	14.24	310.06	24.6	24.6	24.6	24.6	24.6	24.6
2021	38.11	38.11	19.73	14.85	4.95	22.4	31.21	980.01	790	11703.1	10873.3	19.12	307.08	19.73	19.73	19.73	19.73	19.73	19.73
2021	44.76	44.76	24.91	13.09	5.05	25.12	33.21	1086.04	1030.97	11584.4	15174.4	18.59	290.14	24.91	24.91	24.91	24.91	24.91	24.91
2021	31.57	31.57	23.81	13.8	5.12	22.44	33.34	1057.53	745.35	14355.2	12998.9	16.83	328.42	23.81	23.81	23.81	23.81	23.81	23.81
2021	35.47	35.47	22.68	19.24	5.76	21.04	44.89	819.1	757.46	11962.7	10258.3	14.86	298.2	22.68	22.68	22.68	22.68	22.68	22.68
2021	44.73	44.73	28.97	19.75	5.58	24.02	38.98	689.03	664.94	11257.5	13144.9	12.33	216.66	28.97	28.97	28.97	28.97	28.97	28.97
2021	42.85	42.85	23.1	16.99	4.43	20.78	36.14	1157.05	790.11	10853.1	9884.84	18.08	198.73	23.1	23.1	23.1	23.1	23.1	23.1
2021	38.51	38.51	26.86	12.13	6.59	18.67	43.59	967.08	844.59	12771.2	9762.21	18.05	159.3	26.86	26.86	26.86	26.86	26.86	26.86
2021	43.82	43.82	23.79	17.3	6.1	21.83	33.48	932.01	797.24	11751	11705.1	16.04	183.76	23.79	23.79	23.79	23.79	23.79	23.79
2021	33.58	33.58	24.57	15.46	5.61	23.02	51.76	1096.87	605.52	11678.5	11991.6	13.49	276.89	24.57	24.57	24.57	24.57	24.57	24.57
2021	37.61	37.61	22.18	16.52	4.02	22.4	38.64	998.42	739.52	9609.41	11920	15.37	262.37	22.18	22.18	22.18	22.18	22.18	22.18
2021	45.05	45.05	22.64	15.7	5.48	19.79	36.88	1197.55	748.03	13944.9	14123.2	18.23	175.52	22.64	22.64	22.64	22.64	22.64	22.64
2021	35.06	35.06	23.12	17.18	6	20.79	33.38	1088.48	899.04	14336.6	11970.6	16.74	226.57	23.12	23.12	23.12	23.12	23.12	23.12
2021	31.19	31.19	19.89	14.14	5.13	24.82	39.23	1192.68	891.64	11372.7	10336.3	13.83	227.07	19.89	19.89	19.89	19.89	19.89	19.89
2021	46.33	46.33	26.06	17.4	6.01	21.69	36.76	1138.21	894.22	11746	11687.8	15.31	232.38	26.06	26.06	26.06	26.06	26.06	26.06
2021	32.87	32.87	31.6	14.66	4.25	22.51	50.13	1095.48	920.39	11025.9	11519	16.65	270.1	31.6	31.6	31.6	31.6	31.6	31.6
2021	58.29	58.29	14.47	18.13	4.75	23.62	41.15	1190.05	815.5	13891.1	11390.4	14.73	278.03	14.47	14.47	14.47	14.47	14.47	14.47
2021	25.41	25.41	27.75	14.46	3.53	20.6	43.22	1035.4	733.46	11798.3	15561.5	13.55	252.43	27.75	27.75	27.75	27.75	27.75	27.75
2021	35.38	35.38	22.21	17.1	4.09	22.1	40.55	985.78	749.12	12848.9	10353.9	17.37	230.39	22.21	22.21	22.21	22.21	22.21	22.21
2021	38.94	38.94	21.38	15.99	6.07	19.42	40.44	1154.1	894.61	10845.9	10722.9	15.13	268.09	21.38	21.38	21.38	21.38	21.38	21.38
2021	52.76	52.76	29.26	16.2	4.77	20.46	35.89	1028.46	813.66	11720.8	16492.9	22	264.44	29.26	29.26	29.26	29.26	29.26	29.26
2021	32.93	32.93	25.18	15.83	5.16	17.67	42.15	1199.69	832.75	12943.5	10257.4	17.69	249.17	25.18	25.18	25.18	25.18	25.18	25.18
2021	44.83	44.83	27.39	15.38	5.25	23.25	37.13	853.37	815.32	12887.2	12862.7	16.09	232.3	27.39	27.39	27.39	27.39	27.39	27.39
2021	35.24	35.24	27.62	16.15	4.38	21.51	29.66	778.39	824.25	11287.8	12870.8	15.05	299.44	27.62	27.62	27.62	27.62	27.62	27.62
2021	32.05	32.05	16.35	14.73	6.71	23.35	40.38	947.3	690.59	10937.5	13362.6	18.56	297.72	16.35	16.35	16.35	16.35	16.35	16.35
2021	35.48	35.48	23.88	18.45	3.24	20.35	37.79	807.75	965.68	13539.9	9384.55	24.97	191.32	23.88	23.88	23.88	23.88	23.88	23.88
2021	41.82	41.82	23.79	20.98	5.08	20.68	35.49	1092.33	631.53	13875.7	11089.4	16.86	307.88	23.79	23.79	23.79	23.79	23.79	23.79
2021	45.23	45.23	27.81	17.05	5.31	19.7	31.59	1010.31	805.7	9192.35	7456.81	16.99	218.81	27.81	27.81	27.81	27.81	27.81	27.81
2021	41.99	41.99	21.64	12.84	4.91	25.72	32.78	1103.21	843.35	15334.6	13026.1	18.51	237.78	21.64	21.64	21.64	21.64	21.64	21.64
2021	36	36	29.94	15.63	7.55	20.12	36.4	896.17	851.99	12492.1	11835.4	19.26	219.09	29.94	29.94	29.94	29.94	29.94	29.94
2021	46.6	46.6	23.72	19.56	5.09	19.91	43.57	867.59	856.36	12592.8	14911.3	15.27	231.69	23.72	23.72	23.72	23.72	23.72	23.72
2021	35.71	35.71	23.62	16.63	5.52	22.5	36.56	838.48	829.96	13469.4	13463.7	13.84	266.66	23.62	23.62	23.62	23.62	23.62	23.62
2021	34.62	34.62	23.32	16.39	3.99	23.18	43.32	996.77	836.91	12830.9	10856.1	20.35	271.43	23.32	23.32	23.32	23.32	23.32	23.32
2021	35.03	35.03	24.51	15.38	5.41	27.03	31.72	925.76	779.75	14238.6	11513.8	11.45	235.22	24.51	24.51	24.51	24.51	24.51	24.51
2021	38.17	38.17	22.9	15.8	6.72	18.08	29.46	911.56	713.84	11135.8	11598.1	20.38	268.6	22.9	22.9	22.9	22.9	22.9	22.9
2021	32.83	32.83	26.99	13.6	6.03	22.93	34.09	997.47	881.02	13061.6	14166.4	16.5	256.69	26.99	26.99	26.99	26.99	26.99	26.99
2021	47.71	47.71	28.97	16.07	5.74	23.69	42.25	931.41	843.83	11849.9	13045.2	16.34	259.96	28.97	28.97	28.97	28.97	28.97	28.97
2021	41.11	41.11	28.42	17.42	5.38	20.49	39.68	1092.71	747.41	11486.6	9905.43	13.02	214.12	28.42	28.42	28.42	28.42	28.42	28.42
2021	48.16	48.16	24.28	13.92	6.09	26.29	38.78	1046.07	743.94	11547.1	10155.9	18.33	220.19	24.28	24.28	24.28	24.28	24.28	24.28
2021	33.7	33.7	20.81	18.59	4.43	31.01	33.83	1094.12	913.82	11084.8	11812.6	18.21	210.33	20.81	20.81	20.81	20.81	20.81	20.81
2021	42.41	42.41	27.16	14.19	5.66	25.27	39.63	971.87	786.16	14232.4	13152.2	18.16	257.03	27.16	27.16	27.16	27.16	27.16	27.16
2021	42.68	42.68	24.7	14.49	5.24	20.8	28.31	840.75	783.77	12076.6	13051.2	20.64	252.34	24.7	24.7	24.7	24.7	24.7	24.7
2021	45.85	45.85	18.69	14.86	5.53	20.36	28.93	1047.2	841.04	12478.3	8365.99	14.46	258.75	18.69	18.69	18.69	18.69	18.69	18.69
2021	33.34	33.34	24.83	17.87	6.61	17	35	844.59	650.96	12621.9	14258	16.89	311.89	24.83	24.83	24.83	24.83	24.83	24.83
2021	48.23	48.23	25.14	17.28	6.2	20.4	39.88	976.94	941.75	12529	11682.2	19.84	275.35	25.14	25.14	25.14	25.14	25.14	25.14
2021	31.72	31.72	21.88	12.03	5.22	18.38	38.35	1150.93	809.15	15633.2	13814	17.83	166.03	21.88	21.88	21.88	21.88	21.88	21.88
2021	39.01	39.01	24.81	16.65	5.38	15.99	44	1142.3	840.37	9103.74	13212	14.84	244.57	24.81	24.81	24.81	24.81	24.81	24.81
2021	31.87	31.87	28.4	18.56	5.25	26.48	37.44	869.01	716.86	15305	11301.8	18.65	265.71	28.4	28.4	28.4	28.4	28.4	28.4
2021	40.42	40.42	31.13	13.11	7.77	20.78	32.37	775.91	942.15	12129.8	13001.8	17.98	227.44	31.13	31.13	31.13	31.13	31.13	31.13
2021	47.69	47.69	23.3	16.76	4.28	18.19	42.17	784.8	716.17	13198.3	12339.9	15.58	222.52	23.3	23.3	23.3	23.3	23.3	23.3
2021	38.16	38.16	25.59	16.5	6.99	18.74	42.04	1051.07	864.42	11853.9	13709.8	17.97	261.57	25.59	25.59	25.59	25.59	25.59	25.59
2021	43.22	43.22	24.83	17.34	4.96	23.43	32.6	969.16	887.35	15720.4	11332	18.03	252.96	24.83	24.83	24.83	24.83	24.83	24.83
2021	35.18	35.18	23.33	14.58	5.49	22.99	41.92	1055.15	830.42	14383.4	12589.6	15.17	258.81	23.33	23.33	23.33	23.33	23.33	23.33
2021	43.27	43.27	27.84	19.06	4.48	20.07	35.71	1169.43	731.37	12400.3	11546.6	19.76	296.2	27.84	27.84	27.84	27.84	27.84	27.84
2021	45.45	45.45	21.56	18.57	5.55	20.49	37.58	1117.41	876.61	13044.8	12236.2	13.54	257.58	21.56	21.56	21.56	21.56	21.56	21.56
2021	40.5	40.5	24.04	16.1	4.97	22.17	39.9	812.66	891.32	12080.2	8683.91	19.17	324.33	24.04	24.04	24.04	24.04	24.04	24.04
2021	29.26	29.26	20.43	14.55	4.66	22.23	44.72	922.8	716.39	12583.6	10077	13.33	192.12	20.43	20.43	20.43	20.43	20.43	20.43
2021	32.3	32.3	28.86	16.35	5.44	24.79	42.51	891.45	743.89	12434.3	8541.94	13.11	251.16	28.86	28.86	28.86	28.86	28.86	28.86
2021	28.92	28.92	22.11	14.87	5.1	22.26	37.4	839.47	923.68	11442.7	10788.5	16.49	257.2	22.11	22.11	22.11	22.11	22.11	22.11
2021	32.41	32.41	26.78	13.54	6.11	23.43	33.53	987.26	755.45	16288.5	12721	17.66	289.88	26.78	26.78	26.78	26.78	26.78	26.78
2021	46.27	46.27	17.78	18.05	4.88	24.11	34.06	984.89	705.8	14252.1	10082	19.76	248.17	17.78	17.78	17.78	17.78	17.78	17.78
2021	36.41	36.41	25.65	13.16	5.03	23.34	41.35	1056.91	721.96	15539.6	8618.27	17.42	274.88	25.65	25.65	25.65	25.65	25.65	25.65
2021	32.15	32.15	27.54	16.92	5.09	15.01	41.19	1196.98	744.04	11385.4	7550.6	16.93	283.33	27.54	27.54	27.54	27.54	27.54	27.54
2021	30.44	30.44	23.34	16.66	4.31	25.58	34.48	974.33	699.47	11076.2	12125.4	15.44	260.47	23.34	23.34	23.34	23.34	23.34	23.34
2021	33.09	33.09	22.32	14.5	4.93	26.91	37.73	883.38	782.98	14965.1	13802.8	15.62	301.96	22.32	22.32	22.32	22.32	22.32	22.32
2021	39.41	39.41	28.06	19.39	5.54	22.49	45.92	943.2	786.69	12874.6	14891.8	16.72	253.59	28.06	28.06	28.06	28.06	28.06	28.06
2021	33.52	33.52	31.11	23.33	4.35	26.88	33.41	1162.64	841.91	12839.4	13027.8	16.43	296.99	31.11	31.11	31.11	31.11	31.11	31.11
2021	43.66	43.66	22.35	12.14	6.42	24.26	42.09	982.42	923.38	11049.2	12235.7	15.73	257.75	22.35	22.35	22.35	22.35	22.35	22.35
2021	47.1	47.1	27.89	15.63	5.39	27.1	42.91	1128.35	914.64	13571.9	8744.51	14.96	245.35	27.89	27.89	27.89	27.89	27.89	27.89
2021	30.15	30.15	24.07	16.66	6.56	22.3	34.09	971.83	825.83	15207.3	13810.1	14.53	252.13	24.07	24.07	24.07	24.07	24.07	24.07
2021	38.54	38.54	25.78	16.62	5.98	22.39	40.83	1011.05	682.66	10747.1	13017.5	25.45	275.23	25.78	25.78	25.78	25.78	25.78	25.78
2021	36.95	36.95	23.62	13.81	5.11	16.86	29.98	905.82	755.78	13940	8599.51	19	221.67	23.62	23.62	23.62	23.62	23.62	23.62
2021	31.64	31.64	27.04	14.96	5.09	27.06	32.39	1299.79	742.13	14323.9	9256.94	16.49	209.56	27.04	27.04	27.04	27.04	27.04	27.04
2021	34.91	34.91	23.56	16.13	5.85	18.09	37.8	1312.73	617.61	13232.1	11387	13.82	281.07	23.56	23.56	23.56	23.56	23.56	23.56
2021	45.06	45.06	26.73	16	4.97	19.19	37.73	901.8	864.87	12351.2	12950.8	18.46	260.45	26.73	26.73	26.73	26.73	26.73	26.73
2021	45.36	45.36	21.98	18.85	5.95	21.11	44.86	953.66	824.83	13813.7	13482.2	14.47	256.99	21.98	21.98	21.98	21.98	21.98	21.98
2021	35.65	35.65	28.86	19.79	4.55	21.82	45.74	914.73	657.76	11837.2	13770.3	20.56	262.38	28.86	28.86	28.86	28.86	28.86	28.86
2021	33.91	33.91	24.1	17.47	4.15	26.11	49.25	865.4	826.29	15033	10997.4	19.41	293.23	24.1	24.1	24.1	24.1	24.1	24.1
2021	42.68	42.68	20.99	17.82	5.81	21.48	42.72	942.94	880.43	12761.2	9353.59	16.03	230.89	20.99	20.99	20.99	20.99	20.99	20.99
2021	41.67	41.67	23.93	16.43	4.3	23.77	33.27	698.35	852.65	14188.5	9848.95	14.82	306.35	23.93	23.93	23.93	23.93	23.93	23.93
2021	43.8	43.8	25.87	12.54	5.86	30.89	40.73	1032.66	949.95	11912.7	11251.2	18.87	223.32	25.87	25.87	25.87	25.87	25.87	25.87
2021	34.63	34.63	23.58	14.2	6.2	30.41	36.65	936.32	948.75	11654.2	10670.4	16.18	312.05	23.58	23.58	23.58	23.58	23.58	23.58
2021	42.44	42.44	30.37	13.3	5.37	22.48	38.79	742.39	893.1	10745.6	12431.1	15.35	305.08	30.37	30.37	30.37	30.37	30.37	30.37
2021	42.7	42.7	25.58	12.41	5.48	17.17	41.65	881.16	891.61	12702.4	10518.6	21.14	191.88	25.58	25.58	25.58	25.58	25.58	25.58
2021	38.11	38.11	25.14	16.83	4.05	26.28	50.21	937.83	870.09	16112.5	12807.4	17.44	253.07	25.14	25.14	25.14	25.14	25.14	25.14
2021	39.23	39.23	21.14	11.5	5.65	25.04	37.09	1185.9	770.38	14434.6	11296.2	16.98	268.03	21.14	21.14	21.14	21.14	21.14	21.14
2021	39.19	39.19	23.96	11.21	5.44	17.67	37.98	960.72	940.01	13700.1	10774.2	18.8	170.05	23.96	23.96	23.96	23.96	23.96	23.96
2021	35.06	35.06	25.73	16.62	5.99	21.62	38.77	847.4	766.25	12708.5	12567.9	13.92	290.6	25.73	25.73	25.73	25.73	25.73	25.73
2021	32.89	32.89	26.34	16.68	5.06	23.32	34.69	918.48	989.21	9679.5	11024	11.2	216.92	26.34	26.34	26.34	26.34	26.34	26.34
2021	44.51	44.51	21.64	10.62	4.35	22.84	46.12	756.28	804.98	13649	12755	15.07	298.36	21.64	21.64	21.64	21.64	21.64	21.64
2021	36.35	36.35	34.31	13.5	4.55	31.11	41.29	1091.76	837.45	9547.37	10405.3	17.57	242.1	34.31	34.31	34.31	34.31	34.31	34.31
2021	36.13	36.13	22.23	17.19	4.12	21.78	36.41	1171.31	781.14	11151.6	11601.4	18.98	310.74	22.23	22.23	22.23	22.23	22.23	22.23
2021	37.67	37.67	27.78	12.57	5.96	18.95	51.92	1065.87	712.92	12618.6	12046.8	16.38	300.62	27.78	27.78	27.78	27.78	27.78	27.78
2021	46.41	46.41	27.32	15.82	5.32	22.89	36.92	1046.73	752.17	14277.2	12538.8	23.32	263.44	27.32	27.32	27.32	27.32	27.32	27.32
2021	48.55	48.55	25.12	13.27	5	21.92	30.44	846.71	753.77	13178	10261.5	16.36	292.55	25.12	25.12	25.12	25.12	25.12	25.12
2021	35.2	35.2	21.29	10.46	4.68	24.98	37.73	873.54	564.73	11911.8	13089.4	16.21	301.48	21.29	21.29	21.29	21.29	21.29	21.29
2021	53.58	53.58	22.93	19.03	5.08	24.57	44.01	1281.95	735.94	13227.8	12280.4	17.88	275.18	22.93	22.93	22.93	22.93	22.93	22.93
2021	44.5	44.5	19.04	14.45	4.55	17.53	25.77	913.63	747.9	9623.63	11133.5	11.64	360.57	19.04	19.04	19.04	19.04	19.04	19.04
2021	36.06	36.06	21.86	12.42	4.09	21.31	31.83	968.08	917.32	12028.8	10239.5	16.77	233.17	21.86	21.86	21.86	21.86	21.86	21.86
2021	38.48	38.48	27.28	13.14	4.66	23.44	35.15	1015.23	757.07	16021.4	11451.7	18.13	268.54	27.28	27.28	27.28	27.28	27.28	27.28
2021	43.54	43.54	26.14	15.45	4.88	29.57	38.05	979.28	878.47	11211.5	14245.4	20.63	189.98	26.14	26.14	26.14	26.14	26.14	26.14
2021	47.24	47.24	24.86	13.67	6.72	26.69	38.43	984.02	637.61	10902.8	12404.2	16.14	229.54	24.86	24.86	24.86	24.86	24.86	24.86
2021	37.61	37.61	22.82	17.97	5.95	19.07	40.18	912.14	662.04	14594.8	12327.2	17.59	227.32	22.82	22.82	22.82	22.82	22.82	22.82
2021	54.18	54.18	20.65	18.9	4.3	25.76	43.02	1215.93	942.17	12835.8	10170.7	22.88	195.53	20.65	20.65	20.65	20.65	20.65	20.65
2021	40.63	40.63	29.83	11.32	6.37	21.86	32.01	1034	755.16	10739.6	11828	16	243.78	29.83	29.83	29.83	29.83	29.83	29.83
2021	27.71	27.71	25.78	18.31	5.51	21.62	40.83	1032.91	819.59	12383.7	13036.6	14.56	218.62	25.78	25.78	25.78	25.78	25.78	25.78
2021	38.92	38.92	23.43	14.41	5.68	28.12	31.97	1081.13	939.74	10094.4	10514.4	20.74	285.44	23.43	23.43	23.43	23.43	23.43	23.43
2021	34.8	34.8	24.1	16.78	5.3	25.73	33.66	825.55	860.56	12139.9	14995.7	20.13	254.49	24.1	24.1	24.1	24.1	24.1	24.1
2021	37.69	37.69	20.54	17.96	5.17	23.99	34.5	1293.88	846.45	14271.7	12042.1	14.72	228.73	20.54	20.54	20.54	20.54	20.54	20.54
2021	35.23	35.23	32.1	13.98	7.1	23.78	30.47	931.02	747.37	13325.1	13693.5	18.93	257.87	32.1	32.1	32.1	32.1	32.1	32.1
2021	39.91	39.91	20.39	19.98	5.36	28.8	38.41	713.47	785.39	14421.2	11781.5	15.72	266.59	20.39	20.39	20.39	20.39	20.39	20.39
2021	40.32	40.32	26.22	17.92	4.61	21.82	33.87	1032.02	716.38	11998.1	9775.18	17.11	373.51	26.22	26.22	26.22	26.22	26.22	26.22
2021	52.24	52.24	23.41	16.08	5.58	18.98	32.95	951.81	931.5	12409.8	13132.4	20.95	273.58	23.41	23.41	23.41	23.41	23.41	23.41
2021	40	40	21.29	16.68	5.84	25.2	37.48	950.66	690.28	12234.9	15483.8	15.97	291.41	21.29	21.29	21.29	21.29	21.29	21.29
2021	39.89	39.89	26.27	14.48	6.18	19.92	29.34	958.05	605.98	10785.4	10995.5	16.22	258.31	26.27	26.27	26.27	26.27	26.27	26.27
2021	40.43	40.43	24.56	14.75	4.65	19.9	44.46	859.2	760.44	12011.6	11941.4	17.17	231.04	24.56	24.56	24.56	24.56	24.56	24.56
2021	40.16	40.16	25.16	15.8	4.88	23.41	33.76	1068.97	552.93	13922.2	14615.7	16.29	323.08	25.16	25.16	25.16	25.16	25.16	25.16
2021	39.88	39.88	27.73	17.83	5.15	21.77	33.62	993.21	787.22	10100.9	10910	18.78	267.11	27.73	27.73	27.73	27.73	27.73	27.73
2021	43.27	43.27	24.92	13.12	5.62	22.42	31	1001.55	685.19	13401.9	11514.9	16.76	237.82	24.92	24.92	24.92	24.92	24.92	24.92
2021	38.49	38.49	30.57	17.46	4.54	26.78	44.66	981.45	796.93	14904	7941.91	15.74	240.51	30.57	30.57	30.57	30.57	30.57	30.57
2021	44.03	44.03	24.43	17.05	6.76	24.02	35.63	1042.68	766.82	17638.4	12628.1	17.39	279.2	24.43	24.43	24.43	24.43	24.43	24.43
2021	29.45	29.45	24.86	14.76	7.05	19.11	36.93	1199.69	763.5	13058.5	9740.92	14.88	300.58	24.86	24.86	24.86	24.86	24.86	24.86
2021	41.3	41.3	21.34	17.61	5.34	25.9	56.74	1077.27	817.31	11064.1	10752.8	17.3	269.2	21.34	21.34	21.34	21.34	21.34	21.34
2021	33.66	33.66	24.14	14.21	5.88	21.3	47.93	725.61	760.5	16564.8	10671	18.18	244.95	24.14	24.14	24.14	24.14	24.14	24.14
2021	51.45	51.45	17.51	19.57	4.67	23.71	42.6	1014.28	763.78	12613.8	9912.48	17.98	254.03	17.51	17.51	17.51	17.51	17.51	17.51
2021	35.38	35.38	21.04	21.75	5.89	24.87	38.24	1050.71	774.1	13898.7	11642.7	15.09	245.91	21.04	21.04	21.04	21.04	21.04	21.04
2021	44.71	44.71	24.48	13.25	5.23	24.99	33.52	892.1	873.39	12109.8	14901.4	14.9	261	24.48	24.48	24.48	24.48	24.48	24.48
2021	50.97	50.97	25.53	15.27	5.44	20.96	32.94	1066.01	863.32	11578	12664.5	22.06	278.08	25.53	25.53	25.53	25.53	25.53	25.53
2021	46.16	46.16	24.38	13.94	4.91	26.03	32.73	1105.95	872.23	15498.8	11155.2	15.56	241.57	24.38	24.38	24.38	24.38	24.38	24.38
2021	41.4	41.4	29.21	16.23	4.28	23.79	40.38	673.12	611.97	13560.9	10847.5	17.51	278.89	29.21	29.21	29.21	29.21	29.21	29.21
2021	40.75	40.75	24.4	17.72	3.91	20.26	36.72	1063.55	678.85	13010.5	12378.3	16.7	247.3	24.4	24.4	24.4	24.4	24.4	24.4
2021	33.87	33.87	21.22	14.06	4.04	29.52	35.06	909.8	851.43	12857.6	14132.1	17.14	285.93	21.22	21.22	21.22	21.22	21.22	21.22
2021	48.66	48.66	26.42	14.39	4.6	25.76	40.55	791.54	684.01	13977.4	10697	12.92	377.27	26.42	26.42	26.42	26.42	26.42	26.42
2021	43.1	43.1	24.86	16.2	4.53	18.58	42.44	813.95	848.69	11369.8	14081.1	16.15	224.9	24.86	24.86	24.86	24.86	24.86	24.86
2021	35.36	35.36	23.52	17.48	5.5	23.12	32.27	983.55	644.45	12443.9	14052.3	21.34	221.66	23.52	23.52	23.52	23.52	23.52	23.52
2021	34.17	34.17	17.73	18.25	3.87	22.87	37.08	934.03	758.11	11607.8	8879.77	16.29	355.4	17.73	17.73	17.73	17.73	17.73	17.73
2021	38.61	38.61	23.72	15.44	7.72	33.04	29.08	828.05	684.28	15824.2	12283.9	15.88	277.61	23.72	23.72	23.72	23.72	23.72	23.72
2021	41.37	41.37	22.69	17.1	5.67	22.85	41.55	1291.75	979.74	8759.07	12264.6	16.82	285.23	22.69	22.69	22.69	22.69	22.69	22.69
2021	27.57	27.57	25.12	14.58	5.93	20.28	32.92	1150.13	705.92	11877.4	12315.1	18.73	258.21	25.12	25.12	25.12	25.12	25.12	25.12
2021	40.7	40.7	21.33	13.45	4.85	18.56	40.97	1065.51	815.47	12205.1	11792.5	18.31	324.67	21.33	21.33	21.33	21.33	21.33	21.33
2021	38.12	38.12	22.44	11.16	6.51	23.61	31.66	1137.6	768.82	13956.5	13109	21.31	215.49	22.44	22.44	22.44	22.44	22.44	22.44
2021	43.13	43.13	26.8	15.24	5.49	24.06	32.04	985.71	832.86	11893.1	14049.9	19.9	302.96	26.8	26.8	26.8	26.8	26.8	26.8
2021	37.84	37.84	28.9	13.23	4.66	22.83	53.83	1175.09	774.1	10833.5	13061.7	14.87	232.53	28.9	28.9	28.9	28.9	28.9	28.9
2021	41.06	41.06	23.79	14.84	4.94	22.83	39.1	1119.72	788.96	8532.57	11465.4	17.07	269.51	23.79	23.79	23.79	23.79	23.79	23.79
2021	31.22	31.22	29.67	17.18	6.37	13.66	37.78	947.81	702.45	10924.4	10561	14.81	289.93	29.67	29.67	29.67	29.67	29.67	29.67
2021	46.97	46.97	19.33	16.94	4.98	30.7	39.81	1029.89	992.4	11877.2	10703.3	16.24	192.58	19.33	19.33	19.33	19.33	19.33	19.33
2021	34.88	34.88	21.77	15.48	6.32	19.85	33.7	580.32	749.56	11897.7	10074.5	14.87	233.03	21.77	21.77	21.77	21.77	21.77	21.77
2021	40.16	40.16	22.47	16.36	4.43	17.56	30.89	1074.59	878.05	10516.1	13000.9	17.39	256.91	22.47	22.47	22.47	22.47	22.47	22.47
2021	33.31	33.31	29.85	16.61	5.24	20.97	37.21	806.72	549.71	12580.7	16990.5	17.48	262.43	29.85	29.85	29.85	29.85	29.85	29.85
2021	47.44	47.44	22.09	15.25	5.53	24.48	39.02	909.07	865.21	13022.1	12465.9	16.04	292.44	22.09	22.09	22.09	22.09	22.09	22.09
2021	32.52	32.52	20.51	17.53	4.61	19.17	39.99	1115.08	803.34	12023.4	14307.1	15.74	182.43	20.51	20.51	20.51	20.51	20.51	20.51
2021	31.51	31.51	25.46	16.01	5.93	19.59	32.11	830.76	743.83	12424.8	9768.52	15.83	235.12	25.46	25.46	25.46	25.46	25.46	25.46
2021	40.46	40.46	31.17	11.66	5.96	25.9	34.59	907.22	673.91	13048.4	9847.33	14.73	238.12	31.17	31.17	31.17	31.17	31.17	31.17
2021	28.76	28.76	31.26	15.05	4.77	24.4	30.95	1078.44	710.15	11455.2	12357.5	18.34	284.4	31.26	31.26	31.26	31.26	31.26	31.26
2021	38.48	38.48	26.43	13.19	5.88	23.69	35.82	1201.66	736.75	9126.89	13265.7	21.37	309.57	26.43	26.43	26.43	26.43	26.43	26.43
2021	50.39	50.39	22.16	13.42	7.23	24.67	41.09	940.04	720.75	13963.2	11131.4	17.54	296.24	22.16	22.16	22.16	22.16	22.16	22.16
2021	53.79	53.79	31.4	16.98	5.12	19.8	27.75	1101.54	1041.76	10351.5	10927.8	16.16	301.55	31.4	31.4	31.4	31.4	31.4	31.4
2021	30.72	30.72	22.04	17.86	3.58	20.53	32.48	975.37	794.27	12826.6	11753.9	17.16	288.9	22.04	22.04	22.04	22.04	22.04	22.04
2021	42.56	42.56	22.48	17.79	6.03	27.59	30.64	1090.36	819.1	14491.3	12438.2	17.92	201.04	22.48	22.48	22.48	22.48	22.48	22.48
2021	54.8	54.8	19.38	18.38	5.39	25.02	33.78	941.49	762.34	11375	12595.2	12.41	256.82	19.38	19.38	19.38	19.38	19.38	19.38
2021	36.74	36.74	26.47	20.56	4.18	26.64	46.11	918.08	740.12	12445.6	8383.81	19.01	292.98	26.47	26.47	26.47	26.47	26.47	26.47
2021	34.7	34.7	21.23	20.2	6.3	30.33	39.92	891.71	829.43	14652.7	12163.9	15.02	295.67	21.23	21.23	21.23	21.23	21.23	21.23
2021	37.87	37.87	22.59	14.73	4.45	26.54	40.46	1128.32	839.12	11960.7	12009.7	17.63	243.56	22.59	22.59	22.59	22.59	22.59	22.59
2021	33.65	33.65	23.2	17.11	5	20.28	43.53	1069.12	841	11964.9	12483.7	14.27	297.74	23.2	23.2	23.2	23.2	23.2	23.2
2021	53.32	53.32	22.64	14.92	5.16	22.11	36.99	977	909.9	10595.1	11281.4	15.85	207.09	22.64	22.64	22.64	22.64	22.64	22.64
2021	38.58	38.58	23.84	14.8	5.05	22.81	32.16	1035.2	881.09	14496.8	12033.9	19.72	287.81	23.84	23.84	23.84	23.84	23.84	23.84
2021	45.64	45.64	24.87	23.15	4.33	22.77	31.74	739.15	766.08	11022.7	12999.3	15.14	238.25	24.87	24.87	24.87	24.87	24.87	24.87
2021	27.54	27.54	23.57	15.45	5.28	21.29	33.22	859.52	664.12	11018.1	10292.7	21.26	301.33	23.57	23.57	23.57	23.57	23.57	23.57
2021	37.05	37.05	26.08	18.55	5.8	22.61	40.15	962.3	982.55	13364.1	14560	15.32	221.69	26.08	26.08	26.08	26.08	26.08	26.08
2021	35.96	35.96	23.9	16.46	3.9	23.07	29.29	1054.59	693.14	14424.7	8914.15	14.38	281.77	23.9	23.9	23.9	23.9	23.9	23.9
2021	36.16	36.16	38.26	14.64	4.96	23.44	37.07	778.03	485.44	13632.7	11190	17.23	233.72	38.26	38.26	38.26	38.26	38.26	38.26
2021	52.27	52.27	28.74	14.81	4.63	24.38	43.11	1055.85	628.27	13534.5	11987.8	16.81	256.43	28.74	28.74	28.74	28.74	28.74	28.74
2021	40.89	40.89	27.5	15.36	5.07	21.18	33.1	682.09	806.51	11057.2	10920.6	18.67	243.17	27.5	27.5	27.5	27.5	27.5	27.5
2021	45.53	45.53	22.21	14.66	6.21	18.12	37.32	1030.98	707.08	12670	10577.7	20.29	236.22	22.21	22.21	22.21	22.21	22.21	22.21
2021	32.03	32.03	24.47	18.16	5.47	33.98	24.54	923.47	596.23	9052.24	9603.29	13.66	233.06	24.47	24.47	24.47	24.47	24.47	24.47
2021	38.21	38.21	20.87	14.82	5.34	23.41	37.91	1042.21	1010.06	13895	13792.4	18.39	221.45	20.87	20.87	20.87	20.87	20.87	20.87
2021	34.85	34.85	22.84	14.82	6.34	23.5	34.53	1076.17	639.41	9256.8	11050.7	15.52	216.61	22.84	22.84	22.84	22.84	22.84	22.84
2021	44.4	44.4	26.68	18.91	6.02	20.3	41.43	1346.09	736.07	11144.6	12406.9	17.37	261.7	26.68	26.68	26.68	26.68	26.68	26.68
2021	42.9	42.9	26.78	18.7	5.59	22.37	36.03	994.2	700.34	12224.7	11807.4	17.19	331.97	26.78	26.78	26.78	26.78	26.78	26.78
2021	45.07	45.07	26.81	15.88	4.11	25.91	43.2	961.82	847.31	10943.9	11757.8	15	210.73	26.81	26.81	26.81	26.81	26.81	26.81
2021	38.28	38.28	24.81	18.68	5.04	17.24	41.1	838.8	885.88	11547.2	17762	15.59	229.01	24.81	24.81	24.81	24.81	24.81	24.81
2021	34.03	34.03	27.54	15.43	3.18	21.93	32.86	884.94	891.18	9562.41	9933.36	12.35	268.68	27.54	27.54	27.54	27.54	27.54	27.54
2021	34.21	34.21	22.13	16.71	5.5	26.48	37.74	969.62	981.85	17063.1	11329.1	13.4	224.64	22.13	22.13	22.13	22.13	22.13	22.13
2021	39.64	39.64	21.47	15.11	4.71	19.88	41	1063.95	883.58	12176	9640.26	20.14	330.57	21.47	21.47	21.47	21.47	21.47	21.47
2021	50.95	50.95	29.44	13.34	4.91	21.06	34.61	1071.03	678.44	13136.7	12439.1	19.47	227.48	29.44	29.44	29.44	29.44	29.44	29.44
2021	42.83	42.83	26.77	17.77	5.24	26.2	30.7	1082.56	728.59	15825.3	10250.1	24.68	219.68	26.77	26.77	26.77	26.77	26.77	26.77
2021	43.43	43.43	23.46	15.29	5.94	23.31	36.51	1025.44	821.29	13430.4	11979.3	15.41	265.67	23.46	23.46	23.46	23.46	23.46	23.46
2021	49.77	49.77	27.66	18.1	6.18	27.2	33.12	1068.3	872.57	13354.1	12049.7	17.7	224.31	27.66	27.66	27.66	27.66	27.66	27.66
2021	36.51	36.51	26.11	14.18	5.09	26.53	33.92	1147.18	789.22	12296.3	10904	18.35	267.19	26.11	26.11	26.11	26.11	26.11	26.11
2021	46.54	46.54	22	15.23	5.18	24.89	34.58	908.08	755.92	15019.4	10793.9	25.25	249.89	22	22	22	22	22	22
2021	41.89	41.89	21.18	15.86	4.13	18.17	39.39	752.84	692.18	13745.6	11097.1	15.95	287.32	21.18	21.18	21.18	21.18	21.18	21.18
2021	41.27	41.27	24.11	15.71	4.52	28.8	48.17	1097.02	898.61	10937.4	10047.9	18.91	252.17	24.11	24.11	24.11	24.11	24.11	24.11
2021	35.51	35.51	21.92	20.42	7.26	25.48	43.36	1037.73	617.22	13619.7	9757.26	16.78	269.02	21.92	21.92	21.92	21.92	21.92	21.92
2021	53.44	53.44	22.32	19.68	5.81	20.37	36.05	1006.97	753	11335.3	14183.7	18.11	277.11	22.32	22.32	22.32	22.32	22.32	22.32
2021	43.88	43.88	23.86	17.64	4.71	23.05	41.58	875.8	789.63	15290.9	10657.8	12.78	241.99	23.86	23.86	23.86	23.86	23.86	23.86
2021	46.4	46.4	22.27	19.84	5.34	26.42	31.83	1368.31	716.81	11052.6	11705.7	19.61	246.35	22.27	22.27	22.27	22.27	22.27	22.27
2021	33.81	33.81	23.67	13.61	5.5	20.04	31.32	1312.69	634.85	13647.1	14795.4	11.92	226.42	23.67	23.67	23.67	23.67	23.67	23.67
2021	49.39	49.39	25.95	13.55	5.49	17.1	45.44	944.14	786.75	12856	14011.2	17.58	271.55	25.95	25.95	25.95	25.95	25.95	25.95
2021	32.71	32.71	25.77	15.94	5.29	21.3	33.17	929.5	747	15249.9	9070.27	10.4	348.67	25.77	25.77	25.77	25.77	25.77	25.77
2021	39.49	39.49	25.69	17.33	6.38	20.14	33.13	1041.96	829.35	9860.94	12798.5	16.07	414.23	25.69	25.69	25.69	25.69	25.69	25.69
2021	38.92	38.92	23.3	15.03	6.64	26.72	41.5	985.09	841.33	10789.3	12650.9	19.32	215.05	23.3	23.3	23.3	23.3	23.3	23.3
2021	47.12	47.12	31.2	18.26	6.17	26.76	32.4	842.54	612.33	11075.9	12936.2	16.67	261.9	31.2	31.2	31.2	31.2	31.2	31.2
2021	35.31	35.31	24.04	12.4	5.53	27.43	30.13	1117.8	863.58	13125.7	11254.2	20.98	334.03	24.04	24.04	24.04	24.04	24.04	24.04
2021	27.32	27.32	19.67	15.97	5.39	37.02	33.29	986.41	586.39	10854.1	13365.9	17.35	266.02	19.67	19.67	19.67	19.67	19.67	19.67
2021	41.8	41.8	21.66	18.58	6.7	25.58	39.01	1058.23	657.26	12757.8	12519.5	15.44	323.15	21.66	21.66	21.66	21.66	21.66	21.66
2021	35.75	35.75	18.33	15.19	6.68	25.04	33.32	1212.67	610.43	15065.1	9760.95	15.24	222.71	18.33	18.33	18.33	18.33	18.33	18.33
2021	35.43	35.43	31.55	15.54	5.55	18.49	31.79	795.11	762.77	13945.6	12380.3	15.93	272.82	31.55	31.55	31.55	31.55	31.55	31.55
2021	32.51	32.51	24.45	15.79	4.77	18.12	35.35	941.72	751.03	10096	14597	14.48	266.69	24.45	24.45	24.45	24.45	24.45	24.45
2021	40.12	40.12	26.63	18.2	5.07	25.46	40.41	1247.57	691.97	13828.4	12067.8	18.69	194.54	26.63	26.63	26.63	26.63	26.63	26.63
2021	28.5	28.5	21.18	19.6	5.78	24.86	26.04	1222.23	832.55	13015.2	10821.5	15.9	252.57	21.18	21.18	21.18	21.18	21.18	21.18
2021	32.82	32.82	27.2	16.09	4.74	21.23	40.98	926.45	807.13	12680.4	11072.1	18.15	207.43	27.2	27.2	27.2	27.2	27.2	27.2
2021	45.45	45.45	23	12.37	5.18	18.55	39.51	897.97	770.47	11025.7	10393.4	16.87	228.7	23	23	23	23	23	23
2021	50.19	50.19	22.46	17.56	6.32	24.43	31.05	1021.71	735.41	11363	8728.36	16.72	275.27	22.46	22.46	22.46	22.46	22.46	22.46
2021	37.4	37.4	30.4	13.1	4.73	25.47	34.02	855.19	674.53	10463.5	7390.84	13.55	274.8	30.4	30.4	30.4	30.4	30.4	30.4
2021	46.88	46.88	16.89	14.81	5.34	19.29	34.46	1142.93	644.2	14000	11200.5	17.53	346.17	16.89	16.89	16.89	16.89	16.89	16.89
2021	44.47	44.47	28.41	15.37	5.72	18.4	35.47	883.3	774.29	12643.3	12383.4	18.67	298.02	28.41	28.41	28.41	28.41	28.41	28.41
2021	39.84	39.84	24.9	12.91	4.11	25.38	33.27	913.5	839.02	13710.6	13864.1	14.79	276.05	24.9	24.9	24.9	24.9	24.9	24.9
2021	40.79	40.79	23.9	14.37	4.9	23.12	36.09	1126.82	912.86	11156.6	12670.6	14.25	322.36	23.9	23.9	23.9	23.9	23.9	23.9
2021	49.38	49.38	26.89	19.86	6.68	33.5	29.36	1260.11	766.85	11360.8	10271.8	16.13	278.11	26.89	26.89	26.89	26.89	26.89	26.89
2021	49.52	49.52	24.18	16.37	5.4	23.89	43.67	1237.99	1018.82	14736.8	12464.5	19.08	225.07	24.18	24.18	24.18	24.18	24.18	24.18
2021	36.97	36.97	25.28	16.3	4.56	26.59	34.84	871.48	664.59	12083.6	13530.6	18.76	342.61	25.28	25.28	25.28	25.28	25.28	25.28
2021	31.8	31.8	23.3	11.04	3.44	19.56	37.74	1079.89	763.14	11301.2	12075.5	13.56	248.21	23.3	23.3	23.3	23.3	23.3	23.3
2021	46.8	46.8	24.46	23.41	5.57	16.52	36.73	909.08	893.03	13657.1	12334.2	21.23	256.8	24.46	24.46	24.46	24.46	24.46	24.46
2021	27.24	27.24	18.98	18.19	4.45	23.99	36.76	1046.4	670.17	13118.1	13321.9	20.11	238.64	18.98	18.98	18.98	18.98	18.98	18.98
2021	46.74	46.74	23.65	16.36	6.27	22.54	48.44	979.45	810.96	10890.4	10856.6	15.24	291.55	23.65	23.65	23.65	23.65	23.65	23.65
2021	32.73	32.73	34.13	12.99	4.92	30.85	36.9	1141.9	807.7	12569.4	11678.6	22.5	233.99	34.13	34.13	34.13	34.13	34.13	34.13
2021	48.05	48.05	20.23	14.18	5.42	31.82	41.23	886.49	637.37	11701.2	13837.7	16.12	230.49	20.23	20.23	20.23	20.23	20.23	20.23
2021	40.61	40.61	22.34	12.4	6.05	23.34	48.12	863.09	1085.41	11164.6	14945.1	17.38	222.28	22.34	22.34	22.34	22.34	22.34	22.34
2021	44.21	44.21	23.05	16.74	6.04	23.98	44.04	1365.97	881.41	7929.19	13449	17.12	267.6	23.05	23.05	23.05	23.05	23.05	23.05
2021	43.19	43.19	26.53	14.35	5.05	18	44.36	1348.63	621.14	10909	12558	14.88	222.94	26.53	26.53	26.53	26.53	26.53	26.53
2021	37.15	37.15	23.33	12.94	4.32	23.14	39.68	871.31	923.85	11875.3	11284.6	22.84	243.7	23.33	23.33	23.33	23.33	23.33	23.33
2021	44.35	44.35	28.38	15.85	4.41	18.69	33.57	795.17	628.09	12308.7	11912	19.1	230.33	28.38	28.38	28.38	28.38	28.38	28.38
2021	34.04	34.04	13.88	18.25	4.76	16.43	34.1	878.43	727.28	14650.1	13502.6	19.22	287.5	13.88	13.88	13.88	13.88	13.88	13.88
2021	51.03	51.03	21.27	12.48	4.05	19.65	33.83	1111.06	711.57	16115.3	11299.1	19.79	288.14	21.27	21.27	21.27	21.27	21.27	21.27
2021	30.8	30.8	26.32	17.43	5.74	22.5	31.25	799.34	814.11	12137.9	10633.7	15.45	288.63	26.32	26.32	26.32	26.32	26.32	26.32
2021	43.31	43.31	34.34	14.3	5.06	20.2	42.23	999.6	845.88	11420.8	13215.5	15.69	286.06	34.34	34.34	34.34	34.34	34.34	34.34
2021	40.16	40.16	28.36	15.95	4.12	25.9	35.18	889.52	590.15	11760.2	12508.5	16.36	271.51	28.36	28.36	28.36	28.36	28.36	28.36
2021	32.73	32.73	24.32	16.62	4.55	20.74	36.56	1055.18	650.38	10430.8	12660.8	16.92	225.22	24.32	24.32	24.32	24.32	24.32	24.32
2021	32	32	23.46	15.21	5.3	20.07	39.58	941.86	782.78	14572.5	10522.8	16.25	159.66	23.46	23.46	23.46	23.46	23.46	23.46
2021	28.18	28.18	25.7	13.69	4.9	26.09	33.85	974.37	611.87	15745.2	10742.9	17.76	251.75	25.7	25.7	25.7	25.7	25.7	25.7
2021	35.42	35.42	21.89	12.83	5.31	29.01	38.35	1009.32	649.04	11278.4	13258	15.92	243.59	21.89	21.89	21.89	21.89	21.89	21.89
2021	38.32	38.32	24.22	13.06	7.35	20.5	38.12	893.85	902.31	14816.9	12049.2	15.6	276.75	24.22	24.22	24.22	24.22	24.22	24.22
2021	39.71	39.71	19.6	17.84	6.03	21.45	34.52	836.4	656.01	12945.8	9617.96	13.98	221.82	19.6	19.6	19.6	19.6	19.6	19.6
2021	45.87	45.87	26.51	11.24	5.49	23.36	29.25	985.93	822.01	9479.99	12484.4	19.34	312.63	26.51	26.51	26.51	26.51	26.51	26.51
2021	45.35	45.35	25.61	13.77	4.06	28.36	52.96	1286.82	703.61	13561.1	13508.8	16.2	307.21	25.61	25.61	25.61	25.61	25.61	25.61
2021	29.83	29.83	30.59	16.25	3.98	16.68	26.37	834.7	705.35	12099.9	8574.53	17.3	234.29	30.59	30.59	30.59	30.59	30.59	30.59
2021	36.61	36.61	26.77	15.33	5.09	23.15	28.49	1009.92	737.12	11176.4	11411	16.69	233.81	26.77	26.77	26.77	26.77	26.77	26.77
2021	39.82	39.82	27.55	17.81	6.23	24.35	33.98	843.27	720.74	10942.8	13349.3	16.16	230.93	27.55	27.55	27.55	27.55	27.55	27.55
2021	41.14	41.14	22.59	18.91	4.6	25.04	39.46	900.27	690.68	13919.9	12311.9	14.72	223.71	22.59	22.59	22.59	22.59	22.59	22.59
2021	41.58	41.58	24.4	18.99	4.77	24.78	47.19	985.72	619.74	11442.4	10359.5	19.02	234.86	24.4	24.4	24.4	24.4	24.4	24.4
2021	46.4	46.4	23.88	17.79	4.86	20.34	24.74	1145.53	888.99	14712.9	9234.4	13.49	284.51	23.88	23.88	23.88	23.88	23.88	23.88
2021	53.78	53.78	27.03	16.14	5.79	20.6	36.21	1099.63	706.19	9048.99	14413.7	16.88	311.32	27.03	27.03	27.03	27.03	27.03	27.03
2021	32.75	32.75	20.12	15.53	6.55	21.83	38.65	960.93	742.72	11108.4	11440	16.46	307.77	20.12	20.12	20.12	20.12	20.12	20.12
2021	38.36	38.36	27.95	16.08	5.11	18.61	30.73	960.03	816.32	12080.4	14301.1	15.52	206.33	27.95	27.95	27.95	27.95	27.95	27.95
2021	39.7	39.7	32.13	11.55	6.65	21.7	32.62	1052.56	883.78	10141	16983.5	17.27	209.27	32.13	32.13	32.13	32.13	32.13	32.13
2021	38.67	38.67	22.49	16.22	5.81	21.62	38.29	1183.66	739.03	11565.3	12237	17.1	241.22	22.49	22.49	22.49	22.49	22.49	22.49
2021	44.59	44.59	26.77	13.82	6.86	24.27	31.78	1386.68	715.97	14243.5	11789.4	15.99	179.28	26.77	26.77	26.77	26.77	26.77	26.77
2021	44.23	44.23	21.3	16.59	5.87	21.8	34.69	790.85	600.05	12356.9	12071.7	19.91	249.71	21.3	21.3	21.3	21.3	21.3	21.3
2021	33.84	33.84	28.65	13.95	5.29	24.99	36.93	903.91	820.82	11151.1	8549.63	15.05	282.67	28.65	28.65	28.65	28.65	28.65	28.65
2021	47.08	47.08	27.32	15.41	4.99	21.42	34.79	889.97	686.24	10895.9	12190.2	16.8	229.29	27.32	27.32	27.32	27.32	27.32	27.32
2021	41.97	41.97	30.44	20.42	5.41	20.89	34.52	1108.68	846.85	9995.53	10448.3	18.01	288.12	30.44	30.44	30.44	30.44	30.44	30.44
2021	35.49	35.49	28.88	19	5.27	23.99	37.42	1278.36	684.91	13842.1	13245	19.64	212.57	28.88	28.88	28.88	28.88	28.88	28.88
2021	52.74	52.74	23.46	15.03	4.2	25.55	52.7	975.33	661.59	13503	15335.6	16.08	230.97	23.46	23.46	23.46	23.46	23.46	23.46
2021	36.36	36.36	26.94	20.1	4.11	28.08	29.21	986.95	981.01	12410.7	10913	16.93	288.71	26.94	26.94	26.94	26.94	26.94	26.94
2021	43.77	43.77	26.83	16.19	4.31	18.91	46.03	898.99	807.12	12544.5	10934.6	20.87	224.96	26.83	26.83	26.83	26.83	26.83	26.83
2021	37.01	37.01	22.3	17.33	5.53	26.05	36.81	850.87	767.01	12810.5	13481.1	16.37	266.71	22.3	22.3	22.3	22.3	22.3	22.3
2021	39.47	39.47	22.96	12.72	4.23	18.29	33.25	1075	847.43	10033.9	12263.9	15.81	253.87	22.96	22.96	22.96	22.96	22.96	22.96
2021	43.21	43.21	23.14	14.99	5.45	21.78	33.43	1013.65	705.69	9519.84	9314.2	20.99	279.6	23.14	23.14	23.14	23.14	23.14	23.14
2021	44.52	44.52	21.59	17.33	6.09	22.82	34.49	884.41	770.08	12747.8	15709.1	15.39	201.6	21.59	21.59	21.59	21.59	21.59	21.59
2021	40.9	40.9	24.93	12.8	4.93	23.19	36.58	1327.87	810.09	10844.3	12088.6	15.45	250.2	24.93	24.93	24.93	24.93	24.93	24.93
2021	31.67	31.67	22.49	14.79	5.97	24.93	31.32	1010.09	704.35	11089	10451.3	17.36	215.18	22.49	22.49	22.49	22.49	22.49	22.49
2021	38.55	38.55	29.6	17.94	6.51	24.93	39.55	956.08	861.4	12022.9	11958.1	19.09	222.99	29.6	29.6	29.6	29.6	29.6	29.6
2021	40.56	40.56	24.4	13.13	4.36	22.65	31.63	1120.6	759.31	9705.63	11088.8	18.14	251.96	24.4	24.4	24.4	24.4	24.4	24.4
2021	39.7	39.7	21.97	17.59	8.22	25.87	46.11	984.01	737	15184.5	9246.9	14.7	294.14	21.97	21.97	21.97	21.97	21.97	21.97
2021	42.34	42.34	21.04	16.32	5.17	25.23	34.54	1009.31	679.95	12939.1	11372.3	17.62	243.85	21.04	21.04	21.04	21.04	21.04	21.04
2021	39.01	39.01	25.38	12.61	4.22	20.49	40.69	1170.87	517.72	11455.9	10941.5	16.33	260.05	25.38	25.38	25.38	25.38	25.38	25.38
2021	44.47	44.47	27.38	14.05	5.69	18.95	43.76	1007.83	813.89	10986.2	7659.82	18.89	237.57	27.38	27.38	27.38	27.38	27.38	27.38
2021	47.97	47.97	26.08	16.6	5.58	28.49	38.94	967.51	931.67	15013.7	11636.1	14.98	238.38	26.08	26.08	26.08	26.08	26.08	26.08
2021	34.84	34.84	24.18	11.54	5.23	29.34	35.06	1031.75	1023.47	15443.9	8522.66	15.06	314.74	24.18	24.18	24.18	24.18	24.18	24.18
2021	29.11	29.11	21.23	19.13	4.66	19.98	38.72	1256.05	565.09	10562.5	13715	13.06	254.12	21.23	21.23	21.23	21.23	21.23	21.23
2021	38.47	38.47	19.09	14.63	7.82	21.42	33.34	771.46	989.26	11188.9	10512.8	15.88	205.64	19.09	19.09	19.09	19.09	19.09	19.09
2021	38.69	38.69	22.92	17.45	4.12	21.99	30.25	810.58	709.45	16629.9	10345.4	14.76	199.91	22.92	22.92	22.92	22.92	22.92	22.92
2021	51.43	51.43	28.76	13.09	4.22	24.06	32.42	1039.06	573.81	12610.6	10309.3	18.66	223.46	28.76	28.76	28.76	28.76	28.76	28.76
2021	44.45	44.45	22.48	18.7	5.49	25.24	39.97	781.25	867.72	11683.2	13586.7	18.71	242.17	22.48	22.48	22.48	22.48	22.48	22.48
2021	39.39	39.39	25.6	19.46	5.34	21.53	44.21	936.16	853.36	10853.6	12052.7	14.36	240.91	25.6	25.6	25.6	25.6	25.6	25.6
2021	38.5	38.5	19.9	15.05	5.47	20.83	47.87	1063.85	707.16	12335.2	9618.42	16.45	281.72	19.9	19.9	19.9	19.9	19.9	19.9
2021	44.12	44.12	24.07	13.87	5.5	20.57	37.95	793.3	811.76	11714.2	10959.8	19.5	280.34	24.07	24.07	24.07	24.07	24.07	24.07
2021	50.14	50.14	27.58	13.98	5.82	31.66	39.24	1157.53	866.85	10525.9	12934.1	14.69	209.55	27.58	27.58	27.58	27.58	27.58	27.58
2021	43.41	43.41	24.22	16.82	6.21	20.64	34.4	1061.14	628.52	14853.7	13391.4	17.5	229.36	24.22	24.22	24.22	24.22	24.22	24.22
2021	43.01	43.01	26.43	16.2	6.94	24.66	34.75	765.43	788.78	12751.1	14504.4	17.37	240.73	26.43	26.43	26.43	26.43	26.43	26.43
2021	37.02	37.02	25.29	14.33	5.35	23.79	49.98	774.52	756.47	12971.4	10509.2	15.44	244.53	25.29	25.29	25.29	25.29	25.29	25.29
2021	35.17	35.17	28.91	18.23	4.9	26.15	38.75	914.47	843.41	14552.9	13599.5	15.81	209.05	28.91	28.91	28.91	28.91	28.91	28.91
2021	35.53	35.53	20.18	17.51	5.41	24.45	38.77	863.82	744.01	13160.1	10602.2	18.24	286.26	20.18	20.18	20.18	20.18	20.18	20.18
2021	32.15	32.15	23.84	15.22	4.07	21.2	30.02	827.1	741.75	13238.8	12650.1	19.9	234.89	23.84	23.84	23.84	23.84	23.84	23.84
2021	40.53	40.53	24.21	13.29	6.2	20.34	38.01	1048.49	627.23	12624.2	9040.23	14.46	296.05	24.21	24.21	24.21	24.21	24.21	24.21
2021	48.35	48.35	13.58	13.71	5.77	19.49	39.75	905.72	714.69	13265	10484.6	17.38	230.29	13.58	13.58	13.58	13.58	13.58	13.58
2021	43.35	43.35	26.64	14.19	6.58	18.36	37.7	921.1	609.58	12720.9	11916.8	17.11	263.39	26.64	26.64	26.64	26.64	26.64	26.64
2021	34.78	34.78	25.72	12.05	4.94	22.48	35.04	792.09	708.57	13052.9	11993.5	15.49	324.69	25.72	25.72	25.72	25.72	25.72	25.72
2021	29.94	29.94	25	13.81	6.33	21.52	34.23	1145.22	781.99	10494.6	11375.8	16.35	249.28	25	25	25	25	25	25
2021	42.24	42.24	22.75	15.58	6.55	24.76	40.95	914.93	867.29	14533.6	13430.3	19.64	278.58	22.75	22.75	22.75	22.75	22.75	22.75
2021	46.63	46.63	26.62	14.86	4.38	22.94	42.32	1015.53	797.29	12524	13412.5	17.81	242.89	26.62	26.62	26.62	26.62	26.62	26.62
2021	37.17	37.17	23.2	16.15	5.67	23.73	36.62	717.39	891.64	14789.8	14320.7	15.83	221.58	23.2	23.2	23.2	23.2	23.2	23.2
2021	47.8	47.8	22.14	19.1	5.36	28.02	35.92	1149.11	790.49	12479.8	9056.2	15.94	196.59	22.14	22.14	22.14	22.14	22.14	22.14
2021	40.19	40.19	28.41	18.96	5.03	21.32	32.8	1064.57	791.51	11992.4	10692.9	22.34	284.15	28.41	28.41	28.41	28.41	28.41	28.41
2021	39.36	39.36	22.26	14.78	5.35	25.23	29.84	1023.93	786.22	9970.99	11552	20.99	232.76	22.26	22.26	22.26	22.26	22.26	22.26
2021	39.97	39.97	20.53	16.48	4.1	24.18	41.77	929.92	509.8	16495	8980.49	18.46	286.16	20.53	20.53	20.53	20.53	20.53	20.53
2021	44.41	44.41	30.25	14.51	4.3	20.2	44.87	789.46	906.23	13124.6	11112	17.04	324.8	30.25	30.25	30.25	30.25	30.25	30.25
2021	35.36	35.36	20.72	17.83	5.47	19.88	36.5	1127.45	978.16	10424.9	11091.3	21.83	215.91	20.72	20.72	20.72	20.72	20.72	20.72
2021	38.41	38.41	23.78	18.4	3.39	24.4	39.37	1005.55	667.78	11913.6	11655.2	19.24	286.44	23.78	23.78	23.78	23.78	23.78	23.78
2021	32.83	32.83	21.08	14.72	4.92	25.82	44.23	876.64	758.91	13480.3	12498.5	16.74	256.25	21.08	21.08	21.08	21.08	21.08	21.08
2021	34.02	34.02	28.32	17.13	6.33	26.42	33.52	958.05	594.91	11564.8	10738.1	18.93	279.68	28.32	28.32	28.32	28.32	28.32	28.32
2021	39.56	39.56	19.87	11.99	5.23	21.26	29.47	1014.39	497.29	12639.8	13274.4	15.48	277.96	19.87	19.87	19.87	19.87	19.87	19.87
2021	34.89	34.89	23.06	16.67	5.09	25.55	40.28	932.44	680.68	12054.1	16150.6	18.49	336.19	23.06	23.06	23.06	23.06	23.06	23.06
2021	41.7	41.7	20.52	18.07	6.39	20.42	37.04	849.42	658.3	12081.9	9311.3	17.4	247.97	20.52	20.52	20.52	20.52	20.52	20.52
2021	41.42	41.42	22.87	18.72	5.51	21.24	29.91	807.18	813.73	11270.9	9445.44	17.79	282.22	22.87	22.87	22.87	22.87	22.87	22.87
2021	45.33	45.33	23.38	11.22	4.87	20.23	39.8	1097.66	670.07	9504.26	13040.5	17.3	266.16	23.38	23.38	23.38	23.38	23.38	23.38
2021	40.65	40.65	20.76	14.52	5.56	24.78	41.76	1131.54	895.16	13901.5	12695.8	17.19	221.24	20.76	20.76	20.76	20.76	20.76	20.76
2021	35.75	35.75	33.08	17.51	4.03	24.38	32.83	980.92	631.01	11751.4	12197	19.3	278.26	33.08	33.08	33.08	33.08	33.08	33.08
2021	47.39	47.39	19.83	17.72	4.58	24.78	31.86	1202	763.74	14879.1	10668.8	15.01	273.36	19.83	19.83	19.83	19.83	19.83	19.83
2021	48.02	48.02	25.05	12.9	6.59	29.57	44.86	960.45	769.89	9437.01	12338.6	18.37	297.67	25.05	25.05	25.05	25.05	25.05	25.05
2021	46.73	46.73	21.48	14.03	5.06	20.31	39.34	813.47	587.68	14186.9	12527.1	20.78	230.03	21.48	21.48	21.48	21.48	21.48	21.48
2021	34.33	34.33	25.28	18.28	5.41	22.13	36.24	940.4	722.91	12755.6	11291.6	16.13	208.14	25.28	25.28	25.28	25.28	25.28	25.28
2021	31.67	31.67	30.5	13.71	4.68	21.8	41.13	925.22	739.74	11827.9	10399.8	13.68	221.04	30.5	30.5	30.5	30.5	30.5	30.5
2021	34.99	34.99	29.46	14.64	5.26	22.15	32.77	1019.72	1002.54	11825.8	12383.4	17.71	286.63	29.46	29.46	29.46	29.46	29.46	29.46
2021	38.51	38.51	21.06	18.87	4.72	23.09	33.51	979.25	698.22	14893.7	12935.4	15.68	353.33	21.06	21.06	21.06	21.06	21.06	21.06
2021	48.45	48.45	29.58	11.84	5.03	26.55	27.99	1148.89	751.74	16042.4	10961.1	11.78	269.23	29.58	29.58	29.58	29.58	29.58	29.58
2021	41.19	41.19	31.4	15.05	4.82	22.9	38.33	1278.59	709.24	11271.3	13127.9	18.05	270.02	31.4	31.4	31.4	31.4	31.4	31.4
2021	45.47	45.47	25.54	16.77	5.8	21.96	32.2	1093.16	720.35	13007.2	13865.1	17.25	215.54	25.54	25.54	25.54	25.54	25.54	25.54
2021	34.54	34.54	17.71	12.61	5.51	22.24	29.72	734.57	841.01	11007.9	11793.7	13.39	324.56	17.71	17.71	17.71	17.71	17.71	17.71
2021	36.29	36.29	30.88	15.56	5.26	34	33.67	898.82	717.62	15336	9328.72	18.48	261.39	30.88	30.88	30.88	30.88	30.88	30.88
2021	42.97	42.97	28.12	15.66	4.75	21.01	40.95	852.67	748.92	14579.1	10259.6	19.63	259.33	28.12	28.12	28.12	28.12	28.12	28.12
2021	41.46	41.46	21.17	18.06	4.7	21.02	29.96	986.8	709.65	12578.2	15447.8	18.68	270.33	21.17	21.17	21.17	21.17	21.17	21.17
2021	34.57	34.57	27.26	16.11	4.49	31.55	43.37	1041.93	858.71	11712.3	11256.6	14.26	271.14	27.26	27.26	27.26	27.26	27.26	27.26
2021	45	45	28.25	14.5	4.89	25.7	39.82	1016.03	796.76	13616.3	11122.6	17.18	293.37	28.25	28.25	28.25	28.25	28.25	28.25
2021	41.75	41.75	27.52	18.87	6.44	20.86	31.85	1175.63	828.26	13897	13481.8	17.99	283.46	27.52	27.52	27.52	27.52	27.52	27.52
2021	37.15	37.15	34.61	18.24	5.56	20.97	35.1	1012.54	837.5	9802.64	12869.9	19.57	196.28	34.61	34.61	34.61	34.61	34.61	34.61
2021	41.98	41.98	20.38	18.73	4.3	23.78	36.29	1184.03	873	12597.5	13821.8	15.73	203.09	20.38	20.38	20.38	20.38	20.38	20.38
2021	45.54	45.54	25.63	13.42	5.58	28.98	41.72	796.73	879.11	11065.9	12632.1	13.86	290.75	25.63	25.63	25.63	25.63	25.63	25.63
2021	41.18	41.18	24.25	12.87	4.19	25.62	45.17	943.71	738.2	12566.8	13923	20.27	238.23	24.25	24.25	24.25	24.25	24.25	24.25
2021	41.09	41.09	30.44	17.08	6.27	17.29	41.12	883.04	708.13	13479.9	13412.7	18.32	242.9	30.44	30.44	30.44	30.44	30.44	30.44
2021	40.72	40.72	25.77	15.73	6.02	25.39	36.39	901.03	861.11	9032.19	11537.9	15.61	266.54	25.77	25.77	25.77	25.77	25.77	25.77
2021	41.19	41.19	23.62	17.27	5.21	24.81	43.02	971.67	920.64	10118	12897.7	17.47	218.36	23.62	23.62	23.62	23.62	23.62	23.62
2021	31.88	31.88	22.54	14.55	3.87	17.16	27.91	912.84	535.46	10420.7	14987.1	13.87	213.17	22.54	22.54	22.54	22.54	22.54	22.54
2021	40.25	40.25	21.15	16.81	6.07	26.16	40.19	868.71	994.73	10556.4	10897.6	15.24	295.9	21.15	21.15	21.15	21.15	21.15	21.15
2021	48.62	48.62	23.23	19.37	3.38	26.78	37.53	655.74	869.25	15233.2	9763.73	17.48	212.87	23.23	23.23	23.23	23.23	23.23	23.23
2021	34.25	34.25	25.41	13.86	4.92	22.89	38.56	760.33	859.09	12588.2	13119	20.72	332.33	25.41	25.41	25.41	25.41	25.41	25.41
2021	37.62	37.62	22.42	12.56	4.53	23.54	33.69	897.28	691.18	15262.4	9750.55	19.27	227.22	22.42	22.42	22.42	22.42	22.42	22.42
2021	40.29	40.29	22.05	12.68	4.88	20.52	39.83	797.09	864.02	10370.2	11876.9	18.52	318.87	22.05	22.05	22.05	22.05	22.05	22.05
2021	33.35	33.35	30.09	15.17	5.5	25.28	39.77	692.74	905.46	8480.65	7540.49	18.4	263.22	30.09	30.09	30.09	30.09	30.09	30.09
2021	44.54	44.54	24.45	18.94	5.01	25.94	37.22	951.5	728.86	11163	11693.3	13.74	233.94	24.45	24.45	24.45	24.45	24.45	24.45
2021	36.46	36.46	26.71	14.51	4.49	24.62	36.4	751.63	717.89	9058.52	11155.5	17.99	251.45	26.71	26.71	26.71	26.71	26.71	26.71
2021	40.54	40.54	21.18	14.65	5.56	29.94	25.9	937.26	728.51	10592	10176.3	14.02	248.11	21.18	21.18	21.18	21.18	21.18	21.18
2021	37.3	37.3	26.01	11.98	5.6	20.55	30.2	1013.61	788.57	14058	11236.6	15.83	206.8	26.01	26.01	26.01	26.01	26.01	26.01
2021	33.09	33.09	29.07	16.56	4.34	28.75	35.29	1250.19	752.18	10881.6	10573.5	16.34	247	29.07	29.07	29.07	29.07	29.07	29.07
2021	47.51	47.51	24.52	13.55	3.98	23.48	34.52	1173.33	724.04	14337.1	10731.2	18.53	294.81	24.52	24.52	24.52	24.52	24.52	24.52
2021	43.24	43.24	24.69	14.16	4.43	16.97	37.76	1090.91	892.45	12501.8	12602	17.98	282.31	24.69	24.69	24.69	24.69	24.69	24.69
2021	34.91	34.91	22.77	14.85	6.59	23.47	33.73	1258.98	1019.54	13818.5	11917.9	15.88	280.63	22.77	22.77	22.77	22.77	22.77	22.77
2021	34.13	34.13	29.99	16.44	3.75	22.53	54.63	776.37	724.16	8928.92	11563.9	25.62	221.98	29.99	29.99	29.99	29.99	29.99	29.99
2021	41	41	21.72	14.81	5.29	23.32	38.52	835.3	782.42	11206.1	12945	16.24	234.19	21.72	21.72	21.72	21.72	21.72	21.72
2021	39.99	39.99	22.08	12.51	4.9	19.33	42.1	939.27	1134.1	12322.8	9320.32	15.8	316.39	22.08	22.08	22.08	22.08	22.08	22.08
2021	30.97	30.97	23.38	15.51	5.44	30.31	27.94	841.78	853.43	12950.9	12235	15.05	258.52	23.38	23.38	23.38	23.38	23.38	23.38
2021	37.15	37.15	23.33	16.64	4.84	21.65	36.7	1020.97	836.41	12358.7	10505.1	15.6	320.67	23.33	23.33	23.33	23.33	23.33	23.33
2021	42.3	42.3	23.32	12.58	4.4	26.21	38.8	705.99	804.86	13318.9	12203.2	15.61	246.38	23.32	23.32	23.32	23.32	23.32	23.32
2021	44.27	44.27	29.43	18.72	7.14	22.41	40.29	1210.16	848.5	13887.5	15351.8	18.07	248.05	29.43	29.43	29.43	29.43	29.43	29.43
2021	30.54	30.54	20.93	14.81	4.66	25.47	45.72	1223.89	848.16	13112.5	11761.3	20.37	285.25	20.93	20.93	20.93	20.93	20.93	20.93
2021	41.55	41.55	23.04	20.37	4.06	21.6	35.61	1231.45	729.43	12150.6	10171.6	16.52	250.82	23.04	23.04	23.04	23.04	23.04	23.04
2021	40.4	40.4	27.22	11.76	5.68	26.81	33.32	1245.79	540.76	9722.31	14778.4	18.38	217.84	27.22	27.22	27.22	27.22	27.22	27.22
2021	36.99	36.99	22.29	19.31	5.64	18.65	38.55	885.13	740.14	12761.1	11628.2	15.18	267	22.29	22.29	22.29	22.29	22.29	22.29
2021	38.67	38.67	20.36	18.53	5.42	17.43	34.56	1106.43	734.9	16130.6	9730.77	18.51	232.29	20.36	20.36	20.36	20.36	20.36	20.36
2021	42.1	42.1	23.95	12.18	4.74	23.99	42.96	1064.47	779.17	13189.9	16072.8	14.83	248.39	23.95	23.95	23.95	23.95	23.95	23.95
2021	29.93	29.93	23.88	11.72	4.62	19.2	27.21	1019.55	663.54	11425.7	12140.5	19.66	241.16	23.88	23.88	23.88	23.88	23.88	23.88
2021	41.04	41.04	24.54	16.33	4.14	22.37	35.17	1089.12	833.27	14518.2	9556.23	16.64	171.2	24.54	24.54	24.54	24.54	24.54	24.54
2021	33.3	33.3	27.02	15.8	5.41	23.23	35.73	904.32	939.18	11076.4	10779	18.36	277.31	27.02	27.02	27.02	27.02	27.02	27.02
2021	44.79	44.79	23.01	17.81	6.19	23.03	38.78	887.05	842.43	11979.2	11979.1	18.07	241.4	23.01	23.01	23.01	23.01	23.01	23.01
2021	34.86	34.86	18.68	16.33	7.2	29.92	39.72	965.32	676.48	11774.9	11153.2	18.48	270.49	18.68	18.68	18.68	18.68	18.68	18.68
2021	51.39	51.39	27.06	15.79	6.84	25.96	38.42	1017.6	568.49	8622.28	9702.44	19.18	246.05	27.06	27.06	27.06	27.06	27.06	27.06
2021	35.78	35.78	25.18	15.05	6.35	23.49	35.05	1085.15	856.42	17139.7	15546.4	16.88	243.7	25.18	25.18	25.18	25.18	25.18	25.18
2021	36.1	36.1	21.4	14.73	5.63	21.1	36.35	956.2	726.2	12147.4	10692.5	14.25	245.05	21.4	21.4	21.4	21.4	21.4	21.4
2021	48.82	48.82	26.96	17.8	6.43	27.21	40.74	957.04	851.21	11704.2	14363.6	17.04	259.02	26.96	26.96	26.96	26.96	26.96	26.96
2021	40.29	40.29	29.39	18.26	5.25	23.43	49.21	992.92	706.73	10801.8	12551.7	16.57	238.98	29.39	29.39	29.39	29.39	29.39	29.39
2021	39.05	39.05	25.6	14.79	5.06	24.03	28.98	1165.8	748.6	11130.9	10922	15.22	224.47	25.6	25.6	25.6	25.6	25.6	25.6
2021	35.4	35.4	25.62	16.91	5.77	20.92	44.07	1244.58	974.33	12430.4	14422.9	16.92	292.52	25.62	25.62	25.62	25.62	25.62	25.62
2021	36.79	36.79	28.5	11.96	4.41	17.38	42.67	1000.49	768.58	12238	12873.9	15.65	310.87	28.5	28.5	28.5	28.5	28.5	28.5
2021	43.31	43.31	27.42	15.85	5.24	23	34.09	872.27	594.58	12830.4	11611.2	22.47	278.39	27.42	27.42	27.42	27.42	27.42	27.42
2021	26.38	26.38	15.96	17.5	5.92	19.31	35.01	1134.39	1007.21	11938.4	15550.4	14.57	262.76	15.96	15.96	15.96	15.96	15.96	15.96
2021	33.8	33.8	27.12	20.15	3.99	18.46	32.18	1116.42	971.94	12745.6	10338	17.54	238.61	27.12	27.12	27.12	27.12	27.12	27.12
2021	41.92	41.92	27.36	16.5	5.91	23.55	30.7	1048.04	692.56	11208.4	14436.6	18.23	275.75	27.36	27.36	27.36	27.36	27.36	27.36
2021	48.8	48.8	23.31	15.73	5.49	27.77	43.73	797.94	554.59	13977.7	13771.7	13.55	290.33	23.31	23.31	23.31	23.31	23.31	23.31
2021	30.06	30.06	25.56	14.15	6.08	23.08	52.45	969.16	764.92	11593	9054.55	16.7	256.65	25.56	25.56	25.56	25.56	25.56	25.56
2021	38.13	38.13	24.31	12.21	4.73	21.22	37.83	1169.05	843.44	13206.9	12685.4	19.74	224.5	24.31	24.31	24.31	24.31	24.31	24.31
2021	42.25	42.25	20.57	19.12	6.07	24.38	39.58	1042.48	736.38	10755	12324.3	19.45	194.63	20.57	20.57	20.57	20.57	20.57	20.57
2021	34.69	34.69	25.89	13.89	4.29	24.07	35.3	864.01	799.83	10944.4	11031.6	14.27	267.37	25.89	25.89	25.89	25.89	25.89	25.89
2021	45.55	45.55	25.66	16.92	5.56	26.76	39.82	1017.51	984.67	10528.6	11730.3	17.38	276.44	25.66	25.66	25.66	25.66	25.66	25.66
2021	40.3	40.3	23.35	15.17	5.31	20.36	40.74	1196.43	766.78	10962.5	13335	17.83	261.17	23.35	23.35	23.35	23.35	23.35	23.35
2021	46.55	46.55	25.35	14.43	4.74	19.35	47.97	1062.48	688.42	12393	13793.9	12.3	276.74	25.35	25.35	25.35	25.35	25.35	25.35
2021	36.46	36.46	26.75	18.12	4.73	22.36	33.93	840.91	727.55	16000	9649.28	18.32	224.07	26.75	26.75	26.75	26.75	26.75	26.75
2021	37.73	37.73	23.06	17.1	4.62	23.83	43	1029.85	762.4	11145.7	9891.53	21.39	276.55	23.06	23.06	23.06	23.06	23.06	23.06
2021	30.51	30.51	31.57	13.74	5.83	21.16	33.56	867.6	649.51	16134.3	12755.7	16.76	231.36	31.57	31.57	31.57	31.57	31.57	31.57
2021	34.12	34.12	24.48	14.21	6.35	26.72	43.23	906.96	811.5	13713.7	10375.4	20.04	261.54	24.48	24.48	24.48	24.48	24.48	24.48
2021	52.18	52.18	23.28	13.48	4.26	24.16	36.11	903.71	765.87	14430.2	14491.1	15.76	314.26	23.28	23.28	23.28	23.28	23.28	23.28
2021	41.53	41.53	30.35	15.11	6.57	28.6	38.56	1035.53	791.93	12398.5	11991.5	17.53	249.77	30.35	30.35	30.35	30.35	30.35	30.35
2021	41.91	41.91	21.93	14.65	5.72	24.49	41.3	882.03	966.09	16226.3	11409.6	12.66	302.41	21.93	21.93	21.93	21.93	21.93	21.93
2021	28.3	28.3	26.26	15.37	5.33	24.44	34.97	775.69	724.16	11143.2	13345.1	19.91	255.46	26.26	26.26	26.26	26.26	26.26	26.26
2021	36.28	36.28	20.93	18.54	5.69	20.58	36.19	1059.55	640.66	10373	12160.5	15.01	260.8	20.93	20.93	20.93	20.93	20.93	20.93
2021	32.5	32.5	22.93	13.46	4.63	25.61	50.26	1132.38	768.6	13046.8	12497.5	18.35	248.88	22.93	22.93	22.93	22.93	22.93	22.93
2021	39.82	39.82	20.45	15.48	5.13	17.58	36.3	1160.9	744.97	11843.9	11140.2	14.63	289.64	20.45	20.45	20.45	20.45	20.45	20.45
2021	39.94	39.94	23.98	15.73	5.31	23.42	33.1	968.24	798.58	15449.3	9549.81	14.82	313.04	23.98	23.98	23.98	23.98	23.98	23.98
2021	36.64	36.64	23.39	20.04	4.5	20.22	37.67	1006.02	655.03	10785	14651.8	10.87	275.99	23.39	23.39	23.39	23.39	23.39	23.39
2021	37.98	37.98	21.54	14.44	5.02	21.93	36.09	1011.69	558.4	15020.3	10457.8	13.46	300.22	21.54	21.54	21.54	21.54	21.54	21.54
2021	43.91	43.91	18.08	15.78	4.71	22.75	39.4	968.74	709.27	13049.8	10605.1	17.28	202.98	18.08	18.08	18.08	18.08	18.08	18.08
2021	37.68	37.68	26.19	16.1	6.45	18.93	41.7	1260.01	593.59	12437.4	14874	16.74	301.83	26.19	26.19	26.19	26.19	26.19	26.19
2021	30.55	30.55	33.52	13.45	3.93	22.46	31.8	874.49	504.56	16974.7	13627.2	17.48	240.28	33.52	33.52	33.52	33.52	33.52	33.52
2021	42.93	42.93	27.45	16.94	6.24	21.04	44.08	1029.47	746.84	12540.5	11209.9	16.18	243.98	27.45	27.45	27.45	27.45	27.45	27.45
2021	41.79	41.79	26.47	16.93	6.91	20.68	49.05	1331.43	861.99	13029	14049.8	17.8	224.85	26.47	26.47	26.47	26.47	26.47	26.47
2021	42.39	42.39	22.73	17.01	6.15	25.46	39.01	1078.15	651.12	10946	13190.6	18.02	267.4	22.73	22.73	22.73	22.73	22.73	22.73
2021	36.42	36.42	17.8	12.25	5.06	21.91	45.16	679.53	753.11	11446.5	13218.6	18.5	244.22	17.8	17.8	17.8	17.8	17.8	17.8
2021	35.93	35.93	31.87	10.49	4.69	22.24	36.89	910.61	872.13	13578.4	12614.1	18.99	253.51	31.87	31.87	31.87	31.87	31.87	31.87
2021	34.19	34.19	25.48	18.97	4.28	20.65	26.44	982.74	971.55	10474.9	13476.4	17.26	197.16	25.48	25.48	25.48	25.48	25.48	25.48
2021	45.66	45.66	26.24	18.27	4.76	23.19	36.23	899.92	741.42	12199	12056.2	15.77	273	26.24	26.24	26.24	26.24	26.24	26.24
2021	42.46	42.46	22.41	15.57	4.73	20.83	38.06	1080.36	670.35	9925.68	11115.6	18.22	267.79	22.41	22.41	22.41	22.41	22.41	22.41
2021	43.18	43.18	31.91	15.35	5.62	24.83	47.2	719.12	850.02	12802.4	9904.83	14.75	244.64	31.91	31.91	31.91	31.91	31.91	31.91
2021	34.66	34.66	24.57	17.17	5.52	24.3	39.48	932.61	697.09	12550	10701.7	18.47	265.73	24.57	24.57	24.57	24.57	24.57	24.57
2021	36.13	36.13	25.57	12.85	3.96	21.78	32.17	892.79	779.53	9167.37	12574.1	19.56	235.62	25.57	25.57	25.57	25.57	25.57	25.57
2021	38.96	38.96	19.7	13.42	5.29	24.18	40.74	996.51	816.26	10092.6	13046.5	19.43	226.79	19.7	19.7	19.7	19.7	19.7	19.7
2021	42.54	42.54	24.79	17.78	4.8	24.9	27.93	809.96	888.82	12561.9	10034.7	13.84	282.51	24.79	24.79	24.79	24.79	24.79	24.79
2021	49.41	49.41	23.9	15.2	5.34	22.65	39.72	1001.66	761.54	10578.9	14018.9	18.09	311.59	23.9	23.9	23.9	23.9	23.9	23.9
2021	37.02	37.02	23.6	14.61	5.46	20.91	37.89	936.52	653.02	11203.2	10926	16.49	295.9	23.6	23.6	23.6	23.6	23.6	23.6
2021	27.22	27.22	21.56	17.71	6.26	24.4	31.79	863.67	694.87	12806.5	10352.5	15.44	271.3	21.56	21.56	21.56	21.56	21.56	21.56
2021	41.4	41.4	23.49	13.97	5.56	23.97	35.17	1293.36	736.58	14415.2	10041.7	17.38	266.56	23.49	23.49	23.49	23.49	23.49	23.49
2021	45.04	45.04	26.95	14.11	4.99	22.38	31.99	1023.2	598.58	13241.8	12219.8	20.68	192.28	26.95	26.95	26.95	26.95	26.95	26.95
2021	41.3	41.3	26.19	14.57	4.57	23.58	48.74	1124	727.26	12971.8	11769.4	14.27	266.95	26.19	26.19	26.19	26.19	26.19	26.19
2021	35.31	35.31	22.25	15.34	5.8	29.79	40.93	858.61	660.56	15816.4	10076.7	21.92	244.21	22.25	22.25	22.25	22.25	22.25	22.25
2021	39.52	39.52	28.71	13.96	5.87	22.28	35.14	1167.7	783.94	12108.4	10951.8	18.17	247.88	28.71	28.71	28.71	28.71	28.71	28.71
2021	49.23	49.23	23.59	12.01	6.84	21.65	46.81	887.93	786.73	12302.1	10909	24.34	225.98	23.59	23.59	23.59	23.59	23.59	23.59
2021	34.08	34.08	23.33	16.97	5.27	24.79	39.36	1061.56	943.98	15109	11172.1	17.4	307.16	23.33	23.33	23.33	23.33	23.33	23.33
2021	37.5	37.5	17.42	15.59	5.44	23.02	33.98	1026.21	718.24	13114.2	12823.4	20.92	325.36	17.42	17.42	17.42	17.42	17.42	17.42
2021	27.46	27.46	25.12	15.52	4.61	18.94	24.84	1374.54	659.37	14626.7	13351	22.04	293.37	25.12	25.12	25.12	25.12	25.12	25.12
2021	38.85	38.85	25.48	17.38	5.64	28.38	40.09	1029.58	813.12	10606.5	11669.3	17.82	323.38	25.48	25.48	25.48	25.48	25.48	25.48
2021	48.39	48.39	28.67	14.52	4.71	18.71	35.44	858.41	670.3	11794.6	11791.3	21.25	256.35	28.67	28.67	28.67	28.67	28.67	28.67
2021	40.63	40.63	31.09	13.89	6.87	20.82	40.91	978.36	859.46	10720.1	10233	10.72	234.23	31.09	31.09	31.09	31.09	31.09	31.09
2021	37.8	37.8	29.14	14.9	5.28	25.35	34.16	1015.34	876.82	11947.2	9271.06	15.3	235.18	29.14	29.14	29.14	29.14	29.14	29.14
2021	33.83	33.83	26.61	13.15	6.39	18.31	48.86	745.97	930.4	14308.3	9611.83	18.46	256.87	26.61	26.61	26.61	26.61	26.61	26.61
2021	44.67	44.67	22.14	17.7	4.71	26.33	30.18	1054.18	782.46	11870.8	13747.7	20.12	196.06	22.14	22.14	22.14	22.14	22.14	22.14
2021	47.49	47.49	23.17	14.88	4.41	21.74	35.8	815.93	844.09	15921.6	10935	12.38	300.85	23.17	23.17	23.17	23.17	23.17	23.17
2021	38.05	38.05	22.42	17.56	5.4	23.2	36.14	790.81	695.21	11553.5	14603.2	19.14	282.55	22.42	22.42	22.42	22.42	22.42	22.42
2021	44.96	44.96	25.51	15.72	6.42	24.88	32.2	1191.16	866.09	11934.4	9761.98	14.42	259.1	25.51	25.51	25.51	25.51	25.51	25.51
2021	42.07	42.07	24.54	15.12	6.34	26.27	35.88	958.07	768.43	11834.7	12559.9	20.89	231.17	24.54	24.54	24.54	24.54	24.54	24.54
2021	41.84	41.84	24.2	14.64	5.04	21.98	36.57	1045.41	769.9	13206.8	10225.5	19.76	275.85	24.2	24.2	24.2	24.2	24.2	24.2
2021	39.86	39.86	20.71	14.95	5.02	23.36	39.33	925.82	673.08	12777.5	13234.5	15.63	275.93	20.71	20.71	20.71	20.71	20.71	20.71
2021	42.05	42.05	27.21	11.81	4.99	22.79	45.23	997.53	779.32	12861.6	13132.1	15.77	236.42	27.21	27.21	27.21	27.21	27.21	27.21
2021	38.3	38.3	18.96	14.12	4.6	28.14	42.12	1214.86	688.38	10393.6	12583.4	16.73	214.46	18.96	18.96	18.96	18.96	18.96	18.96
2021	40.85	40.85	28.23	18.75	5.83	24.39	47.76	745.41	798.94	13354.2	12183.2	13.47	274.36	28.23	28.23	28.23	28.23	28.23	28.23
[truncated: 14,001 more rows]

## Sheet: Template_SA
Year	LTBI_baseline	LTBI_scaleup	LTBI_minimal	LTBI_optimal	AE_LTBI	TB_PreDiagnosis	TB_Diagnosis	DSTB_DOT	DSTB_DOT_SAT	MDRTB_DOT	MDRTB_DOT_SAT	AE_DSTB	AE_MDRTB	LTBI_DR96	LTBI_DR97	LTBI_DR98	LTBI_DR99	LTBI_DR25	LTBI_DR75
2020	29.11	29.11	15.15	11.99	10.68	16.98	60.73	590.83	195.86	10220.7	9356.17	23.62	608.34	15.15	15.15	15.15	15.15	15.15	15.15
2020	28.73	28.73	18.32	12.61	11.04	13.78	73.57	577.31	230.63	8932.51	8126.59	25.11	432.52	18.32	18.32	18.32	18.32	18.32	18.32
2020	27.8	27.8	24.75	10.2	10.24	15.74	84.71	581.61	230.03	8234.81	11204.2	18.59	466.05	24.75	24.75	24.75	24.75	24.75	24.75
2020	37.73	37.73	18.39	9.96	7.53	15.61	67.84	709.57	143.98	11396.1	8299.33	29.28	454.69	18.39	18.39	18.39	18.39	18.39	18.39
2020	30.14	30.14	18.34	13.56	8.43	17.73	68.06	552.14	216.8	8198.2	7733.69	18.78	516.63	18.34	18.34	18.34	18.34	18.34	18.34
2020	26.58	26.58	22.06	11.83	11.37	16.64	57.09	421.34	240.12	9784.99	10355.2	30.6	507.92	22.06	22.06	22.06	22.06	22.06	22.06
2020	34.07	34.07	20.72	9.78	9.6	15.88	70.11	472.1	231.5	12744.8	10513.2	28.47	537.1	20.72	20.72	20.72	20.72	20.72	20.72
2020	30.47	30.47	17.26	11.01	11.62	12.4	68.57	512.04	164.93	10277.5	10642.4	23.44	556	17.26	17.26	17.26	17.26	17.26	17.26
2020	34.9	34.9	21.07	11.37	11.45	12.52	61.31	533.01	192.81	11310.1	11071.6	27.21	621.81	21.07	21.07	21.07	21.07	21.07	21.07
2020	25.43	25.43	20.69	10.17	11.55	14.15	62.32	533.98	227.04	8703.48	9703.64	25.64	411.56	20.69	20.69	20.69	20.69	20.69	20.69
2020	31.99	31.99	22.47	13.42	10.45	17.17	82.4	648.73	206.43	10478.8	9413.93	23.48	715.48	22.47	22.47	22.47	22.47	22.47	22.47
2020	44.72	44.72	19.52	12.85	8.94	14.71	58.68	606.05	212.8	9955.96	11690.9	26.69	446.87	19.52	19.52	19.52	19.52	19.52	19.52
2020	29.69	29.69	17.43	8.43	7.59	15.07	84.09	573.04	195.76	8562.76	9956.46	22.2	589.68	17.43	17.43	17.43	17.43	17.43	17.43
2020	30.16	30.16	20.52	9.7	10.75	13.86	61.18	530.83	208.25	11647.5	8862.28	22.42	659.22	20.52	20.52	20.52	20.52	20.52	20.52
2020	33.93	33.93	21.6	10.48	13.08	16.22	50.26	471.98	178.61	12693	10682.8	22.56	517.67	21.6	21.6	21.6	21.6	21.6	21.6
2020	32.13	32.13	20.6	9.39	11.82	16.9	69.42	529.29	225.57	9655.93	8360.25	22.35	472.66	20.6	20.6	20.6	20.6	20.6	20.6
2020	34.59	34.59	20.09	9.26	8.26	12.78	60.45	533.01	212.81	6559.12	8221.18	23.46	573.29	20.09	20.09	20.09	20.09	20.09	20.09
2020	34.51	34.51	18.13	10.36	8.46	20.87	72.19	602.88	183.97	11427.3	9874.31	27.39	451.34	18.13	18.13	18.13	18.13	18.13	18.13
2020	32.55	32.55	22.5	11.06	12.57	18.66	67.26	624.15	243.59	13429.1	11099.6	21.9	604.41	22.5	22.5	22.5	22.5	22.5	22.5
2020	33.34	33.34	23.45	12.38	11.6	16.65	72.47	552.47	171.02	11360.4	8341.78	28.73	637.91	23.45	23.45	23.45	23.45	23.45	23.45
2020	40.79	40.79	17.42	13.69	11.9	13.37	68.05	474.15	187.56	8624.76	9403.22	25.62	383.84	17.42	17.42	17.42	17.42	17.42	17.42
2020	29.01	29.01	17.19	12.69	12.2	13.85	60.52	472.98	230.86	8379.81	8118.03	24.08	481.6	17.19	17.19	17.19	17.19	17.19	17.19
2020	33.57	33.57	23.38	11.59	10.24	14.42	69	592.31	220.09	9776.64	9111.85	32.09	440.36	23.38	23.38	23.38	23.38	23.38	23.38
2020	43.54	43.54	16.51	12.92	9.76	17.43	49.44	526.13	167.77	12233.9	8833.72	24.14	415.99	16.51	16.51	16.51	16.51	16.51	16.51
2020	25.71	25.71	22.86	10.91	10.45	17.23	68.46	656.91	268.04	12344.5	9909.22	25.21	423.27	22.86	22.86	22.86	22.86	22.86	22.86
2020	23.27	23.27	19.07	8	11.81	19.31	60.98	534.75	214.27	9536.23	8363.45	22.62	482.21	19.07	19.07	19.07	19.07	19.07	19.07
2020	26.81	26.81	16.15	12.53	7.98	13.79	67.76	611.4	185.05	12303.5	7884.64	27.62	545.88	16.15	16.15	16.15	16.15	16.15	16.15
2020	45.91	45.91	15.65	11.49	12.4	16.64	81.29	541.14	247.78	10383.1	9997.86	24.28	448.14	15.65	15.65	15.65	15.65	15.65	15.65
2020	33.03	33.03	18.3	11.42	10.78	18.88	60.68	647.21	165.19	11045.8	9183.97	22.23	534.67	18.3	18.3	18.3	18.3	18.3	18.3
2020	34.07	34.07	17.64	11.48	7.82	14.68	71.11	442.94	240.68	12089.7	7948.97	24.01	545.79	17.64	17.64	17.64	17.64	17.64	17.64
2020	41.15	41.15	21.43	10.95	10.18	16.59	75.35	908.05	205.9	11575.8	10133.7	25.37	646.07	21.43	21.43	21.43	21.43	21.43	21.43
2020	40.73	40.73	21.86	14.8	9.05	12.58	60.11	589.79	238.16	12178.4	9085.08	22.21	533.76	21.86	21.86	21.86	21.86	21.86	21.86
2020	26.79	26.79	23.64	8.92	9.4	23.53	68.17	639.44	189.42	8567.68	10681.7	23.2	474.45	23.64	23.64	23.64	23.64	23.64	23.64
2020	22.84	22.84	15.5	11.19	9	16.8	62.74	647.71	219.11	10022.7	8785.43	22.34	520.14	15.5	15.5	15.5	15.5	15.5	15.5
2020	32	32	26.35	9.47	10.61	17.02	71.61	489.2	243.8	8738.79	9728.77	25.84	451.94	26.35	26.35	26.35	26.35	26.35	26.35
2020	34.9	34.9	25.69	10.54	10.77	16.77	58.38	608.65	173.25	9085.98	10296.6	21.89	464.91	25.69	25.69	25.69	25.69	25.69	25.69
2020	32.81	32.81	20.32	11.66	9.71	15.66	56.54	622.48	203.7	10300.8	8932.78	28.36	659.35	20.32	20.32	20.32	20.32	20.32	20.32
2020	39.63	39.63	18.85	11.62	9.36	13.61	56.52	840.24	210.37	12339.3	9184.76	23.87	489.46	18.85	18.85	18.85	18.85	18.85	18.85
2020	29.04	29.04	16.56	11.36	13.16	18.31	70.92	538.91	183.91	9006.69	9931.07	23.41	578.84	16.56	16.56	16.56	16.56	16.56	16.56
2020	32.62	32.62	18.32	8.6	6.16	12.16	63.57	556.73	290.08	13117	9209.75	23.06	577.71	18.32	18.32	18.32	18.32	18.32	18.32
2020	24.87	24.87	20.72	10.08	8.53	15.48	96.85	565.39	214.7	10551.9	9814.94	22.6	645.94	20.72	20.72	20.72	20.72	20.72	20.72
2020	30.57	30.57	22.99	11.58	10.63	17.28	71.39	686.24	248.37	9946.13	8345.68	25.72	513.66	22.99	22.99	22.99	22.99	22.99	22.99
2020	31.69	31.69	15.12	9.22	10.36	17.78	62.8	637.93	230.3	8522.02	6571.8	25.26	528.84	15.12	15.12	15.12	15.12	15.12	15.12
2020	36.12	36.12	20.05	8.62	13.53	19.7	68.12	517.77	283.38	9311.25	11012	22.73	543.52	20.05	20.05	20.05	20.05	20.05	20.05
2020	35.82	35.82	22.32	9.45	10.29	19.44	44.49	586.18	227.18	10008.4	12153.1	24.01	617.75	22.32	22.32	22.32	22.32	22.32	22.32
2020	25.77	25.77	20.38	8.79	9.5	14.36	75.74	491.72	203.52	8269.89	7218.81	19.87	617.22	20.38	20.38	20.38	20.38	20.38	20.38
2020	34.53	34.53	16.75	11.31	10.57	19.54	74.85	451.61	212.08	10470.8	10383.9	22.28	521.53	16.75	16.75	16.75	16.75	16.75	16.75
2020	23.95	23.95	17.46	9.58	13.99	14.34	69.24	644.39	284.79	11197.8	8058.13	19.43	549.72	17.46	17.46	17.46	17.46	17.46	17.46
2020	27.59	27.59	23.83	11.04	10.02	18.52	71.1	476.82	227.01	11930.8	9798.79	24.53	617.6	23.83	23.83	23.83	23.83	23.83	23.83
2020	36.36	36.36	21.81	9.96	11.16	13.33	70.69	653.7	231.22	10496.9	6253.67	23.05	485.04	21.81	21.81	21.81	21.81	21.81	21.81
2020	22.37	22.37	20	9.43	11.03	13.46	68.49	532.49	198.13	13370.1	8264.35	21.57	544.64	20	20	20	20	20	20
2020	25.27	25.27	16.2	10.5	11.47	15.48	84.59	587.39	203.83	9314.52	10321.3	26.98	492.46	16.2	16.2	16.2	16.2	16.2	16.2
2020	31.28	31.28	16.85	11.75	9.25	17.81	53.83	655.48	241.97	11532.1	10328.5	30.01	533.48	16.85	16.85	16.85	16.85	16.85	16.85
2020	26.71	26.71	18.52	8.62	9.43	15.97	49.23	468.37	188.71	12373.2	7170.9	24.66	530.64	18.52	18.52	18.52	18.52	18.52	18.52
2020	29.39	29.39	18.02	11.25	10.89	16.85	82.63	634.26	196.39	9178.96	10953.2	22.93	603.68	18.02	18.02	18.02	18.02	18.02	18.02
2020	34.22	34.22	20.6	9.07	10.76	12.52	70.68	515.01	186.66	8974.29	12111.9	28.92	524.49	20.6	20.6	20.6	20.6	20.6	20.6
2020	35.81	35.81	23.4	12.16	11.62	18.62	51.74	630.45	132.82	9110.54	11520.4	25.88	526.84	23.4	23.4	23.4	23.4	23.4	23.4
2020	29.98	29.98	24.99	9	8.85	17.2	84.63	634.22	179.4	10161.7	13839.1	27.87	481.34	24.99	24.99	24.99	24.99	24.99	24.99
2020	33.28	33.28	17.5	8.97	9.43	12.34	75.19	631.35	203.51	10186.3	9995.85	24.93	384.07	17.5	17.5	17.5	17.5	17.5	17.5
2020	30.65	30.65	19.31	9.1	13.56	20.28	67.83	520.07	200.83	11350.3	9580.17	21.06	470.82	19.31	19.31	19.31	19.31	19.31	19.31
2020	27.35	27.35	18.87	10.87	10.11	16.28	60.03	539.2	161.86	10013	8134.41	28.8	659.47	18.87	18.87	18.87	18.87	18.87	18.87
2020	28.56	28.56	18.13	10.1	10.54	17.72	74.75	578.06	164.88	8970.97	8750.06	33.41	564.46	18.13	18.13	18.13	18.13	18.13	18.13
2020	28.6	28.6	21.05	9.83	11.43	16.31	62.63	507.74	203.11	7996.93	8945.81	22.04	484.64	21.05	21.05	21.05	21.05	21.05	21.05
2020	27.82	27.82	19.78	12.83	11.52	21.24	69.17	581.99	179.46	12458	9194.29	19.7	544.76	19.78	19.78	19.78	19.78	19.78	19.78
2020	27.16	27.16	18.5	12.16	9.95	17.75	61.91	630.86	224.17	10470.4	8923.32	24.28	450.58	18.5	18.5	18.5	18.5	18.5	18.5
2020	31.74	31.74	24.76	11.68	10.79	16.3	84.8	470.83	186.72	11116.4	8493.44	17.51	571.94	24.76	24.76	24.76	24.76	24.76	24.76
2020	27.99	27.99	22.6	12.45	11.81	16.58	76.63	525.88	135.49	8291.91	8463.92	20.76	554.46	22.6	22.6	22.6	22.6	22.6	22.6
2020	34.37	34.37	18.65	9.99	10.33	17.54	65.03	497.52	182.27	6106.08	8563.82	25.75	590.97	18.65	18.65	18.65	18.65	18.65	18.65
2020	38.67	38.67	27.03	12.42	10.22	15.93	73.47	628.94	227.4	10585.8	8769.41	24.01	512.81	27.03	27.03	27.03	27.03	27.03	27.03
2020	29.8	29.8	19.31	12.15	8.98	19.53	54.79	599.28	154.75	10038.9	8092.29	25.05	315.48	19.31	19.31	19.31	19.31	19.31	19.31
2020	33.32	33.32	20.06	10.07	12.48	14.15	75.74	512.95	303.41	10135.5	8115.42	26.85	471.14	20.06	20.06	20.06	20.06	20.06	20.06
2020	38.61	38.61	17.29	8.42	10.44	16.72	74.91	636.85	248.61	10092.5	7967.09	20	566.71	17.29	17.29	17.29	17.29	17.29	17.29
2020	41.89	41.89	24.25	12.57	10.27	16.74	72.81	571.29	166.24	8197.93	8319.55	25.35	594.83	24.25	24.25	24.25	24.25	24.25	24.25
2020	25.65	25.65	31.28	10.78	14.03	14.77	75.3	597.61	182.98	9594.91	11291.6	29.63	594.67	31.28	31.28	31.28	31.28	31.28	31.28
2020	25.74	25.74	17.69	8.56	9.09	14.19	59.1	571.65	151.76	7779.73	7263.99	25.89	429.08	17.69	17.69	17.69	17.69	17.69	17.69
2020	26.01	26.01	18.12	8.6	10.34	16.56	61.83	454.65	194.08	9154.23	9972.11	24.07	581.81	18.12	18.12	18.12	18.12	18.12	18.12
2020	32.19	32.19	18.44	10.83	12.12	14.45	68.55	617.04	212	9250.16	10175.8	29.58	504.39	18.44	18.44	18.44	18.44	18.44	18.44
2020	24.29	24.29	20.78	9.14	9.8	15.29	71.14	521.33	215.89	8812.4	8481.1	29.51	517.1	20.78	20.78	20.78	20.78	20.78	20.78
2020	36.35	36.35	18.36	11.91	13.15	15.27	76.38	526.42	167.61	9526.68	9406.34	29.43	529.81	18.36	18.36	18.36	18.36	18.36	18.36
2020	31.87	31.87	19.67	10.46	9.52	16.63	68.73	600.89	192.18	9366.33	10999.3	22.09	505.71	19.67	19.67	19.67	19.67	19.67	19.67
2020	29.92	29.92	27.07	13.45	7.44	17.01	70.96	673.86	150.74	8533.13	10666.4	28.29	407.89	27.07	27.07	27.07	27.07	27.07	27.07
2020	30.59	30.59	21.42	8.85	10.07	18.33	67.9	597.03	214.65	10512.1	8505.76	29.27	438.64	21.42	21.42	21.42	21.42	21.42	21.42
2020	37.31	37.31	15.02	9.73	8.11	14.72	67.24	594.05	254.09	11876.3	11494.1	33.22	559.98	15.02	15.02	15.02	15.02	15.02	15.02
2020	28.11	28.11	16.71	8.98	9.29	19.25	57.11	487.26	198.46	8580.43	9509.3	26.57	400.8	16.71	16.71	16.71	16.71	16.71	16.71
2020	25.06	25.06	21.37	12.02	11.54	18.51	57.65	554.68	176.71	12640.4	6816.09	21.58	542.42	21.37	21.37	21.37	21.37	21.37	21.37
2020	33.2	33.2	20.69	8.67	9.52	14.08	72.64	642.81	193.46	11479.8	7177.34	24.75	595.5	20.69	20.69	20.69	20.69	20.69	20.69
2020	28.82	28.82	18.66	10.36	10.62	13.7	77.19	564.37	225.6	8965.81	10704	18.45	469.13	18.66	18.66	18.66	18.66	18.66	18.66
2020	38	38	22.75	9.1	10.47	17.56	63.81	580.85	216.2	8098.9	7997.71	23.41	579.74	22.75	22.75	22.75	22.75	22.75	22.75
2020	28.97	28.97	20.9	9.56	9	19.59	70.12	487.63	252.54	10190.1	8496.83	22.08	527.56	20.9	20.9	20.9	20.9	20.9	20.9
2020	37.52	37.52	20.84	11.66	9.99	21.14	50.14	575.74	183.22	12200.5	9592.7	25.07	536.64	20.84	20.84	20.84	20.84	20.84	20.84
2020	29.43	29.43	16.47	9.03	14.69	13.68	57.36	646.99	208.09	10632.8	7567.82	25.76	601.98	16.47	16.47	16.47	16.47	16.47	16.47
2020	37.22	37.22	19.54	10.92	10.16	15.44	71.3	613.59	193.43	11457.3	8480.41	21.89	632.6	19.54	19.54	19.54	19.54	19.54	19.54
2020	25.77	25.77	17.92	12.26	10.28	14.08	53.48	587.83	206.81	10912.5	7122.38	27.1	536.45	17.92	17.92	17.92	17.92	17.92	17.92
2020	24.19	24.19	21.6	9.23	11.94	16.37	65.78	511.78	171.17	9842.57	9592.98	23.65	539.2	21.6	21.6	21.6	21.6	21.6	21.6
2020	32.94	32.94	18.68	14.83	11.35	14.18	59.13	588.94	246.33	12168.9	8360.27	23.65	528.81	18.68	18.68	18.68	18.68	18.68	18.68
2020	35.62	35.62	21.95	10	9.58	17.81	83.93	501.47	228.31	10156.8	7455.83	23.72	394.19	21.95	21.95	21.95	21.95	21.95	21.95
2020	37.37	37.37	17.52	12.57	11.06	17.36	92.53	613.46	177	11763.4	9189.67	34.41	597.78	17.52	17.52	17.52	17.52	17.52	17.52
2020	37.02	37.02	19.32	11.51	8.25	17.36	72.96	592.61	228.3	10160.3	8160.13	25.15	483.84	19.32	19.32	19.32	19.32	19.32	19.32
2020	26.2	26.2	21.3	8.52	13.13	15.23	60.55	471.33	229.21	10698.4	7371.29	23.39	516.38	21.3	21.3	21.3	21.3	21.3	21.3
2020	33.69	33.69	19.89	10.03	11.55	20.19	60.33	647.83	244.62	9189.63	6546.42	25.52	552.8	19.89	19.89	19.89	19.89	19.89	19.89
2020	32.87	32.87	17.27	13.06	11.22	13.59	90.2	509.95	221.53	9436.74	9784.36	26.31	513.96	17.27	17.27	17.27	17.27	17.27	17.27
2020	36.86	36.86	19.72	9.96	8.39	18.48	55.35	646.75	191.55	9199.68	10163.2	19.99	485.12	19.72	19.72	19.72	19.72	19.72	19.72
2020	35.27	35.27	25.1	10.33	12.83	15.32	78.57	608.34	191.54	8800.94	8756.7	34.01	392.56	25.1	25.1	25.1	25.1	25.1	25.1
2020	28.02	28.02	21.56	8.49	8.57	13.69	64.32	506.17	178.39	8762.06	8278.84	26.44	418.65	21.56	21.56	21.56	21.56	21.56	21.56
2020	31.49	31.49	22.03	10.05	10.27	14.18	55.33	550.61	168.4	10202.5	11095.5	25.88	415.93	22.03	22.03	22.03	22.03	22.03	22.03
2020	28.87	28.87	19.04	8.33	9.17	18.23	81.7	626.69	165.27	8512.09	9788.22	23.12	545.55	19.04	19.04	19.04	19.04	19.04	19.04
2020	39.51	39.51	17.75	8.86	8.66	15.1	55.28	648.4	181.51	10353.9	7319.04	23.66	497.94	17.75	17.75	17.75	17.75	17.75	17.75
2020	34.89	34.89	17.56	8.76	10.86	13.76	75.89	539.15	205.4	11093	8144.67	20.01	517.35	17.56	17.56	17.56	17.56	17.56	17.56
2020	32.93	32.93	16.43	10.71	11.27	15.42	86.27	531.34	204.47	12937.5	11442.5	26.43	376.6	16.43	16.43	16.43	16.43	16.43	16.43
2020	32.52	32.52	15.5	13.16	13.94	13.58	58.58	536.14	220.38	12341.6	8823.14	21.58	470.95	15.5	15.5	15.5	15.5	15.5	15.5
2020	33.87	33.87	23.67	8.74	8.75	16.52	47.37	447.91	242.86	11444.5	9231.37	33.34	524.25	23.67	23.67	23.67	23.67	23.67	23.67
2020	31.68	31.68	22.96	12.35	10.78	13.72	62.07	496.91	210.64	9273.07	8992.77	22.71	411.48	22.96	22.96	22.96	22.96	22.96	22.96
2020	39.12	39.12	17.16	9.97	13.43	17.41	44.01	588.13	149.24	9844.82	7654.52	24.38	503.33	17.16	17.16	17.16	17.16	17.16	17.16
2020	24.51	24.51	19.52	11.69	10.31	17.54	69.91	427.84	229.26	9954.3	7693.44	22.35	451.93	19.52	19.52	19.52	19.52	19.52	19.52
2020	33.42	33.42	15.02	9.91	11.4	16.25	77.23	594.84	173.26	8381.84	12746.5	23.09	417.47	15.02	15.02	15.02	15.02	15.02	15.02
2020	33.78	33.78	17.72	9.91	11.51	14.63	60.36	496.23	166.8	10029.1	8892.12	23.18	530.11	17.72	17.72	17.72	17.72	17.72	17.72
2020	26.45	26.45	20.53	9.2	10.03	21.61	64.26	643.41	244.74	10359	7784.53	18.57	590.08	20.53	20.53	20.53	20.53	20.53	20.53
2020	35.89	35.89	19.44	9.96	9.58	19.53	62.97	399.16	223.01	12580.8	10450.4	29.66	625.76	19.44	19.44	19.44	19.44	19.44	19.44
2020	29.48	29.48	17.16	9.94	8.99	16.31	68.6	571.69	212.06	10905	7903.64	19.67	457.88	17.16	17.16	17.16	17.16	17.16	17.16
2020	25.7	25.7	21.88	8.52	10.97	14.61	81.88	548.46	201.57	9759.13	8702.22	32.7	507.61	21.88	21.88	21.88	21.88	21.88	21.88
2020	32.27	32.27	20.5	9.37	11.6	17.19	63.09	577.52	203.27	10128.7	11271.1	22.89	432.95	20.5	20.5	20.5	20.5	20.5	20.5
2020	30.54	30.54	20.41	7.76	11.32	17.23	65.69	543.6	195.33	12320.2	7798.44	23.63	462.3	20.41	20.41	20.41	20.41	20.41	20.41
2020	31.52	31.52	22.44	10.78	9.61	16.9	64.41	642.89	212.98	10130	8495.83	22.37	517.34	22.44	22.44	22.44	22.44	22.44	22.44
2020	37.24	37.24	21.6	8.68	14.95	13.96	65.19	575.43	228.89	9776.23	11599.4	24.31	392.26	21.6	21.6	21.6	21.6	21.6	21.6
2020	33.04	33.04	18.48	9.68	11.47	19.07	72.73	592.61	181.44	9067.46	7165.09	24.96	548.15	18.48	18.48	18.48	18.48	18.48	18.48
2020	30.24	30.24	23.44	9.99	10.52	19.32	91.49	550	191.8	13082.8	9955.38	23.35	494.68	23.44	23.44	23.44	23.44	23.44	23.44
2020	34.99	34.99	19.86	10.88	9.89	17.59	71.9	494.69	217.35	11885	8514.22	27.54	465.54	19.86	19.86	19.86	19.86	19.86	19.86
2020	33	33	18.18	10.73	11.36	13.01	62.03	589.24	255.66	10202.2	9011.97	30	499.01	18.18	18.18	18.18	18.18	18.18	18.18
2020	28.03	28.03	17.92	11.26	9.1	19.09	86.99	594.99	278.88	9744.66	12551.9	16.96	585.62	17.92	17.92	17.92	17.92	17.92	17.92
2020	30.46	30.46	24.53	8.55	11.65	16.14	64.46	549.06	185.57	9428.77	9418.56	37.28	418.73	24.53	24.53	24.53	24.53	24.53	24.53
2020	19.53	19.53	15.42	11.08	12.97	22.09	67.16	716.04	188.55	13028.4	10751.3	25.25	490.07	15.42	15.42	15.42	15.42	15.42	15.42
2020	37.85	37.85	22.86	10.45	10.01	15.72	55.52	539.41	238.06	9898.86	7810.52	22.45	442.64	22.86	22.86	22.86	22.86	22.86	22.86
2020	34.7	34.7	19.11	10.24	10.26	17.39	58.95	616.17	166.2	9804.78	10607.6	28.68	305.59	19.11	19.11	19.11	19.11	19.11	19.11
2020	30.9	30.9	20.53	11.71	12.97	15.01	77.31	595.62	213.05	8571.58	7930.58	21.99	563.3	20.53	20.53	20.53	20.53	20.53	20.53
2020	25.04	25.04	18.2	11.39	13.06	16.26	66.89	565.34	251.21	10225.9	10257.4	20.2	446.9	18.2	18.2	18.2	18.2	18.2	18.2
2020	30.81	30.81	15.97	11.28	13.01	15.64	48.45	510.81	190.97	10084.4	8615.19	27.48	463	15.97	15.97	15.97	15.97	15.97	15.97
2020	26.92	26.92	21.86	10.47	10.21	16.77	53.14	498.77	224.14	10070.5	8951.85	25.28	493	21.86	21.86	21.86	21.86	21.86	21.86
2020	26.31	26.31	21.47	10.52	11.15	21.18	48.66	524.92	224.15	8480.29	7264.48	26.17	578.78	21.47	21.47	21.47	21.47	21.47	21.47
2020	34.05	34.05	16.25	11.76	9.41	15.88	63.12	627.07	253.99	10246.8	11157.3	24.63	399.73	16.25	16.25	16.25	16.25	16.25	16.25
2020	27.62	27.62	18.05	10.51	10.75	20.28	83.28	530.83	270.67	10275.6	9227.64	25.09	490.02	18.05	18.05	18.05	18.05	18.05	18.05
2020	34.11	34.11	22.91	11.83	10.98	16.93	65.6	621.33	220.19	10559.3	11024.4	26.84	475.41	22.91	22.91	22.91	22.91	22.91	22.91
2020	22.94	22.94	21.2	13.38	10.75	15.29	62.84	523.28	222.82	8678.5	6927.32	23.09	444.49	21.2	21.2	21.2	21.2	21.2	21.2
2020	33.4	33.4	22.24	13.16	9.96	19.89	74.28	405.58	198.43	8782.24	8844.02	22.93	537.47	22.24	22.24	22.24	22.24	22.24	22.24
2020	34.52	34.52	16.95	8.19	12.4	21.28	62.78	689.4	182.26	10823.5	9066.12	20.98	664.87	16.95	16.95	16.95	16.95	16.95	16.95
2020	33.64	33.64	20.55	13.54	12.98	11.2	52.06	512.4	220.64	8763.35	8473.73	22.54	570.66	20.55	20.55	20.55	20.55	20.55	20.55
2020	31.24	31.24	17.04	12.11	8.51	15.9	87.74	470.32	227.85	10688.6	11605.2	21.48	555.22	17.04	17.04	17.04	17.04	17.04	17.04
2020	34.82	34.82	23.63	11.11	9.22	19.73	65.08	466.99	211.44	8619.9	9277.5	26.02	490.23	23.63	23.63	23.63	23.63	23.63	23.63
2020	33.23	33.23	17.03	8.98	11.39	17.84	73.73	504.3	223.42	12824.8	7711.52	22.94	477.54	17.03	17.03	17.03	17.03	17.03	17.03
2020	31.75	31.75	15.69	14.25	12.12	16.23	75.14	659.34	185.92	9891.42	7315.76	24.44	665.03	15.69	15.69	15.69	15.69	15.69	15.69
2020	34.56	34.56	25.33	9.41	10.78	13.63	60.5	521.28	169.41	9978.96	9914.11	21.21	475.08	25.33	25.33	25.33	25.33	25.33	25.33
2020	30.98	30.98	17.53	11.75	10.1	14.59	74.82	545.94	223.97	9021.26	9593.72	27.54	590.35	17.53	17.53	17.53	17.53	17.53	17.53
2020	31.23	31.23	17.19	8.68	10.47	16.1	58.64	636.77	192.77	11532.2	9142.62	29.91	739.73	17.19	17.19	17.19	17.19	17.19	17.19
2020	30.7	30.7	19.18	10.72	12.69	17.03	54.6	625.85	179.37	12345.7	8782.61	21.95	495.83	19.18	19.18	19.18	19.18	19.18	19.18
2020	33.23	33.23	17.45	11.39	11.02	18.21	74.32	566.76	235.32	11144.1	8570.74	25.78	622.83	17.45	17.45	17.45	17.45	17.45	17.45
2020	27.56	27.56	18.11	9.15	9.58	15.87	61.25	639.43	199.26	7571.83	9477.19	21.9	525.89	18.11	18.11	18.11	18.11	18.11	18.11
2020	35.84	35.84	13.3	13.56	11.13	18.83	60.14	742.01	239.22	9219.83	9103.25	21.5	493.59	13.3	13.3	13.3	13.3	13.3	13.3
2020	22.59	22.59	17	10.67	9.9	14.28	62.56	411.64	191.41	9773.94	10094.1	27.09	651.97	17	17	17	17	17	17
2020	29.45	29.45	23.3	12.02	12.03	14.55	56.97	484.83	221.28	9634.83	9064.66	24.9	748.66	23.3	23.3	23.3	23.3	23.3	23.3
2020	31.06	31.06	23.17	9.8	9.57	18.75	68.1	484.64	217.16	9134.41	10509.6	20.8	608.94	23.17	23.17	23.17	23.17	23.17	23.17
2020	40.01	40.01	25.54	12.5	7.96	16.64	59.75	631.37	180.83	10861.6	10123.7	33.32	580.32	25.54	25.54	25.54	25.54	25.54	25.54
2020	32.24	32.24	22.73	11.32	11.17	15.63	73.01	435.94	204.64	10123.3	10225.2	23.29	658.96	22.73	22.73	22.73	22.73	22.73	22.73
2020	26.53	26.53	22.16	7.36	11.64	19.25	71.09	593.89	191.44	11920.7	9158.52	24.79	539.48	22.16	22.16	22.16	22.16	22.16	22.16
2020	43.14	43.14	20.9	8.06	10.09	17.22	66.17	650.64	204.59	11872.5	8620.18	26.08	466.81	20.9	20.9	20.9	20.9	20.9	20.9
2020	29.54	29.54	18.03	8.97	9.39	13.98	54.62	620.88	213.47	11279.6	7870.07	21.03	674.63	18.03	18.03	18.03	18.03	18.03	18.03
2020	34.62	34.62	19.29	7.1	10.72	17.69	61.01	565.36	245.25	10995.5	8420.95	27.76	491.63	19.29	19.29	19.29	19.29	19.29	19.29
2020	26.33	26.33	18.29	10.05	9.64	15.59	68.39	454.04	206.92	8327.91	6658.38	23.3	395.42	18.29	18.29	18.29	18.29	18.29	18.29
2020	24.83	24.83	17.63	11.33	10.11	17.12	80.14	509.13	193.24	10440	8846.61	31.2	601.8	17.63	17.63	17.63	17.63	17.63	17.63
2020	33.82	33.82	20.47	10.42	8.04	16.95	60.58	487.6	242.7	12362.5	9640.87	25.12	412.48	20.47	20.47	20.47	20.47	20.47	20.47
2020	42.69	42.69	20.32	9.12	14.18	14.41	63.07	522.64	225.63	10428.5	7278.38	23.82	555.96	20.32	20.32	20.32	20.32	20.32	20.32
2020	27.05	27.05	14.05	10.5	10.46	14.55	47.99	485.31	232.68	8696.94	9566.51	33.42	497	14.05	14.05	14.05	14.05	14.05	14.05
2020	31.91	31.91	17.57	10.77	11.52	14.29	69.07	534.09	179.91	10415.7	9244.2	23.98	439.85	17.57	17.57	17.57	17.57	17.57	17.57
2020	26.03	26.03	22.52	11.13	11.07	16.42	56.17	502.44	159.32	10612.2	8615	27.12	563.91	22.52	22.52	22.52	22.52	22.52	22.52
2020	29.28	29.28	23.28	11.24	12.32	18.51	51.73	599.37	187.81	8453.56	8806.21	21.28	445.13	23.28	23.28	23.28	23.28	23.28	23.28
2020	38.92	38.92	17.51	13.21	10.11	17.4	55.21	511.65	231.8	12711.7	10736.4	23.12	455.21	17.51	17.51	17.51	17.51	17.51	17.51
2020	28.68	28.68	22.54	9.07	9.38	17.38	59.94	526.27	264.95	12724.6	7647.37	24.18	516.17	22.54	22.54	22.54	22.54	22.54	22.54
2020	34.79	34.79	20.72	8.95	9.05	17.39	76.14	588.89	212.89	11149.7	9153.37	25.64	508.11	20.72	20.72	20.72	20.72	20.72	20.72
2020	26.19	26.19	18.33	9.41	9.97	15.78	53.25	584.37	198.77	9067.49	8126.89	23.66	604.81	18.33	18.33	18.33	18.33	18.33	18.33
2020	27.88	27.88	19.58	10.17	9.97	20.11	65.29	639.36	188.85	9056.75	7712.36	22.54	648.47	19.58	19.58	19.58	19.58	19.58	19.58
2020	26.82	26.82	22.2	9.25	8.52	14.87	68.31	570.46	163.54	12027	8477.5	31.1	553.95	22.2	22.2	22.2	22.2	22.2	22.2
2020	42.42	42.42	21.38	13.88	11.31	18.33	57.23	442.2	277.37	10076.6	10556	28.7	441.62	21.38	21.38	21.38	21.38	21.38	21.38
2020	26.38	26.38	20.91	9.24	9.99	15.51	69.53	478.34	212.45	11159.8	10513.1	21.75	453.3	20.91	20.91	20.91	20.91	20.91	20.91
2020	35.91	35.91	17.44	7.52	9.96	15.46	61.76	558.79	222.28	10814.5	10155.8	28.18	450.13	17.44	17.44	17.44	17.44	17.44	17.44
2020	29.39	29.39	21	10.29	15.65	12.96	60.55	668.45	284.8	10685.8	8147.71	25.25	499.71	21	21	21	21	21	21
2020	29.15	29.15	16.66	9.06	12.5	14.17	57.89	481.02	220.82	9840.77	9319.52	22.43	496.89	16.66	16.66	16.66	16.66	16.66	16.66
2020	46.2	46.2	20.17	12.35	12.58	15.96	82.6	468.35	224.35	9071.2	9020.46	24.12	462.29	20.17	20.17	20.17	20.17	20.17	20.17
2020	24.66	24.66	21.49	12.9	10.71	13.52	75.76	512.38	253.14	8994.6	11267.7	23.49	580.89	21.49	21.49	21.49	21.49	21.49	21.49
2020	32.75	32.75	15.63	9.21	9.23	13.09	70.14	632.92	231.25	8281.28	8658.14	23.31	463.81	15.63	15.63	15.63	15.63	15.63	15.63
2020	31.27	31.27	24.14	10.67	10.24	16.38	85.96	574.49	215.61	11895	6135.12	24.41	477.5	24.14	24.14	24.14	24.14	24.14	24.14
2020	34.63	34.63	23.2	12.48	11.9	15.13	69.99	725.76	213.81	9236.59	8567.67	29.73	534.73	23.2	23.2	23.2	23.2	23.2	23.2
2020	32.51	32.51	22.98	9.26	13.38	15.66	67.43	521.89	245.71	11469.8	11811.7	21.51	396.6	22.98	22.98	22.98	22.98	22.98	22.98
2020	34.71	34.71	16.4	9.73	12.6	15.39	59.64	582.89	187.57	8643.67	9638.14	25	470.03	16.4	16.4	16.4	16.4	16.4	16.4
2020	36.72	36.72	17.31	10.34	9.66	14.57	58.39	539.23	240.94	8733.32	7610.74	26.34	428.45	17.31	17.31	17.31	17.31	17.31	17.31
2020	39.05	39.05	19.33	9.91	7.77	14.67	53.07	546.13	261.07	6439.1	9924.02	23.81	583.94	19.33	19.33	19.33	19.33	19.33	19.33
2020	36.49	36.49	20.8	10.97	13.68	17.41	60.33	609.97	195.49	7803.86	9260.99	21.74	561.62	20.8	20.8	20.8	20.8	20.8	20.8
2020	34.57	34.57	21.35	10.95	8.59	16.72	71.72	614.09	232.85	11046	12820.4	22.11	399.53	21.35	21.35	21.35	21.35	21.35	21.35
2020	38.99	38.99	22.04	9.41	11.35	19.37	50	503.31	203.95	8652.52	6024.85	27.81	496.1	22.04	22.04	22.04	22.04	22.04	22.04
2020	34.09	34.09	19.93	11.03	8.59	14.98	76.32	432.75	206.71	7981.11	9521.32	29.29	374.78	19.93	19.93	19.93	19.93	19.93	19.93
2020	30.93	30.93	21.09	9.26	9.32	16.67	66.96	560.89	180.46	11240.3	8357.52	16.93	563.49	21.09	21.09	21.09	21.09	21.09	21.09
2020	23.36	23.36	20.07	11.78	8	14.33	64.49	691.67	245.6	8953.56	9265.39	20.2	588.16	20.07	20.07	20.07	20.07	20.07	20.07
2020	35.6	35.6	16.46	7.61	10.85	14.92	74.13	514.74	224.4	9176.56	10146.7	28.56	514.21	16.46	16.46	16.46	16.46	16.46	16.46
2020	33.65	33.65	15.81	7.37	10.21	16.22	73.59	509.11	192.8	9755.46	9657.51	26.46	479.97	15.81	15.81	15.81	15.81	15.81	15.81
2020	33.66	33.66	19.14	10.58	10.57	17.67	68.16	582.26	172.56	10476.5	8499.56	25.78	649.82	19.14	19.14	19.14	19.14	19.14	19.14
2020	28.81	28.81	17.98	10.09	9.62	18.54	69.61	623.54	204.55	10234.7	8534.67	17.32	514.81	17.98	17.98	17.98	17.98	17.98	17.98
2020	33.84	33.84	16.73	11.2	9.23	16.29	64.55	579.44	183.45	8869.31	9869.12	27.6	403.51	16.73	16.73	16.73	16.73	16.73	16.73
2020	39.47	39.47	23.6	9.61	9.9	16.56	48.68	636.68	232.57	11011.5	9162.89	27.14	475.74	23.6	23.6	23.6	23.6	23.6	23.6
2020	30.3	30.3	16.19	12.16	9.29	16.66	59.2	435.52	185.08	9457.46	8478.73	23.94	457.95	16.19	16.19	16.19	16.19	16.19	16.19
2020	31.46	31.46	18.11	9.15	11.31	18.8	59.87	675.36	204.98	9114.02	9809.1	24.65	514.26	18.11	18.11	18.11	18.11	18.11	18.11
2020	31.24	31.24	15.07	10.64	11.26	14.22	68.14	562.75	201.27	9719.68	7894.67	31.72	487.49	15.07	15.07	15.07	15.07	15.07	15.07
2020	37.75	37.75	22.35	9.18	8.57	22.23	60.19	660.55	188.63	11633.6	9428.52	18.92	467.06	22.35	22.35	22.35	22.35	22.35	22.35
2020	29.65	29.65	20.39	11.75	8.65	15.12	71.7	481.42	171.78	9880.39	11214.9	22.82	545.81	20.39	20.39	20.39	20.39	20.39	20.39
2020	23.94	23.94	20.66	10.36	10.62	14.77	74.01	572.08	207.66	8695.59	7258.78	21.25	656.84	20.66	20.66	20.66	20.66	20.66	20.66
2020	29.78	29.78	20.25	6.95	14.03	15.94	67.45	641.38	219.87	10949.1	10989.4	24.63	420.19	20.25	20.25	20.25	20.25	20.25	20.25
2020	35.01	35.01	22.06	9.83	11.07	14.3	85.31	605.39	207.13	8611.7	8502.88	21.48	490.13	22.06	22.06	22.06	22.06	22.06	22.06
2020	33.47	33.47	18.09	13.06	10.46	14.15	67.81	548.89	230.68	9482.28	7960.25	29.68	500.19	18.09	18.09	18.09	18.09	18.09	18.09
2020	36.79	36.79	19.31	10.29	11.08	19.92	79.83	541.5	259.58	11415.4	8957.95	30.57	520.4	19.31	19.31	19.31	19.31	19.31	19.31
2020	30	30	18.39	10.67	13.25	18.03	68.6	478.22	226.86	9806.05	9272.02	24.06	626.2	18.39	18.39	18.39	18.39	18.39	18.39
2020	26.23	26.23	18.44	7.88	9.79	13.11	56.87	391.18	271.56	11323.6	7760.46	24.58	468.16	18.44	18.44	18.44	18.44	18.44	18.44
2020	30.37	30.37	19.8	6.66	9.05	15.39	78.61	453.18	198.02	14462.9	8862.56	27.69	592.38	19.8	19.8	19.8	19.8	19.8	19.8
2020	23.08	23.08	15.9	10.47	12.11	18.02	60.56	524.03	227.47	8767.42	10303.3	25.97	507.39	15.9	15.9	15.9	15.9	15.9	15.9
2020	35.48	35.48	17.25	8.51	8.58	18.4	82.36	415.3	240.51	12470.3	8099.51	22.54	709.97	17.25	17.25	17.25	17.25	17.25	17.25
2020	31.06	31.06	20.58	9.42	8.31	15.28	63.29	525.77	248.75	10436.2	8973.02	26.76	515.55	20.58	20.58	20.58	20.58	20.58	20.58
2020	31.04	31.04	25.72	11.28	12.14	16.19	80.96	720.7	197.81	11007.4	9096.27	29.13	673.05	25.72	25.72	25.72	25.72	25.72	25.72
2020	29.14	29.14	22.42	13.29	7.82	12.17	53.35	616.29	234.97	14973.8	9187.05	32.19	551.74	22.42	22.42	22.42	22.42	22.42	22.42
2020	37.25	37.25	23.43	12.78	10.8	17.23	58.65	522.63	174.2	9443.59	8863.43	27.79	694.07	23.43	23.43	23.43	23.43	23.43	23.43
2020	32.32	32.32	20.51	11.04	11.1	18.33	66.62	655.57	239.21	9534.14	11851.5	24.75	492.8	20.51	20.51	20.51	20.51	20.51	20.51
2020	33.47	33.47	23.14	8.58	14.47	20.31	66.16	553.16	205.13	12469.9	10452.3	23.77	507.89	23.14	23.14	23.14	23.14	23.14	23.14
2020	32.63	32.63	20.11	8.33	9.8	14.06	61.92	537.66	216.77	10275.9	9611.1	20.92	440.39	20.11	20.11	20.11	20.11	20.11	20.11
2020	32.5	32.5	19.29	9.72	7.37	15.17	75.64	652.41	264.67	13093.5	9387.42	24.99	487.01	19.29	19.29	19.29	19.29	19.29	19.29
2020	31.42	31.42	21.75	12.68	8.2	17.78	46.48	614.1	191.35	7622.6	10013.4	25.05	434.15	21.75	21.75	21.75	21.75	21.75	21.75
2020	26.83	26.83	21.3	13.61	14.2	15.64	65.38	656.13	232.22	8464.24	9070.91	18.14	498.05	21.3	21.3	21.3	21.3	21.3	21.3
2020	36.65	36.65	15.57	10.81	8.53	15.52	76.33	553.55	203.93	8741.12	8977.34	29.79	406.13	15.57	15.57	15.57	15.57	15.57	15.57
2020	34.64	34.64	20.01	12.92	12.14	16.31	60.77	468.32	183.14	9187.89	7631.21	27	476.32	20.01	20.01	20.01	20.01	20.01	20.01
2020	31.64	31.64	20.38	10.57	9.19	15.53	59.07	449.3	265.97	12433.6	8716.65	23.63	427.19	20.38	20.38	20.38	20.38	20.38	20.38
2020	31.94	31.94	23.01	10.22	9.69	14.58	44.56	568.26	220.89	11200.6	9705.97	20.31	456.75	23.01	23.01	23.01	23.01	23.01	23.01
2020	35.24	35.24	15.92	9.26	12.52	15.31	65.32	494.14	204.32	14648	8205.34	30.18	563.05	15.92	15.92	15.92	15.92	15.92	15.92
2020	28.1	28.1	17.33	9.89	14.1	13.41	55.09	592.41	179.07	9029.73	9626.07	21.99	498.29	17.33	17.33	17.33	17.33	17.33	17.33
2020	35.43	35.43	19.87	13.21	8.86	12.32	78.25	498.29	169.29	11598	9550.52	24.69	505.68	19.87	19.87	19.87	19.87	19.87	19.87
2020	39.43	39.43	17.61	9.35	11.09	20.21	65.11	521.05	227.04	10581.5	10971.1	19.72	486.97	17.61	17.61	17.61	17.61	17.61	17.61
2020	35.87	35.87	23.23	11.24	8.51	15.82	62.04	606.68	207.19	10805.7	8215.85	22.42	544.97	23.23	23.23	23.23	23.23	23.23	23.23
2020	38.02	38.02	17.83	9.56	11.44	14.3	67.13	690.43	233.54	9403.14	8541.83	20.1	574.34	17.83	17.83	17.83	17.83	17.83	17.83
2020	34.83	34.83	21.41	9.68	9.94	16.44	75.77	487.42	167.6	7430.29	10060.5	22.31	593.64	21.41	21.41	21.41	21.41	21.41	21.41
2020	33.17	33.17	15.89	9.51	9.85	19.82	63.84	705.59	202.47	9188.37	8570.27	22.69	594.11	15.89	15.89	15.89	15.89	15.89	15.89
2020	36.36	36.36	20.77	10.93	11.09	16.09	71.97	531	214.18	10397.1	10195.5	26.3	553.57	20.77	20.77	20.77	20.77	20.77	20.77
2020	31.57	31.57	21.14	7.28	11.37	15.26	60.75	505.94	221.1	8849.94	8544.03	22.68	538.57	21.14	21.14	21.14	21.14	21.14	21.14
2020	31.39	31.39	19.77	12.2	10.18	16.58	59.23	580.66	222.7	12524.6	10655	23.17	518.21	19.77	19.77	19.77	19.77	19.77	19.77
2020	31.21	31.21	18.72	11.01	9.44	17.33	94.15	615.98	206.07	12099.4	12377.4	22.96	518.74	18.72	18.72	18.72	18.72	18.72	18.72
2020	26.41	26.41	19.63	10.62	9.18	17.66	63.27	512.56	221.17	9932.36	7494.58	25.54	614.13	19.63	19.63	19.63	19.63	19.63	19.63
2020	31.11	31.11	19.69	9.57	14.04	16.99	68.47	623.34	191.86	9935.81	9098.93	23.13	524.16	19.69	19.69	19.69	19.69	19.69	19.69
2020	36.32	36.32	17.82	11.62	11.66	17.22	68.22	431.32	223.79	9337.99	8921.82	25.45	604.94	17.82	17.82	17.82	17.82	17.82	17.82
2020	35.63	35.63	17.26	12.41	14.56	17.66	73.18	494.97	185.68	10696.6	9418.63	24.4	458.52	17.26	17.26	17.26	17.26	17.26	17.26
2020	38.99	38.99	17.52	8.29	8.45	17.05	72.76	681.81	221.83	10355.5	8379.97	26.32	506.12	17.52	17.52	17.52	17.52	17.52	17.52
2020	34.76	34.76	19.52	8.77	11.36	16.95	71.09	523.71	178.18	9570.92	9080	29.29	673.99	19.52	19.52	19.52	19.52	19.52	19.52
2020	28.82	28.82	19.73	10	9.35	17.32	75.39	448.56	202.78	8718.84	10387.6	25	504.3	19.73	19.73	19.73	19.73	19.73	19.73
2020	38.32	38.32	16.99	11.82	10.58	17.63	68.84	514.64	196.07	10572.4	9427.41	25.14	493.57	16.99	16.99	16.99	16.99	16.99	16.99
2020	30.42	30.42	20.65	9.36	11.26	15.95	71	523.13	224.55	9963.51	9690.13	22.05	507.65	20.65	20.65	20.65	20.65	20.65	20.65
2020	26.21	26.21	20.19	9.61	7.97	12.92	87.56	581.28	243.98	12310.2	12653.9	22.47	450.97	20.19	20.19	20.19	20.19	20.19	20.19
2020	27.31	27.31	17.8	9.19	13.94	15.2	81.63	491.96	195.8	8234.68	9027.2	25.79	662.17	17.8	17.8	17.8	17.8	17.8	17.8
2020	36.86	36.86	20.9	11.59	9.1	16.59	69.56	465.21	223.77	7857.84	8797.66	21.92	601.82	20.9	20.9	20.9	20.9	20.9	20.9
2020	30.23	30.23	20.59	8.54	10.59	16.25	66.27	514.65	171.76	13584.5	8399.16	23.07	389.44	20.59	20.59	20.59	20.59	20.59	20.59
2020	33.28	33.28	17.77	8.33	14.22	15.18	78.27	627.89	231.19	12787.1	8301.67	28.31	448.79	17.77	17.77	17.77	17.77	17.77	17.77
2020	29.42	29.42	18.01	8.33	11.85	15.32	70.52	495.92	200.8	9789.09	8465.21	28.09	483.97	18.01	18.01	18.01	18.01	18.01	18.01
2020	33.87	33.87	15.73	11.75	9.41	21.51	56.81	658.1	199.14	10489	8818.8	24.44	451.26	15.73	15.73	15.73	15.73	15.73	15.73
2020	30.93	30.93	18.64	8.64	9.71	12.42	61.96	518.59	164.69	11531.2	10039.8	20.2	524.86	18.64	18.64	18.64	18.64	18.64	18.64
2020	29.54	29.54	19.02	11.92	9.69	18.23	63.82	646.18	228.3	9413.34	9591.07	29.84	533.53	19.02	19.02	19.02	19.02	19.02	19.02
2020	26.12	26.12	16.88	10.2	10.34	18	67.82	573.8	198.94	7168.11	8226.26	19.99	545.08	16.88	16.88	16.88	16.88	16.88	16.88
2020	31.03	31.03	18.64	10.04	9.7	17.25	80.62	473.4	189.01	10112.3	7489.6	24.96	546.25	18.64	18.64	18.64	18.64	18.64	18.64
2020	35.2	35.2	18.65	12.45	11.05	14.9	64.77	583.55	198.86	11110.5	9910.25	30.78	697.1	18.65	18.65	18.65	18.65	18.65	18.65
2020	36.85	36.85	16.7	11.51	10.58	16.56	80.97	632.29	215.56	12330.9	9933.7	20.18	657.88	16.7	16.7	16.7	16.7	16.7	16.7
2020	31.14	31.14	20.94	11.12	10.73	12.74	54.67	562.11	196.35	9759.91	7859.02	21.05	571.45	20.94	20.94	20.94	20.94	20.94	20.94
2020	27.23	27.23	19.36	8.97	13.85	17.69	78.83	459	156.71	8761.61	7494.64	24.88	438.03	19.36	19.36	19.36	19.36	19.36	19.36
2020	28.21	28.21	26.73	10.63	7.21	12.69	49.75	647.4	186.09	8410.54	10335.2	32.24	463.23	26.73	26.73	26.73	26.73	26.73	26.73
2020	35.1	35.1	15.8	11.56	13.01	17.74	72.02	685.61	200.89	10725.8	8332.58	27.64	697.55	15.8	15.8	15.8	15.8	15.8	15.8
2020	23.58	23.58	18.52	10.7	8.82	15.92	61.6	603.09	217.79	9810.77	10477.8	22.79	508.02	18.52	18.52	18.52	18.52	18.52	18.52
2020	26.48	26.48	22.7	12.19	11.1	17.46	65.84	484.74	204.02	9723.54	9788.7	20.67	377.78	22.7	22.7	22.7	22.7	22.7	22.7
2020	32.04	32.04	20.22	11.27	8.46	14.47	73.9	589.93	198.4	9333.23	12223.9	25.99	447.61	20.22	20.22	20.22	20.22	20.22	20.22
2020	25.84	25.84	22.03	9.3	9.58	17.04	66.24	641.16	223.39	8866.49	11433.8	25.11	565.53	22.03	22.03	22.03	22.03	22.03	22.03
2020	37.73	37.73	19.2	9.31	10.96	16.87	64.84	556.13	223.93	11451.5	9331.23	23.94	612.28	19.2	19.2	19.2	19.2	19.2	19.2
2020	30.73	30.73	16.33	11.8	10.74	18.55	82.09	706.92	228.04	12027	9561.95	22.74	476.73	16.33	16.33	16.33	16.33	16.33	16.33
2020	36.23	36.23	21.2	14.72	12.24	18.93	57.64	567.52	238.25	11380.6	9618.84	30.19	470.65	21.2	21.2	21.2	21.2	21.2	21.2
2020	32.88	32.88	20.39	10.64	11.55	16.75	65.02	542.58	201.6	10008.7	8200.37	33.77	564.25	20.39	20.39	20.39	20.39	20.39	20.39
2020	31.64	31.64	19.01	8.38	10.81	17.07	56.93	591.33	227.65	9714.34	9924.57	24.97	537.45	19.01	19.01	19.01	19.01	19.01	19.01
2020	33.69	33.69	19.58	6.91	12.05	13.72	75.36	542.7	222.06	12619.8	7586.09	23.48	477.03	19.58	19.58	19.58	19.58	19.58	19.58
2020	39.23	39.23	16.92	10.63	11.9	17.18	80.02	579.41	171.17	11096.2	8356.79	30.49	470.24	16.92	16.92	16.92	16.92	16.92	16.92
2020	27.19	27.19	21.77	12.76	9.09	17.96	59.53	594.13	209.51	11039.3	10822.2	24.81	637.01	21.77	21.77	21.77	21.77	21.77	21.77
2020	34.21	34.21	19.57	12.4	7.99	14.02	68.49	575.37	197.26	10590.8	7932.57	25.64	559.55	19.57	19.57	19.57	19.57	19.57	19.57
2020	31.78	31.78	20.02	11.39	10.58	14.9	53.39	598.94	206.28	12466.4	10742	29.13	601.36	20.02	20.02	20.02	20.02	20.02	20.02
2020	37.9	37.9	19.06	9.97	9.48	16.9	80.13	559.92	199.28	10621	7460.25	28.75	483.96	19.06	19.06	19.06	19.06	19.06	19.06
2020	34.73	34.73	22.53	11.7	9.65	18.45	63.13	568.12	162.1	7737.08	9460.31	24.46	449.35	22.53	22.53	22.53	22.53	22.53	22.53
2020	29.82	29.82	16.38	11.92	8.93	14.95	50.75	507.83	229.42	10103.3	7950.39	24.53	428.85	16.38	16.38	16.38	16.38	16.38	16.38
2020	26.3	26.3	17.31	10.91	10.81	13.84	77.18	575.54	170.14	10856.3	11031.3	27.39	451.26	17.31	17.31	17.31	17.31	17.31	17.31
2020	40.98	40.98	17.8	13.37	9.44	18.09	60.44	593.11	180.24	6290.03	7772.05	21.69	546.01	17.8	17.8	17.8	17.8	17.8	17.8
2020	27.62	27.62	21.86	13.71	9.23	13.62	55.97	529.76	169.17	13104.6	11416.4	23.98	521.21	21.86	21.86	21.86	21.86	21.86	21.86
2020	34.32	34.32	16.08	13.75	11.35	16.54	85.35	592.37	159.24	12015.9	8841.35	19.03	491.97	16.08	16.08	16.08	16.08	16.08	16.08
2020	31.35	31.35	14.36	9.5	9	18.79	50.33	676.02	209.1	13003.4	9697.61	24.21	519.4	14.36	14.36	14.36	14.36	14.36	14.36
2020	33.38	33.38	15.88	10.35	8.5	15.32	58.65	593.32	210.65	8336.35	9587.86	22.53	650.04	15.88	15.88	15.88	15.88	15.88	15.88
2020	26.05	26.05	16.51	9.04	10.77	14.16	63.26	550.75	228.99	10351.2	7499.41	26.78	570.9	16.51	16.51	16.51	16.51	16.51	16.51
2020	27.6	27.6	18.33	11.4	10.79	14.51	54.82	609.1	180.18	12178	9152.56	22.42	508.28	18.33	18.33	18.33	18.33	18.33	18.33
2020	34.58	34.58	17.89	12.74	9.8	11.52	60.18	628.37	193.84	9802.43	10110.9	22.61	611.38	17.89	17.89	17.89	17.89	17.89	17.89
2020	28.76	28.76	20.26	10.98	10.33	15.1	75.43	491.71	193.75	11961.7	9168.51	29.5	642.39	20.26	20.26	20.26	20.26	20.26	20.26
2020	31.73	31.73	15.91	7.19	11.88	20.22	69.37	593.49	165.81	10598.5	8156.53	23.18	403.56	15.91	15.91	15.91	15.91	15.91	15.91
2020	25.13	25.13	20.35	10.87	14.28	18.05	66.66	633.58	236.35	8607.67	9928.35	22.39	419.39	20.35	20.35	20.35	20.35	20.35	20.35
2020	32.22	32.22	20.13	9.79	9.45	14.6	74.83	672.57	186.14	10611.7	8957.33	24.82	451.98	20.13	20.13	20.13	20.13	20.13	20.13
2020	33.45	33.45	24.11	11.06	11.22	20.06	58.74	638.49	199.07	10457.1	9193.22	20.19	481.26	24.11	24.11	24.11	24.11	24.11	24.11
2020	21.31	21.31	20.02	14.33	7.87	12.13	69.51	454.62	146.95	8713	7719.91	26.85	593.02	20.02	20.02	20.02	20.02	20.02	20.02
2020	29.59	29.59	17.41	9.52	9.16	14.15	64.37	393.14	203.19	11009.5	11200.6	26.79	612.06	17.41	17.41	17.41	17.41	17.41	17.41
2020	35.26	35.26	22.37	9.75	10.08	13.64	71.24	623.56	202.89	10768.5	6472.24	22.46	521	22.37	22.37	22.37	22.37	22.37	22.37
2020	38.48	38.48	24.84	10.78	9.67	11.37	75.12	592.95	171.66	10827.4	10446.4	23.02	415.04	24.84	24.84	24.84	24.84	24.84	24.84
2020	26.31	26.31	23.19	11.51	12.23	14.99	74.59	480.72	240.79	11459.5	9435.51	25.78	552.66	23.19	23.19	23.19	23.19	23.19	23.19
2020	27.82	27.82	16.47	10.8	11.55	18.92	67.74	559.79	242.86	9462.53	9480.54	21.54	522.37	16.47	16.47	16.47	16.47	16.47	16.47
2020	26.44	26.44	23.57	7.15	7.83	17.25	53.85	401.94	209.97	10852.2	7431.12	24.19	634.92	23.57	23.57	23.57	23.57	23.57	23.57
2020	32.63	32.63	25.79	6.95	7.61	15.48	57.55	503.92	179.31	8103.56	10209.5	24.78	482.25	25.79	25.79	25.79	25.79	25.79	25.79
2020	30.69	30.69	17.2	8.65	12.99	16.11	60	606.03	255.68	9118.79	8425.19	23.1	625.64	17.2	17.2	17.2	17.2	17.2	17.2
2020	29.14	29.14	23.74	12.38	14.56	16.52	49.41	568.15	212.53	8606.42	7852.06	22.84	612.64	23.74	23.74	23.74	23.74	23.74	23.74
2020	31.04	31.04	18.68	12.02	7.4	14.84	67.86	502.12	241.51	12153.5	9156.46	23.53	500.75	18.68	18.68	18.68	18.68	18.68	18.68
2020	29.7	29.7	18.29	13.53	9.62	16.25	78.94	608.07	202.47	7976.17	8358.89	18.49	598.65	18.29	18.29	18.29	18.29	18.29	18.29
2020	37.13	37.13	18.72	8.63	11.47	13.64	81.41	508.97	171.62	8615.05	10395.5	21.98	477.8	18.72	18.72	18.72	18.72	18.72	18.72
2020	39.23	39.23	12.81	11.6	9.38	14.27	60.74	536.84	225.27	9583.08	10171.4	27.82	461.72	12.81	12.81	12.81	12.81	12.81	12.81
2020	28.37	28.37	16.12	9.67	13.96	17.06	65.03	556.72	179.48	8024.51	10157.6	24.19	464.05	16.12	16.12	16.12	16.12	16.12	16.12
2020	34.36	34.36	18.65	10.08	8.77	15.62	57.56	694.98	201.94	9105.39	10796.7	23.1	528.88	18.65	18.65	18.65	18.65	18.65	18.65
2020	31.52	31.52	18.77	11.87	11.54	13.56	71.33	615.31	170.66	7129.14	11599.2	26.05	569.44	18.77	18.77	18.77	18.77	18.77	18.77
2020	29.17	29.17	16.83	10.04	10.57	16.76	54.02	554.07	270.23	8022.18	12802.7	20.03	422.37	16.83	16.83	16.83	16.83	16.83	16.83
2020	30.76	30.76	17.6	9	12.17	12.89	62.31	534.82	236	8514.87	8523.81	22.79	470.82	17.6	17.6	17.6	17.6	17.6	17.6
2020	31.74	31.74	19.05	7.93	10.92	14.29	64.13	545.24	226.62	6798.86	8918.17	26.16	508.58	19.05	19.05	19.05	19.05	19.05	19.05
2020	30.56	30.56	23.73	11.97	10.33	17	76.06	617.56	226.69	9895.87	10726.2	22.31	609.01	23.73	23.73	23.73	23.73	23.73	23.73
2020	32.21	32.21	15.87	9.85	10.84	18.33	77.24	544.75	206.55	9687.74	9409.64	29.8	527.54	15.87	15.87	15.87	15.87	15.87	15.87
2020	31.24	31.24	15.8	12.05	9.44	11.63	75.51	514.36	254.56	9391.68	10271.3	28.81	512.54	15.8	15.8	15.8	15.8	15.8	15.8
2020	34.91	34.91	18.3	10.68	12.69	19.65	66	608.95	198.71	10865	7820.04	22.49	552.09	18.3	18.3	18.3	18.3	18.3	18.3
2020	28.91	28.91	17.49	10.72	10.96	17.48	71.28	543.33	189.98	8376.52	11267.2	26.04	548.19	17.49	17.49	17.49	17.49	17.49	17.49
2020	30.32	30.32	22.69	11.29	11.99	15.98	65.13	537.45	226.1	7873.92	8816.86	20.63	552.34	22.69	22.69	22.69	22.69	22.69	22.69
2020	32.51	32.51	16.3	8.87	8	18.12	74.14	550.42	183.16	9117.78	8820.77	20.02	552.47	16.3	16.3	16.3	16.3	16.3	16.3
2020	24.55	24.55	14.53	9.93	11.1	18.44	58.29	559.43	220.7	11656.5	9947.16	28.03	562.31	14.53	14.53	14.53	14.53	14.53	14.53
2020	24.68	24.68	17.78	10.41	10.21	15.2	69.11	511.31	235.12	10394	9422.02	24.49	439.61	17.78	17.78	17.78	17.78	17.78	17.78
2020	27.09	27.09	19.01	10.69	14.07	16.31	44.45	492.01	173.33	11949.1	10274.6	21.4	529.66	19.01	19.01	19.01	19.01	19.01	19.01
2020	34.08	34.08	22.07	10.84	13.68	13.86	69.48	592.3	162.1	12044.8	8609.72	25.87	500.42	22.07	22.07	22.07	22.07	22.07	22.07
2020	46.36	46.36	17.98	9.17	13.04	16.56	63.61	454.56	221.82	9708.33	8413.34	22.29	474.36	17.98	17.98	17.98	17.98	17.98	17.98
2020	37.72	37.72	21.59	12.56	13.52	19.36	74.4	657.47	207	10032.2	9436.55	27.4	478.41	21.59	21.59	21.59	21.59	21.59	21.59
2020	33.76	33.76	21.9	8.93	11.13	17.35	57.76	600.35	197.34	9002.01	9928.58	17.46	512.94	21.9	21.9	21.9	21.9	21.9	21.9
2020	38.11	38.11	18.52	9.65	10.13	13.47	90.81	473.75	218.9	8780.73	7575.49	27.38	619.99	18.52	18.52	18.52	18.52	18.52	18.52
2020	32.01	32.01	20.98	13.21	11.55	16.37	71.24	471.2	246.51	10147.7	10516.1	22.18	439.73	20.98	20.98	20.98	20.98	20.98	20.98
2020	27.83	27.83	20.12	10.87	11.78	13.88	67.41	523.93	207.75	10322.4	9057.01	22.33	608.81	20.12	20.12	20.12	20.12	20.12	20.12
2020	30.41	30.41	18.62	9.43	11	15.63	67.89	642.12	170.99	6071.94	7424.94	31.36	516.15	18.62	18.62	18.62	18.62	18.62	18.62
2020	37.29	37.29	19.46	10.39	8.91	18.89	56.81	531.89	198.73	10405.6	7155.73	23.4	355.95	19.46	19.46	19.46	19.46	19.46	19.46
2020	28.88	28.88	21.08	13.38	10.47	17.87	69.21	607.28	148.46	9236.98	10066.1	22.86	556.98	21.08	21.08	21.08	21.08	21.08	21.08
2020	42.79	42.79	15.65	9.32	13.23	14.85	61.74	709.26	186.96	9332.2	8746.01	23.03	471.75	15.65	15.65	15.65	15.65	15.65	15.65
2020	36.46	36.46	19.09	12.26	7.75	15.41	73.1	534.58	201.48	9152.92	8593.35	24.4	706.75	19.09	19.09	19.09	19.09	19.09	19.09
2020	27.35	27.35	23	9.6	9.85	18.11	72.19	572.28	206.23	10430.4	7931.03	24.31	538.87	23	23	23	23	23	23
2020	37.04	37.04	19.4	7.64	11.57	17.33	64.67	528.94	248.19	9782.25	11735	24.52	597.34	19.4	19.4	19.4	19.4	19.4	19.4
2020	34.09	34.09	19.65	14.12	9.29	17.33	67.84	580.75	223.65	8265.25	8846.82	27.08	551.83	19.65	19.65	19.65	19.65	19.65	19.65
2020	25	25	18.44	12.93	9.79	14.01	70.18	521.15	208.38	10116.9	6822.26	22.16	390.92	18.44	18.44	18.44	18.44	18.44	18.44
2020	38.1	38.1	17.92	6.02	9.85	14.11	52.14	535.29	184.07	9722.55	9012.66	22.6	517.97	17.92	17.92	17.92	17.92	17.92	17.92
2020	34.94	34.94	18.49	10.1	10.94	16.51	74.06	609.36	256.37	9124.45	8397.78	22.74	517.22	18.49	18.49	18.49	18.49	18.49	18.49
2020	27.26	27.26	16.27	9.96	10.83	14.85	72.53	367.06	223.43	12305.5	9222.61	21.38	468.55	16.27	16.27	16.27	16.27	16.27	16.27
2020	30.64	30.64	19.26	11.57	11.92	13.7	75.8	551.29	230.69	10532.2	8551.69	23.29	601.13	19.26	19.26	19.26	19.26	19.26	19.26
2020	22.35	22.35	21.67	8.52	8.78	16.68	62.09	589.84	183.61	9706.62	9259.41	25.71	468.22	21.67	21.67	21.67	21.67	21.67	21.67
2020	32.87	32.87	22.12	10.02	10.77	13.04	67.6	675.96	199.64	8896.27	8333.92	21.68	516.79	22.12	22.12	22.12	22.12	22.12	22.12
2020	37.91	37.91	18.09	8.3	11.24	16.02	52.28	560.03	180.15	7862.97	9265.72	27.35	519.78	18.09	18.09	18.09	18.09	18.09	18.09
2020	34.3	34.3	21.24	10.5	11.26	15.33	66.3	700.75	166.36	9810.25	9584.06	17.85	581.2	21.24	21.24	21.24	21.24	21.24	21.24
2020	31.32	31.32	19.19	10.86	10.86	13.95	77.79	488.25	184.13	9142.61	10322.3	21.89	543.58	19.19	19.19	19.19	19.19	19.19	19.19
2020	24.35	24.35	14.59	9.1	10.12	17.36	74.95	549.49	237.64	9906.55	9633.94	25.74	357.73	14.59	14.59	14.59	14.59	14.59	14.59
2020	29.45	29.45	19.14	10.42	9.08	15.31	71.58	568.37	246.33	8957.33	11134.4	24.93	443.24	19.14	19.14	19.14	19.14	19.14	19.14
2020	30.18	30.18	21.09	10.47	10.32	14.61	61.98	656.61	177.61	8425.11	11272.9	22.33	487.33	21.09	21.09	21.09	21.09	21.09	21.09
2020	23.41	23.41	23.76	10.4	12.12	14.36	61.6	481.62	149.04	10314.7	11332.2	25.11	484.45	23.76	23.76	23.76	23.76	23.76	23.76
2020	34.79	34.79	22.19	8.61	9.67	16.38	82.35	460.14	224.05	10298.3	11708.3	20.67	454.78	22.19	22.19	22.19	22.19	22.19	22.19
2020	26.92	26.92	12.95	9.72	12.79	16.52	45.84	543.96	204.05	8761.15	8749.23	26.64	546.25	12.95	12.95	12.95	12.95	12.95	12.95
2020	29.84	29.84	18.12	12.16	13.95	17.2	78.72	619.58	193.5	8339.4	9252.35	27.06	442.46	18.12	18.12	18.12	18.12	18.12	18.12
2020	26.6	26.6	17.97	10.9	15.03	15.79	63.34	485.35	258.71	11787.1	7191.4	20.6	512.75	17.97	17.97	17.97	17.97	17.97	17.97
2020	37.39	37.39	19.79	7.82	11.92	16.5	97.91	657.45	219.49	10710.8	11523	26.52	479	19.79	19.79	19.79	19.79	19.79	19.79
2020	24.65	24.65	23.38	11.77	10.6	15.7	65.65	509.21	284.49	10413.7	9062.47	23.51	500.5	23.38	23.38	23.38	23.38	23.38	23.38
2020	31.56	31.56	16.01	12.45	11.99	19.23	77.91	550.37	221.52	11468.1	11097.7	21.98	494.67	16.01	16.01	16.01	16.01	16.01	16.01
2020	35.63	35.63	22.28	9.62	10.98	16.35	52.55	620.57	224.99	8859.33	10107.5	27.06	392.85	22.28	22.28	22.28	22.28	22.28	22.28
2020	31.25	31.25	22.92	11.42	10.88	15.41	62.74	675.87	189.61	8551.53	7282.55	23.37	600.27	22.92	22.92	22.92	22.92	22.92	22.92
2020	27.05	27.05	16.66	9.29	13.17	16.4	62.52	437.07	200.2	10060.6	8104.16	24.61	451.4	16.66	16.66	16.66	16.66	16.66	16.66
2020	35.57	35.57	20.54	5.57	11.13	14.42	57.55	540.19	173.1	9058.37	8707.35	22.09	465.05	20.54	20.54	20.54	20.54	20.54	20.54
2020	43.42	43.42	20.05	9.19	9.12	16.15	69.26	543.44	177.69	9208.11	7349.85	20.63	450.64	20.05	20.05	20.05	20.05	20.05	20.05
2020	28.8	28.8	18.39	10.68	11.72	18.28	62.74	520.72	186.72	11108.8	9308.75	22.68	541.15	18.39	18.39	18.39	18.39	18.39	18.39
2020	34.92	34.92	17.27	12.11	10.41	14.69	77.98	484.43	223.42	7175.26	10239.3	30.34	533.49	17.27	17.27	17.27	17.27	17.27	17.27
2020	30.01	30.01	17.42	10.28	10.1	17.4	70.38	471.54	252.96	8921.72	7360.31	30.29	584.01	17.42	17.42	17.42	17.42	17.42	17.42
2020	32.27	32.27	23.19	6.94	13.42	16.5	65.14	594.93	146.43	11142.6	12227.6	22.96	618.54	23.19	23.19	23.19	23.19	23.19	23.19
2020	41.05	41.05	22.89	8.71	14.15	17.03	54.71	531.4	204.33	9555.1	10398	24.25	516.22	22.89	22.89	22.89	22.89	22.89	22.89
2020	30.28	30.28	24.83	11.3	11	14.95	77.51	467.82	167.96	7507.57	12333	24.28	573.37	24.83	24.83	24.83	24.83	24.83	24.83
2020	38.73	38.73	18.27	7.21	11.47	13.44	46.77	554.33	244.18	9631.22	10478	21.44	496.27	18.27	18.27	18.27	18.27	18.27	18.27
2020	33.68	33.68	15.63	10.09	10.01	10.68	69.38	586.33	223.75	9537.81	10302.5	18.54	601.35	15.63	15.63	15.63	15.63	15.63	15.63
2020	31.39	31.39	20.83	10.41	9.91	19.03	76.21	581.23	196.09	11542.8	8716.05	19.57	456.39	20.83	20.83	20.83	20.83	20.83	20.83
2020	39.14	39.14	23.17	12.91	9.01	14.94	62.19	371.08	207.54	9901.83	8356.51	28.75	624.34	23.17	23.17	23.17	23.17	23.17	23.17
2020	37.79	37.79	19.84	13.69	11.49	16.84	74.24	495.66	224	7225.56	9868.17	24.08	498.65	19.84	19.84	19.84	19.84	19.84	19.84
2020	31.73	31.73	20.69	9.76	10.64	16.65	70.6	442.02	198.1	7880.75	10559.3	23.09	551.3	20.69	20.69	20.69	20.69	20.69	20.69
2020	29.78	29.78	16.88	13.36	9.49	14.09	55.67	606.3	242.91	7652.63	10239.9	22.83	503.41	16.88	16.88	16.88	16.88	16.88	16.88
2020	26.05	26.05	27.86	12.78	8.39	18.18	66.82	622.08	163.48	12198.1	13193.4	26.78	498.56	27.86	27.86	27.86	27.86	27.86	27.86
2020	37.36	37.36	18.98	14.34	9.11	14.07	37.99	519.88	201.75	8313.48	9994.86	24.86	557.91	18.98	18.98	18.98	18.98	18.98	18.98
2020	34.78	34.78	15.53	9.37	11.53	16.94	69.31	559.53	178.18	8243.22	6788.52	34.02	489.51	15.53	15.53	15.53	15.53	15.53	15.53
2020	27.89	27.89	22.33	8.72	8.89	17.16	66.38	589.11	163.82	8260.18	9193.42	28.22	561.63	22.33	22.33	22.33	22.33	22.33	22.33
2020	30.81	30.81	17.48	11.23	8.21	17.24	70.31	599.29	155.65	7851.65	9155.03	31.98	480.03	17.48	17.48	17.48	17.48	17.48	17.48
2020	37.29	37.29	15.01	7.29	10.41	17.57	57.89	623.81	265.35	9340.99	7839.89	33.64	433.52	15.01	15.01	15.01	15.01	15.01	15.01
2020	22.62	22.62	21.41	9.64	16.42	12.34	71.38	578.18	199.03	11030.5	9013.76	28.17	510.97	21.41	21.41	21.41	21.41	21.41	21.41
2020	31.04	31.04	20.11	10.47	7.59	15.55	65.93	746.04	238.72	9333.02	7816.16	24.5	565.35	20.11	20.11	20.11	20.11	20.11	20.11
2020	24.3	24.3	25.23	10.76	10.61	16.96	63.57	486.05	197.95	10158.6	9366.56	22.9	481.9	25.23	25.23	25.23	25.23	25.23	25.23
2020	24.88	24.88	13.85	13.73	13.51	17.03	61.46	537.81	206.17	8543.04	11151	22.16	537.29	13.85	13.85	13.85	13.85	13.85	13.85
2020	29.33	29.33	19.96	9.65	9.87	13.3	69.79	539.44	203.68	9150.49	8997.88	29.62	519.95	19.96	19.96	19.96	19.96	19.96	19.96
2020	26.59	26.59	16.96	10.36	8.34	14.24	64.4	507.79	275.99	9225.97	9725.98	20.68	679.59	16.96	16.96	16.96	16.96	16.96	16.96
2020	37.22	37.22	19.4	10.61	10.69	14.89	71.98	512.78	182.54	8674.03	9873.44	23.36	558.02	19.4	19.4	19.4	19.4	19.4	19.4
2020	32.85	32.85	23.49	9.39	11.02	16.91	60.12	507.74	203.5	11560.9	11251.1	21.74	554.04	23.49	23.49	23.49	23.49	23.49	23.49
2020	31.88	31.88	19.07	13.02	10.54	15.11	77.56	560.77	189.3	8734.4	7523.8	28.63	389.51	19.07	19.07	19.07	19.07	19.07	19.07
2020	25.34	25.34	23.83	9.93	12.08	14.24	59.35	480.2	190.11	9878.19	10339.4	21.82	607.94	23.83	23.83	23.83	23.83	23.83	23.83
2020	36.7	36.7	14.9	14.33	7.98	13.85	65.13	627.99	234.16	10434	8347.3	18.13	470.62	14.9	14.9	14.9	14.9	14.9	14.9
2020	36.59	36.59	20.11	10.27	9.32	15.06	62.39	519.91	223.68	8530.02	9721.07	22.06	468.92	20.11	20.11	20.11	20.11	20.11	20.11
2020	28.43	28.43	20.76	11.48	8.2	20.9	75.88	528.38	200.15	9426.76	12367.8	24.38	505.84	20.76	20.76	20.76	20.76	20.76	20.76
2020	29.16	29.16	20.67	11.77	12.77	19.28	53.02	532.48	232.65	11712.8	9263.04	25.36	469.12	20.67	20.67	20.67	20.67	20.67	20.67
2020	28.06	28.06	19.09	12.61	10.06	15.8	59.71	633.53	259.95	9423.02	7502.11	21.8	513.11	19.09	19.09	19.09	19.09	19.09	19.09
2020	36.46	36.46	18.75	8.98	11.65	18.11	81.44	616.02	200.16	8771.4	9638.95	20.46	640.97	18.75	18.75	18.75	18.75	18.75	18.75
2020	25.59	25.59	25.24	9.71	11.48	15.98	67.93	519.61	208.25	11071.9	7642.27	23.83	517.51	25.24	25.24	25.24	25.24	25.24	25.24
2020	30.86	30.86	18.94	9.61	12.52	22.8	69.2	467.78	213.68	10042.8	10168	21.93	571.12	18.94	18.94	18.94	18.94	18.94	18.94
2020	35.23	35.23	16.75	8.32	11.76	18.94	70.57	520.57	237.04	8705.26	11127.4	25.94	524.74	16.75	16.75	16.75	16.75	16.75	16.75
2020	32.54	32.54	16.35	11.03	12.4	13.43	67.51	599.76	192.1	11255.7	9560.65	24.13	456.81	16.35	16.35	16.35	16.35	16.35	16.35
2020	31.03	31.03	18.37	8.22	10.77	16.89	41.64	453.79	204.94	8632.57	10001.3	26.99	623.56	18.37	18.37	18.37	18.37	18.37	18.37
2020	37.84	37.84	28.1	10.01	9.96	11.43	61.11	602.13	217.95	9234.95	8762.84	23.75	548.76	28.1	28.1	28.1	28.1	28.1	28.1
2020	29.65	29.65	19.15	8.13	10.94	19.45	70.27	605.46	241	9561.69	11148.1	28.64	543.07	19.15	19.15	19.15	19.15	19.15	19.15
2020	45.64	45.64	25.1	9.08	12.67	13.73	54.53	493.15	216.81	11981.7	10066.5	22.78	543.94	25.1	25.1	25.1	25.1	25.1	25.1
2020	34.11	34.11	20.33	12.21	10.19	14.1	55.41	586.64	186.72	11817.5	5126.04	27.3	468.51	20.33	20.33	20.33	20.33	20.33	20.33
2020	34.88	34.88	19.3	10.67	9.43	18.49	71.15	701.05	209.24	10496.6	10787.2	36.46	433.83	19.3	19.3	19.3	19.3	19.3	19.3
2020	36.55	36.55	18.79	11.28	10.62	16.36	53.15	543.03	191.66	8229.49	10629.4	20.16	499.89	18.79	18.79	18.79	18.79	18.79	18.79
2020	36.91	36.91	22.18	8.15	8.02	13.67	65.5	501.8	200.34	12883	9774.9	26.05	523.8	22.18	22.18	22.18	22.18	22.18	22.18
2020	37.01	37.01	18.37	11.09	8.77	18.24	79.33	498.54	208.13	9004.82	11199.5	23.55	395.28	18.37	18.37	18.37	18.37	18.37	18.37
2020	25.79	25.79	22.51	12.31	10.88	12.84	80.84	540.91	243.81	10457.7	5643.93	31.35	423.21	22.51	22.51	22.51	22.51	22.51	22.51
2020	36.1	36.1	20.15	12.52	9.88	18.18	76.9	472.85	144.86	9147.69	10352.7	23.32	506.53	20.15	20.15	20.15	20.15	20.15	20.15
2020	24.12	24.12	17.57	14.49	10.54	14.95	66.82	577.05	246.34	12538.4	10100.5	21.33	526.3	17.57	17.57	17.57	17.57	17.57	17.57
2020	36.81	36.81	18.94	11.49	9.06	19.69	64.4	545.27	189.43	12295	7164.5	21.74	560.35	18.94	18.94	18.94	18.94	18.94	18.94
2020	28.9	28.9	18.54	9.67	8.82	15.17	60.05	537.56	287.47	7998.1	8186.94	26.21	535.83	18.54	18.54	18.54	18.54	18.54	18.54
2020	29.82	29.82	18.75	8.07	11.38	15.36	51.35	572.46	166.03	9707.43	11477.6	28.52	445.61	18.75	18.75	18.75	18.75	18.75	18.75
2020	23.14	23.14	17.85	10.2	14.05	16.41	60.72	654.26	222.09	10236	9048.2	23.89	506.73	17.85	17.85	17.85	17.85	17.85	17.85
2020	32.68	32.68	12.26	11.5	10.13	17.16	66.91	485.07	199.08	7905.18	14332.1	21.26	513.56	12.26	12.26	12.26	12.26	12.26	12.26
2020	39.74	39.74	20.38	13.08	10.06	15.56	87.09	635.03	173.95	11125.4	7043.38	23.29	488.55	20.38	20.38	20.38	20.38	20.38	20.38
2020	25.33	25.33	17.95	10.88	10.35	12.14	57.31	522.6	182.71	11394.3	9266.14	19.79	484.32	17.95	17.95	17.95	17.95	17.95	17.95
2020	26.89	26.89	20.94	10.7	8.65	18.8	66.34	571.48	227.7	9704.01	8776.39	22.96	474.13	20.94	20.94	20.94	20.94	20.94	20.94
2020	29	29	22.16	8.97	10.22	15.16	82	572.15	193.21	10041.7	9395.53	28.37	554.3	22.16	22.16	22.16	22.16	22.16	22.16
2020	36.82	36.82	19.56	14.14	11.92	14.94	81.47	467.67	174.57	11474.8	10341	27.35	638.39	19.56	19.56	19.56	19.56	19.56	19.56
2020	30.52	30.52	18.97	13.73	9.3	15.25	83.11	583.39	161.4	8475.4	9344.9	20.35	513.61	18.97	18.97	18.97	18.97	18.97	18.97
2020	27.64	27.64	22.02	8.06	11.26	15.35	88.36	658.6	231.87	10328.6	10817.3	23.17	450.11	22.02	22.02	22.02	22.02	22.02	22.02
2020	30.36	30.36	22.19	11.72	9.57	16.68	79.93	676.83	176.93	11024.8	7845.09	25.38	528.29	22.19	22.19	22.19	22.19	22.19	22.19
2020	31.8	31.8	18.81	13.55	10.36	14.01	60.99	651.16	195.4	9939.34	9154.36	23.55	445.09	18.81	18.81	18.81	18.81	18.81	18.81
2020	35.5	35.5	20.59	9.94	10.54	11.46	58.65	487.82	214.91	11627.9	9056.79	25.7	463.97	20.59	20.59	20.59	20.59	20.59	20.59
2020	24.65	24.65	18.36	10.71	8.69	13.39	51.27	629.02	244.57	8937.24	7872.85	27.1	572.57	18.36	18.36	18.36	18.36	18.36	18.36
2020	28.82	28.82	18	10.1	11.2	15.84	65.91	500.02	215.89	9369.31	10111.8	18.23	593.06	18	18	18	18	18	18
2020	35.97	35.97	19.52	9.62	8.52	19.1	72.57	604.1	186.35	10126.2	9521.94	27.07	560.85	19.52	19.52	19.52	19.52	19.52	19.52
2020	34.58	34.58	16.09	8.74	10.41	19.19	71.45	514.21	245.94	12050.4	9298.52	29.5	470.6	16.09	16.09	16.09	16.09	16.09	16.09
2020	31.65	31.65	22.5	9.81	10.95	16.78	77.31	543.3	170.28	10534	7400.34	23.31	569.02	22.5	22.5	22.5	22.5	22.5	22.5
2020	27.79	27.79	20.76	9.26	10.98	17.65	66.81	497.56	180.95	9681.71	12210.1	22.44	532.94	20.76	20.76	20.76	20.76	20.76	20.76
2020	34.52	34.52	20.29	8.65	11.25	20.59	60.05	540.55	214.66	12957.7	11343.8	27.88	459.55	20.29	20.29	20.29	20.29	20.29	20.29
2020	25.65	25.65	18.88	12.04	12.28	14.2	81.38	672.1	266	10559.2	7521.69	24.23	548.4	18.88	18.88	18.88	18.88	18.88	18.88
2020	31.51	31.51	18.6	9.36	12.07	18.51	72.77	521.05	168.34	9661.01	8512.02	31.73	624.84	18.6	18.6	18.6	18.6	18.6	18.6
2020	35.31	35.31	15.5	11.22	9.78	16.02	72.71	571.59	198.7	11493.8	6631.57	25.37	459.14	15.5	15.5	15.5	15.5	15.5	15.5
2020	23.54	23.54	18.31	9.86	10.73	18.33	69.83	534.16	172.61	9820.43	9805.94	28.77	360.99	18.31	18.31	18.31	18.31	18.31	18.31
2020	28.74	28.74	21.13	8.83	8.3	15.18	63.46	623.64	164.89	10739.8	12619.8	27.29	628.71	21.13	21.13	21.13	21.13	21.13	21.13
2020	33.14	33.14	21.75	10.87	13.67	13.47	63.32	501.72	224.49	7062.08	11021.5	23.67	609.65	21.75	21.75	21.75	21.75	21.75	21.75
2020	27.27	27.27	16.78	7.85	9.29	16.78	65.23	631.58	240.98	12193.6	7281.39	25.46	527.17	16.78	16.78	16.78	16.78	16.78	16.78
2020	28.16	28.16	15.6	11.8	10.06	16.22	71.32	436.4	219.6	12978.2	8671.03	23.63	480.13	15.6	15.6	15.6	15.6	15.6	15.6
2020	31.83	31.83	18.18	7.56	12.3	16.06	67.03	642.38	211.58	11469.8	8133.5	24.53	607.74	18.18	18.18	18.18	18.18	18.18	18.18
2020	33.59	33.59	20.25	9.53	12.27	15.31	71.2	684.51	237.23	8606.87	9340.58	22.09	458.4	20.25	20.25	20.25	20.25	20.25	20.25
2020	28.63	28.63	15.48	10.68	12.65	17.92	61.64	601.66	203.53	9444.47	10897.2	22.36	593.31	15.48	15.48	15.48	15.48	15.48	15.48
2020	32.54	32.54	15.08	10.28	10.25	17.85	59.71	635.6	196.61	13038.3	10264.7	28.56	490.92	15.08	15.08	15.08	15.08	15.08	15.08
2020	30.85	30.85	15.85	12.25	8.02	16.68	75.16	618.73	193.54	8174.45	8339.96	25.81	572.82	15.85	15.85	15.85	15.85	15.85	15.85
2020	37.8	37.8	21.07	10.22	10.05	18.02	67.4	569.53	209.05	12019.5	12761	28.66	731.77	21.07	21.07	21.07	21.07	21.07	21.07
2020	31.73	31.73	22.1	9.88	12.2	16.47	59.77	514.74	225.75	8118.94	9046.33	28.22	411.97	22.1	22.1	22.1	22.1	22.1	22.1
2020	30.22	30.22	19.83	14.41	9.04	11.04	67.54	453.17	189.01	10840.3	12874.3	28.55	496.15	19.83	19.83	19.83	19.83	19.83	19.83
2020	27.71	27.71	27.13	10.45	10.6	16.62	75.3	457.55	258.29	10825.6	11012.2	25.29	534.52	27.13	27.13	27.13	27.13	27.13	27.13
2020	32.64	32.64	17.89	11.66	10.8	14.41	69.94	618.15	220.49	9572.45	8866.55	20.09	478.34	17.89	17.89	17.89	17.89	17.89	17.89
2020	29.49	29.49	21.55	9.99	12.11	15.6	69.79	604.93	235.51	12174.6	8807.32	22.81	549.4	21.55	21.55	21.55	21.55	21.55	21.55
2020	32.85	32.85	16.9	11.47	9.22	16.51	71.63	594.84	224.81	8400.16	8372.56	29.89	580.55	16.9	16.9	16.9	16.9	16.9	16.9
2020	30.1	30.1	15.4	11.45	10.66	16.84	62.18	590.42	183.73	8034.22	9338.75	21.07	502.45	15.4	15.4	15.4	15.4	15.4	15.4
2020	29.1	29.1	21.73	9.5	13.19	14.82	70.1	585.3	147.69	11916.8	7011.32	30.18	488.11	21.73	21.73	21.73	21.73	21.73	21.73
2020	32.79	32.79	20.91	10.84	10.22	17.75	71.75	676.93	172.98	9614.07	7501.94	21.26	589.88	20.91	20.91	20.91	20.91	20.91	20.91
2020	35.69	35.69	19.58	6.67	11.76	17.82	86.67	633.6	257.08	8976.51	9891.98	18.64	470.9	19.58	19.58	19.58	19.58	19.58	19.58
2020	27.99	27.99	19.52	9.35	11.33	16.78	54.45	561.2	235.35	13465.3	7943.55	21.1	531.82	19.52	19.52	19.52	19.52	19.52	19.52
2020	26.19	26.19	24.33	7.85	10.39	21.21	67.36	531.31	237.41	10063.9	10956.4	21.48	531.87	24.33	24.33	24.33	24.33	24.33	24.33
2020	27.56	27.56	26.88	12.42	6.77	14.2	75.01	428.24	188.52	9329.97	6214.55	25.83	471.61	26.88	26.88	26.88	26.88	26.88	26.88
2020	31.9	31.9	16.46	10.38	10.2	19.02	53.9	430.53	238.33	8993.13	10691.3	24.18	432.18	16.46	16.46	16.46	16.46	16.46	16.46
2020	32.51	32.51	21.95	7.7	10.1	10.77	67	444.47	205.2	10999.7	10666	26.46	431.66	21.95	21.95	21.95	21.95	21.95	21.95
2020	38.28	38.28	22.53	8.27	10.68	17.61	62.91	537.17	229.07	11345.7	8910.99	25.11	576.22	22.53	22.53	22.53	22.53	22.53	22.53
2020	36.69	36.69	15.68	10	7.66	13.93	57.29	469.34	224.28	10827.7	13737.4	19.49	533.26	15.68	15.68	15.68	15.68	15.68	15.68
2020	26.03	26.03	16.62	8.88	9.6	15.64	73.85	504.37	220.27	9304.87	7970.53	29.16	499.41	16.62	16.62	16.62	16.62	16.62	16.62
2020	28.22	28.22	15.18	11.09	10.85	13.76	68.18	498.26	159.48	10746.8	10140.7	26.02	457.15	15.18	15.18	15.18	15.18	15.18	15.18
2020	38.17	38.17	18.08	15.18	11.23	18.55	75.24	462.52	201.9	11405.8	9677.34	23.48	652.58	18.08	18.08	18.08	18.08	18.08	18.08
2020	27.44	27.44	19.18	11.09	9.18	18.21	64.65	583.74	197.81	10582.1	7821.64	29.25	554.44	19.18	19.18	19.18	19.18	19.18	19.18
2020	27.07	27.07	18.18	11.79	6.39	16.7	65.54	569.75	239.13	10043.1	10809.1	20.41	539.97	18.18	18.18	18.18	18.18	18.18	18.18
2020	30.63	30.63	17.84	8.07	11.35	14.87	74.39	473.42	190.93	11265.5	10165.6	22.85	540.6	17.84	17.84	17.84	17.84	17.84	17.84
2020	27.05	27.05	17.35	11.31	10.29	15.98	57.76	446.24	184.83	9086.68	10520	25.52	337.48	17.35	17.35	17.35	17.35	17.35	17.35
2020	27.76	27.76	19.02	9.66	10.44	13.14	57.57	575.57	220.62	12074	8446.9	25.14	480.43	19.02	19.02	19.02	19.02	19.02	19.02
2020	28.55	28.55	24.88	7.71	8.94	13.9	79.63	586.15	238.38	8668.39	13050.4	25.45	531.25	24.88	24.88	24.88	24.88	24.88	24.88
2020	30.98	30.98	19.18	8.8	9.89	16.87	59.46	453.32	233.73	10945.5	7401.71	22.9	473.11	19.18	19.18	19.18	19.18	19.18	19.18
2020	26.66	26.66	21.94	7.96	8.79	16.36	55.56	578.91	168.55	14443.8	9994.59	30.72	508.96	21.94	21.94	21.94	21.94	21.94	21.94
2020	30.82	30.82	26.9	10.67	10.55	13.45	84.33	540.24	207.2	8441.63	9169.03	22.65	467.06	26.9	26.9	26.9	26.9	26.9	26.9
2020	32.45	32.45	19.17	10.62	9.55	12.09	74.3	542.56	174.13	8760.25	10715.1	25.6	515.32	19.17	19.17	19.17	19.17	19.17	19.17
2020	34.97	34.97	19.51	11.12	10.38	22.4	77.23	628.74	216.88	8786.27	9298.26	25.18	491.04	19.51	19.51	19.51	19.51	19.51	19.51
2020	33.77	33.77	20.97	9.23	12.64	17.98	73.08	537.9	244.11	8925.01	7339.74	30.14	530.49	20.97	20.97	20.97	20.97	20.97	20.97
2020	31.44	31.44	20.12	10.82	12.13	16.87	59.99	622.91	262.23	12468.3	9745.03	25.65	585.39	20.12	20.12	20.12	20.12	20.12	20.12
2020	31.69	31.69	20.95	14.81	11.74	16.72	75.25	487.99	216.45	12288.7	12095.5	22.47	547.28	20.95	20.95	20.95	20.95	20.95	20.95
2020	33.73	33.73	16.87	10.24	10	15.77	66.22	562.81	196.16	9287	10248	20.81	576.55	16.87	16.87	16.87	16.87	16.87	16.87
2020	25.6	25.6	17.29	10.95	11.41	16.79	59.65	502.41	209.87	9314	8675.93	19.54	467.81	17.29	17.29	17.29	17.29	17.29	17.29
2020	26.01	26.01	15.19	7.52	8.83	16.3	67.46	534.89	238.58	6879.86	8623.31	23.42	499.71	15.19	15.19	15.19	15.19	15.19	15.19
2020	28.6	28.6	20.08	10.38	9.56	14.51	80.63	545.3	253.6	8283.99	9617.13	29.03	474.23	20.08	20.08	20.08	20.08	20.08	20.08
2020	34.61	34.61	24.09	10.92	12.41	17.8	69.42	583.39	236.31	12287.7	12484.9	17.87	510.2	24.09	24.09	24.09	24.09	24.09	24.09
2020	34.44	34.44	18.09	9.71	8.97	14.87	54.44	629.1	211.23	10771.3	11926.8	25.23	492.64	18.09	18.09	18.09	18.09	18.09	18.09
2020	30.87	30.87	15.55	9.82	10.28	19.18	77.99	629.27	173.46	9595.07	10405	27.31	540.74	15.55	15.55	15.55	15.55	15.55	15.55
2020	36.21	36.21	20.33	12.38	11.76	16.56	73.54	634.16	289.59	7693.33	10746.6	28.99	513.7	20.33	20.33	20.33	20.33	20.33	20.33
2020	42.02	42.02	15.74	10.82	11.62	13.96	59.98	511.29	240.62	9557.25	10213.3	18.67	476.13	15.74	15.74	15.74	15.74	15.74	15.74
2020	28.89	28.89	17.74	8.58	9.92	16.43	54.62	547.46	214.44	11079.4	8805.28	24.31	628.69	17.74	17.74	17.74	17.74	17.74	17.74
2020	37.69	37.69	18.39	9.63	10.71	18.82	66.64	606.56	206.67	12039.2	8885.7	24.09	633.89	18.39	18.39	18.39	18.39	18.39	18.39
2020	28.84	28.84	18.15	10.8	10.79	16.96	57.88	521.92	158.18	11910.9	8137.12	23.95	594.65	18.15	18.15	18.15	18.15	18.15	18.15
2020	37.72	37.72	17.25	10.27	11.57	16.03	59.57	488.03	190.3	7609.12	8856	21.71	582.19	17.25	17.25	17.25	17.25	17.25	17.25
2020	28.73	28.73	15.99	10.78	15.59	18.65	67.15	672.84	200.02	9235.74	11867.4	20.33	530.27	15.99	15.99	15.99	15.99	15.99	15.99
2020	30.9	30.9	18.34	10.76	9.29	21.17	61.52	669.7	192.88	10813.5	8308.27	22.07	514.61	18.34	18.34	18.34	18.34	18.34	18.34
2020	34.67	34.67	18.47	11.93	8.02	16.56	57.16	571.74	202.95	10222	9823.35	15.31	589.38	18.47	18.47	18.47	18.47	18.47	18.47
2020	28.6	28.6	18.29	8.69	8.75	16.2	71.54	485.32	188.35	9123.46	7634.37	23.46	658.54	18.29	18.29	18.29	18.29	18.29	18.29
2020	28.13	28.13	16.37	7.8	11.06	15.12	63.19	527.91	215.15	11256.3	10372.7	30.76	446.01	16.37	16.37	16.37	16.37	16.37	16.37
2020	27.93	27.93	23.19	11.27	11.22	16.57	55.25	697.01	188.82	9173.57	7581.94	22.61	489.46	23.19	23.19	23.19	23.19	23.19	23.19
2020	27	27	16.8	8.71	11.79	17.12	74.02	464.22	218.99	9055.18	8972.44	23.02	533.3	16.8	16.8	16.8	16.8	16.8	16.8
2020	29.25	29.25	20.96	11.5	14.81	16.79	60.36	485.03	171.27	10005.8	7741.42	23.49	441.38	20.96	20.96	20.96	20.96	20.96	20.96
2020	33.81	33.81	20.83	11.59	10.45	13.19	72.31	442.79	245.67	9535.13	9169.49	25.9	609.19	20.83	20.83	20.83	20.83	20.83	20.83
2020	30.13	30.13	15.69	12.5	9.61	23.31	83.49	434.35	215.29	10744.4	7536.29	26.75	497.9	15.69	15.69	15.69	15.69	15.69	15.69
2020	33.4	33.4	18.28	9.8	12.87	15.81	62.75	552.35	182.2	9627.91	8569.85	18.62	630.02	18.28	18.28	18.28	18.28	18.28	18.28
2020	29.3	29.3	20.54	12.13	11.03	16.38	87.04	650.43	178.06	8702.86	10085.3	23.22	553.43	20.54	20.54	20.54	20.54	20.54	20.54
2020	30.67	30.67	12.89	12.56	12.11	16.6	67.48	488.44	230.05	9641.63	10146.9	20.94	502.97	12.89	12.89	12.89	12.89	12.89	12.89
2020	35.43	35.43	17.76	8.08	10.02	16.73	67.45	479.4	220.68	12390.6	7530.35	22.66	641.69	17.76	17.76	17.76	17.76	17.76	17.76
2020	28.15	28.15	18.52	12.26	12.41	14.57	77.44	591.6	216	12424.2	8145.58	28.25	447.93	18.52	18.52	18.52	18.52	18.52	18.52
2020	27.01	27.01	23.7	12.43	12.34	17.47	55.98	495.31	173.45	10372.5	9805.05	25.57	488.3	23.7	23.7	23.7	23.7	23.7	23.7
2020	34.51	34.51	21.48	6.04	9.33	13.79	59.43	484.38	197.43	13090	8662.45	26.68	432.82	21.48	21.48	21.48	21.48	21.48	21.48
2020	31.62	31.62	19.19	10.94	12.68	15.99	71.15	521.43	184.03	13579.3	8860.07	25.6	443.8	19.19	19.19	19.19	19.19	19.19	19.19
2020	35.02	35.02	21.24	9.61	10.29	17.26	61.69	595.6	173.67	11049.5	12634.6	24.88	395.45	21.24	21.24	21.24	21.24	21.24	21.24
2020	32.72	32.72	22.52	10.08	16.16	16.3	64.76	464.41	209.35	9749.9	10030.6	23.85	428.92	22.52	22.52	22.52	22.52	22.52	22.52
2020	27.5	27.5	19.15	10.98	13.35	16.46	70.79	644.05	220.43	9453.92	8019.78	19.46	640.72	19.15	19.15	19.15	19.15	19.15	19.15
2020	33.43	33.43	24.53	9.94	11.37	17.62	56.06	611.26	216.75	11213.9	9985.03	31.34	516.3	24.53	24.53	24.53	24.53	24.53	24.53
2020	29.28	29.28	23.28	9.31	10.33	13.03	71.69	555.89	194.92	9101.34	7777.92	24.92	505.98	23.28	23.28	23.28	23.28	23.28	23.28
2020	30.56	30.56	18.27	8.68	8.96	20.16	55.39	594.3	193.76	10242.7	6472.97	27.52	557.09	18.27	18.27	18.27	18.27	18.27	18.27
2020	28.67	28.67	19.76	10.8	8.57	15.16	73.59	595.94	191.73	10216.1	10413.4	22.6	381.95	19.76	19.76	19.76	19.76	19.76	19.76
2020	26.16	26.16	21.29	13.3	9.87	15.56	65.54	641.19	174.04	8968.08	8741.18	21.8	531.49	21.29	21.29	21.29	21.29	21.29	21.29
2020	35.05	35.05	16.89	13.61	11.86	16.42	62.52	478.78	213.28	9901.61	7212.78	26.61	513.14	16.89	16.89	16.89	16.89	16.89	16.89
2020	28.08	28.08	22.23	8.54	11.8	10.94	64.85	695.57	205.65	8460.55	8627.18	26.19	411.88	22.23	22.23	22.23	22.23	22.23	22.23
2020	32.12	32.12	20.78	10.88	11.15	13.88	64.73	568.9	192.23	9903.44	9155.41	26.32	473.75	20.78	20.78	20.78	20.78	20.78	20.78
2020	38.29	38.29	26.47	7.87	13.44	18.39	64.19	492.59	231.19	11082.1	10629.2	20.79	507.01	26.47	26.47	26.47	26.47	26.47	26.47
2020	27.54	27.54	23.83	8.47	10.18	13.52	84.83	588.96	249.6	8958.72	9134.53	25.86	498.9	23.83	23.83	23.83	23.83	23.83	23.83
2020	30.86	30.86	19.91	11.26	11.45	16.26	69.59	698.93	195.39	10315.5	9527.6	21.76	501.52	19.91	19.91	19.91	19.91	19.91	19.91
2020	35.2	35.2	18.22	14.73	10.31	17.74	58.06	533.54	237.04	9129.79	8541.88	21.29	370.89	18.22	18.22	18.22	18.22	18.22	18.22
2020	25.95	25.95	17.83	10.47	13.06	18.89	75.67	437.88	278.89	10247.4	8190.89	24.76	531.13	17.83	17.83	17.83	17.83	17.83	17.83
2020	31.85	31.85	19.56	10.63	8.37	18.48	59.69	525.16	194.26	13288	6072.61	22.48	452.99	19.56	19.56	19.56	19.56	19.56	19.56
2020	33.31	33.31	22.31	9.02	7.84	15.62	65.83	570.18	196	11171.9	8631.13	22.51	451.49	22.31	22.31	22.31	22.31	22.31	22.31
2020	42.43	42.43	21.05	8.9	9.18	17.42	62.92	484.96	161.85	11670.4	9878.58	21.82	516.12	21.05	21.05	21.05	21.05	21.05	21.05
2020	43.76	43.76	19.02	10.96	11.39	15.29	66.76	541.97	162.01	8994.31	6504.36	25.3	402.12	19.02	19.02	19.02	19.02	19.02	19.02
2020	37.99	37.99	13.73	13	13.48	17.4	78.36	612.85	173.38	9443.69	7146.53	24.78	508.82	13.73	13.73	13.73	13.73	13.73	13.73
2020	33.68	33.68	19.43	10.73	15.15	16.11	64.31	470.98	191.75	9679.27	8072.78	20.67	618.7	19.43	19.43	19.43	19.43	19.43	19.43
2020	30.61	30.61	15.69	9.85	10.03	15.98	55.46	552.8	212.97	9577.34	8602.52	27.2	612.7	15.69	15.69	15.69	15.69	15.69	15.69
2020	35.92	35.92	19.67	8.54	10.22	17.94	58.94	608.41	278.42	9480.13	12009.1	26.5	578.65	19.67	19.67	19.67	19.67	19.67	19.67
2020	25.37	25.37	18.83	9.07	10.37	16	59.18	593.48	200.86	11749.1	10285.9	24.14	655.62	18.83	18.83	18.83	18.83	18.83	18.83
2020	28.49	28.49	17.95	13.14	11.71	14.99	79.26	468.01	204.14	9789.92	8115.45	21.5	594.85	17.95	17.95	17.95	17.95	17.95	17.95
2020	35.9	35.9	22.78	13.52	11.33	17.15	68.99	399.02	179.04	9212.48	10401.6	18.09	431.03	22.78	22.78	22.78	22.78	22.78	22.78
2020	34.39	34.39	18.28	11.45	8.93	14.8	64.04	645.55	213	8881.3	7819.69	25.81	395.03	18.28	18.28	18.28	18.28	18.28	18.28
2020	30.92	30.92	21.17	7.84	13.45	13.27	76.99	546.01	227.8	10451.9	7722.58	25.78	315.94	21.17	21.17	21.17	21.17	21.17	21.17
2020	35.17	35.17	18.81	11.68	12.42	15.56	59.42	527.57	214.94	9616.52	9261.23	23.08	365	18.81	18.81	18.81	18.81	18.81	18.81
2020	26.98	26.98	19.4	10.31	11.39	16.42	91.18	614.08	162.92	9557.16	9488.12	19.65	552.01	19.4	19.4	19.4	19.4	19.4	19.4
2020	30.2	30.2	17.57	11.1	8.08	15.97	68.4	562.47	199.27	7862.95	9431.4	22.19	522.83	17.57	17.57	17.57	17.57	17.57	17.57
2020	36.15	36.15	17.92	10.48	11.13	14.08	65.33	666.69	201.58	11413	11176.4	26.02	348.46	17.92	17.92	17.92	17.92	17.92	17.92
2020	28.17	28.17	18.3	11.59	12.2	14.81	59.25	609.69	242.58	11733.9	9471.56	24.02	450.92	18.3	18.3	18.3	18.3	18.3	18.3
2020	25.07	25.07	15.81	9.32	10.39	17.73	69.42	664.15	240.57	9306.81	8177.18	20.11	451.92	15.81	15.81	15.81	15.81	15.81	15.81
2020	37.17	37.17	20.55	11.76	12.24	15.46	65.13	635.7	241.27	9612.42	9247.55	22.11	462.58	20.55	20.55	20.55	20.55	20.55	20.55
2020	26.41	26.41	24.79	9.71	8.57	16.05	88.35	613.35	248.38	9022.8	9113.86	23.9	538.36	24.79	24.79	24.79	24.79	24.79	24.79
2020	46.73	46.73	11.62	12.3	9.61	16.86	72.76	662.78	219.9	11369	9011.97	21.32	554.3	11.62	11.62	11.62	11.62	11.62	11.62
2020	20.45	20.45	21.85	9.56	7.08	14.67	76.36	581.88	197.63	9655.29	12315.7	19.74	502.87	21.85	21.85	21.85	21.85	21.85	21.85
2020	28.42	28.42	17.6	11.53	8.23	15.76	71.71	555.84	201.88	10515.5	8191.14	24.86	458.59	17.6	17.6	17.6	17.6	17.6	17.6
2020	31.27	31.27	16.95	10.7	12.35	13.82	71.52	644.01	241.38	8875.37	8483.38	21.87	534.33	16.95	16.95	16.95	16.95	16.95	16.95
2020	42.32	42.32	23	10.85	9.64	14.57	63.62	578.24	219.4	9591.78	13053.4	31.04	526.99	23	23	23	23	23	23
2020	26.46	26.46	19.88	10.58	10.45	12.55	74.5	667.81	224.58	10593	8114.71	25.29	496.31	19.88	19.88	19.88	19.88	19.88	19.88
2020	35.98	35.98	21.57	10.24	10.64	16.59	65.77	486.12	219.85	10547	10178	23.15	462.43	21.57	21.57	21.57	21.57	21.57	21.57
2020	28.31	28.31	21.75	10.82	8.84	15.33	52.77	446.47	222.27	9237.29	10184.5	21.75	597.34	21.75	21.75	21.75	21.75	21.75	21.75
2020	25.75	25.75	13.08	9.76	13.7	16.67	71.42	535.61	186	8950.41	10574	26.46	593.88	13.08	13.08	13.08	13.08	13.08	13.08
2020	28.5	28.5	18.87	12.54	6.48	14.49	66.91	462.01	260.69	11081.4	7423.51	34.98	380.15	18.87	18.87	18.87	18.87	18.87	18.87
2020	33.57	33.57	18.8	14.46	10.28	14.73	62.92	611.7	169.97	11356.4	8773.66	24.19	614.31	18.8	18.8	18.8	18.8	18.8	18.8
2020	36.3	36.3	21.89	11.49	10.77	14.02	56.12	568.71	217.24	7521.47	5897.04	24.36	435.34	21.89	21.89	21.89	21.89	21.89	21.89
2020	33.71	33.71	17.15	8.36	9.93	18.38	58.2	617.39	227.46	12551.1	10307.5	26.39	473.43	17.15	17.15	17.15	17.15	17.15	17.15
2020	28.92	28.92	23.52	10.43	15.45	14.32	64.51	508.69	229.81	10223.4	9364.47	27.39	435.9	23.52	23.52	23.52	23.52	23.52	23.52
2020	37.39	37.39	18.75	13.38	10.32	14.17	76.96	493.62	230.99	10305.8	11800.6	22.06	461.2	18.75	18.75	18.75	18.75	18.75	18.75
2020	28.68	28.68	18.68	11.18	11.21	16.05	64.77	478.25	223.82	11023.7	10654	20.13	531.46	18.68	18.68	18.68	18.68	18.68	18.68
2020	27.81	27.81	18.45	11	8.02	16.54	76.53	561.61	225.71	10500.8	8588.88	28.85	541.03	18.45	18.45	18.45	18.45	18.45	18.45
2020	28.14	28.14	19.36	10.25	10.97	19.33	56.36	524.28	210.19	11653.6	9109.74	16.89	468.3	19.36	19.36	19.36	19.36	19.36	19.36
2020	30.65	30.65	18.12	10.56	13.71	12.85	52.41	516.8	192.3	9112.8	9176.52	28.89	535.36	18.12	18.12	18.12	18.12	18.12	18.12
2020	26.38	26.38	21.26	8.93	12.28	16.36	60.49	561.97	237.69	10689.8	11210.7	23.71	511.43	21.26	21.26	21.26	21.26	21.26	21.26
2020	38.28	38.28	22.78	10.76	11.68	16.91	74.67	527.25	227.59	9697.53	10322.6	23.49	517.99	22.78	22.78	22.78	22.78	22.78	22.78
2020	33	33	22.36	11.77	10.91	14.59	70.21	611.9	201.41	9400.08	7836	19.03	425.92	22.36	22.36	22.36	22.36	22.36	22.36
2020	38.64	38.64	19.18	9.16	12.41	18.8	68.63	587.47	200.47	9449.62	8034.32	26.15	438.11	19.18	19.18	19.18	19.18	19.18	19.18
2020	27.08	27.08	16.52	12.65	8.93	22.22	60.02	612.64	246.6	9071.07	9346.42	25.99	418.31	16.52	16.52	16.52	16.52	16.52	16.52
2020	34.04	34.04	21.39	9.36	11.49	18.05	70.12	548.53	211.93	11648.5	10407.4	25.93	512.09	21.39	21.39	21.39	21.39	21.39	21.39
2020	34.26	34.26	19.51	9.58	10.63	14.82	50.42	479.45	211.29	9883.18	10327.3	29.23	502.67	19.51	19.51	19.51	19.51	19.51	19.51
2020	36.79	36.79	14.89	9.86	11.23	14.5	51.5	588.06	226.83	10212.1	6616.95	20.96	515.56	14.89	14.89	14.89	14.89	14.89	14.89
2020	26.79	26.79	19.61	12.11	13.48	12.06	62.07	481.48	175.24	10329.7	11283.2	24.22	622.37	19.61	19.61	19.61	19.61	19.61	19.61
2020	38.69	38.69	19.84	11.67	12.62	14.53	70.55	551.19	254.18	10253.6	9243.12	28.17	548.91	19.84	19.84	19.84	19.84	19.84	19.84
2020	25.49	25.49	17.34	7.77	10.57	13.07	67.89	642.35	218.18	12795.6	10931.6	25.48	329.43	17.34	17.34	17.34	17.34	17.34	17.34
2020	31.32	31.32	19.59	11.19	10.91	11.34	77.7	637.84	226.65	7448.92	10454.7	21.47	487.07	19.59	19.59	19.59	19.59	19.59	19.59
2020	25.61	25.61	22.35	12.63	10.65	18.94	66.32	494.37	193.12	12526.8	8941.87	26.58	529.54	22.35	22.35	22.35	22.35	22.35	22.35
2020	32.45	32.45	24.43	8.56	15.91	14.8	57.48	445.15	254.29	9926.76	10288.2	25.69	452.66	24.43	24.43	24.43	24.43	24.43	24.43
2020	38.26	38.26	18.43	11.28	8.63	12.93	74.53	449.86	192.94	10801.7	9763.99	22.47	442.78	18.43	18.43	18.43	18.43	18.43	18.43
2020	30.64	30.64	20.19	11.08	14.29	13.32	74.3	590.09	233.18	9700.81	10849	25.67	521.22	20.19	20.19	20.19	20.19	20.19	20.19
2020	34.68	34.68	19.61	11.71	10.05	16.72	57.9	547.1	239.41	12867.1	8965.79	25.76	503.93	19.61	19.61	19.61	19.61	19.61	19.61
2020	28.26	28.26	18.46	9.65	11.14	16.4	74.09	592.23	223.95	11772.2	9961.79	21.92	515.68	18.46	18.46	18.46	18.46	18.46	18.46
2020	34.73	34.73	21.92	13.01	9.05	14.29	63.3	652.01	197.06	10148.2	9135.68	28.06	590.83	21.92	21.92	21.92	21.92	21.92	21.92
2020	36.47	36.47	17.09	12.63	11.26	14.59	66.55	624.83	236.49	10676	9681.9	19.72	513.2	17.09	17.09	17.09	17.09	17.09	17.09
2020	32.52	32.52	19	10.78	10.05	15.81	70.59	464.6	240.49	9886.15	6868.69	27.27	647.38	19	19	19	19	19	19
2020	23.52	23.52	16.23	9.62	9.43	15.85	78.95	522.72	193	10298.4	7971.86	19.43	381.76	16.23	16.23	16.23	16.23	16.23	16.23
2020	25.96	25.96	22.7	10.97	11.04	17.71	75.11	506.2	200.46	10176	6756.27	19.14	500.32	22.7	22.7	22.7	22.7	22.7	22.7
2020	23.25	23.25	17.51	9.87	10.32	15.87	66.24	478.78	249.28	9364.13	8535.36	23.69	512.45	17.51	17.51	17.51	17.51	17.51	17.51
2020	26.04	26.04	21.1	8.88	12.45	16.72	59.51	556.61	203.6	13332.2	10065.8	25.25	578.11	21.1	21.1	21.1	21.1	21.1	21.1
2020	37.13	37.13	14.19	12.24	9.87	17.21	60.43	555.37	190.12	11664.6	7975.85	28.05	494.3	14.19	14.19	14.19	14.19	14.19	14.19
2020	29.24	29.24	20.24	8.6	10.19	16.66	73.11	593.15	194.51	12719	6816.71	24.93	547.98	20.24	20.24	20.24	20.24	20.24	20.24
2020	25.84	25.84	21.68	11.4	10.31	10.63	72.82	666.4	200.5	9317.16	5971.31	24.28	564.95	21.68	21.68	21.68	21.68	21.68	21.68
2020	24.47	24.47	18.46	11.2	8.69	18.28	61.15	549.82	188.41	9064	9594.14	22.28	519.02	18.46	18.46	18.46	18.46	18.46	18.46
2020	26.58	26.58	17.68	9.59	9.97	19.25	66.82	501.95	211.07	12248.5	10922.7	22.53	602.4	17.68	17.68	17.68	17.68	17.68	17.68
2020	31.64	31.64	22.09	13.25	11.25	16.04	81.04	533.46	212.08	10536.6	11785.2	23.99	505.18	22.09	22.09	22.09	22.09	22.09	22.09
2020	26.93	26.93	24.42	16.24	8.77	19.23	59.29	648.47	227.07	10507.8	10308.8	23.61	592.42	24.42	24.42	24.42	24.42	24.42	24.42
2020	35.04	35.04	17.7	7.85	13.08	17.33	74.39	554.07	249.19	9041.86	9681.47	22.67	513.56	17.7	17.7	17.7	17.7	17.7	17.7
2020	37.79	37.79	21.95	10.43	10.94	19.38	75.81	630.55	246.82	11107.6	6916.68	21.64	488.64	21.95	21.95	21.95	21.95	21.95	21.95
2020	24.24	24.24	19.02	11.2	13.39	15.9	60.49	548.5	222.7	12446.9	10928.5	21.06	502.27	19.02	19.02	19.02	19.02	19.02	19.02
2020	30.95	30.95	20.33	11.17	12.17	15.97	72.21	569.1	183.84	8794.53	10300.7	35.62	548.67	20.33	20.33	20.33	20.33	20.33	20.33
2020	29.67	29.67	18.68	9.08	10.35	11.96	53.33	513.78	203.69	11409.1	6801.86	27.04	441.08	18.68	18.68	18.68	18.68	18.68	18.68
2020	25.43	25.43	21.3	9.93	10.32	19.35	57.52	719.99	199.98	11723.4	7322.45	23.69	416.78	21.3	21.3	21.3	21.3	21.3	21.3
2020	28.04	28.04	18.63	10.8	11.89	12.85	66.93	726.72	166.2	10829.4	9009.28	20.1	560.42	18.63	18.63	18.63	18.63	18.63	18.63
2020	36.16	36.16	21.07	10.71	10.07	13.65	66.82	511.66	233.31	10108	10247.8	26.33	518.97	21.07	21.07	21.07	21.07	21.07	21.07
2020	36.4	36.4	17.42	12.85	12.11	15.04	79.21	538.96	222.43	11305.6	10668.8	20.98	512.02	17.42	17.42	17.42	17.42	17.42	17.42
2020	28.63	28.63	22.7	13.56	9.19	15.56	80.73	518.47	177.09	9687.12	10896.9	29.12	522.86	22.7	22.7	22.7	22.7	22.7	22.7
2020	27.25	27.25	19.04	11.81	8.37	18.66	86.82	492.47	222.83	12304.2	8700.74	27.6	584.85	19.04	19.04	19.04	19.04	19.04	19.04
2020	34.26	34.26	16.66	12.07	11.82	15.31	75.49	533.32	237.53	10443.8	7399	23.08	459.59	16.66	16.66	16.66	16.66	16.66	16.66
2020	33.45	33.45	18.91	11.03	8.67	16.97	59.06	403.98	229.99	11612.6	7791.27	21.44	611.24	18.91	18.91	18.91	18.91	18.91	18.91
2020	35.15	35.15	20.41	8.14	11.92	22.13	72.03	580.44	256.41	9748.93	8901.8	26.87	444.4	20.41	20.41	20.41	20.41	20.41	20.41
2020	27.82	27.82	18.64	9.37	12.64	21.79	64.93	529.83	256.09	9537.29	8441.76	23.28	622.69	18.64	18.64	18.64	18.64	18.64	18.64
2020	34.07	34.07	23.85	8.7	10.89	16.03	68.66	427.37	240.97	8793.32	9836.22	22.16	608.67	23.85	23.85	23.85	23.85	23.85	23.85
2020	34.27	34.27	20.18	8.05	11.12	12.19	73.63	500.78	240.57	10395.6	8321.62	29.9	381.28	20.18	20.18	20.18	20.18	20.18	20.18
2020	30.6	30.6	19.84	11.33	8.14	18.79	88.48	530.63	234.72	13188.1	10134.3	24.97	504.15	19.84	19.84	19.84	19.84	19.84	19.84
2020	31.5	31.5	16.77	7.38	11.48	17.89	65.7	660.61	207.65	11814.1	8937.43	24.35	534.2	16.77	16.77	16.77	16.77	16.77	16.77
2020	31.46	31.46	18.94	7.17	11.05	12.55	67.25	542.66	253.71	11212.6	8523.98	26.79	337.49	18.94	18.94	18.94	18.94	18.94	18.94
2020	28.16	28.16	20.3	11.17	12.19	15.41	68.62	482.97	206.53	10400.6	9944.56	20.24	579.56	20.3	20.3	20.3	20.3	20.3	20.3
2020	26.43	26.43	20.76	11.22	10.25	16.64	61.53	520.44	267.08	7920.35	8721.86	16.55	431.55	20.76	20.76	20.76	20.76	20.76	20.76
2020	35.72	35.72	17.16	6.74	8.77	16.29	81.38	434.75	217.04	11170.7	10092.8	21.78	595.17	17.16	17.16	17.16	17.16	17.16	17.16
2020	29.2	29.2	26.87	8.85	9.18	22.29	73	611.41	225.86	7812.16	8231.85	25.14	482.1	26.87	26.87	26.87	26.87	26.87	26.87
2020	29.02	29.02	17.61	11.6	8.29	15.53	64.53	652.99	210.57	9125.77	9179.11	27.01	620.06	17.61	17.61	17.61	17.61	17.61	17.61
2020	30.25	30.25	21.87	8.16	12.12	13.48	91.46	597.85	192.05	10327	9531.88	23.54	599.72	21.87	21.87	21.87	21.87	21.87	21.87
2020	37.23	37.23	21.51	10.57	10.79	16.33	65.4	587.82	202.71	11685.2	9921.53	32.79	524.98	21.51	21.51	21.51	21.51	21.51	21.51
2020	38.95	38.95	19.83	8.68	10.12	15.63	54.13	482.6	203.14	10785.1	8118	23.52	583.49	19.83	19.83	19.83	19.83	19.83	19.83
2020	28.28	28.28	16.88	6.62	9.47	17.84	66.81	496.76	151.86	9748.22	10357.6	23.31	601.45	16.88	16.88	16.88	16.88	16.88	16.88
2020	42.97	42.97	18.15	12.98	10.3	17.55	77.72	710.7	198.3	10825.8	9716.84	25.54	548.59	18.15	18.15	18.15	18.15	18.15	18.15
2020	35.71	35.71	15.15	9.56	9.19	12.45	45.97	517.89	201.55	7874.6	8808.53	17.15	720.28	15.15	15.15	15.15	15.15	15.15	15.15
2020	28.97	28.97	17.33	8.06	8.22	15.18	56.54	546.54	247.55	9844	8100.6	24.06	464.18	17.33	17.33	17.33	17.33	17.33	17.33
2020	30.9	30.9	21.48	8.58	9.41	16.73	62.33	571.3	204.04	13113.5	9060.58	25.88	535.24	21.48	21.48	21.48	21.48	21.48	21.48
2020	34.95	34.95	20.61	10.3	9.88	21.17	67.38	552.42	237	9174.78	11273.2	29.22	377.47	20.61	20.61	20.61	20.61	20.61	20.61
2020	37.9	37.9	19.63	8.98	13.72	19.09	68.03	554.91	171.62	8921.98	9814.94	23.23	456.89	19.63	19.63	19.63	19.63	19.63	19.63
2020	30.2	30.2	18.06	12.18	12.11	13.56	71.06	517.11	178.25	11945.3	9753.96	25.16	452.42	18.06	18.06	18.06	18.06	18.06	18.06
2020	43.45	43.45	16.39	12.88	8.67	18.41	76	676.29	254.3	10504.8	8046.08	32.21	388.61	16.39	16.39	16.39	16.39	16.39	16.39
2020	32.62	32.62	23.44	14.04	10.06	18.52	68.24	597.38	179.95	10232.7	8730.73	22.92	366.94	23.44	23.44	23.44	23.44	23.44	23.44
2020	32.86	32.86	22.77	11.15	9.86	17.7	69.05	593.2	207.64	11277	7975.97	20.61	513.65	22.77	22.77	22.77	22.77	22.77	22.77
2020	29.96	29.96	17.89	11.49	13.38	13.99	72.23	674.53	169.09	9097.72	11204.6	26.76	459.75	17.89	17.89	17.89	17.89	17.89	17.89
2020	30.78	30.78	20.85	10.71	12.08	14.7	55.35	620.97	203.53	12969.6	10884.6	23.91	497.63	20.85	20.85	20.85	20.85	20.85	20.85
2020	26.39	26.39	22.34	10.43	11.14	15.05	86.27	611.41	239.45	10417.7	8057.48	21.54	465.38	22.34	22.34	22.34	22.34	22.34	22.34
2020	40.64	40.64	17.34	14.47	11.02	13.36	62.32	544.13	223.5	11844.5	10258.8	24.22	526.66	17.34	17.34	17.34	17.34	17.34	17.34
2020	26.2	26.2	24.87	10.82	13.76	16.69	47.93	569.98	241.97	10192.6	8580.22	25.02	532.03	24.87	24.87	24.87	24.87	24.87	24.87
2020	33.4	33.4	22.28	9.27	9.96	14.79	68.99	523.03	201.14	8458.91	9310.81	34.84	687.68	22.28	22.28	22.28	22.28	22.28	22.28
2020	29.94	29.94	19.98	11.29	8.45	14.41	63.69	668.96	208.08	11359.7	11312.9	25.67	527.74	19.98	19.98	19.98	19.98	19.98	19.98
2020	27.31	27.31	20.73	11.84	11.79	16.3	63.62	505.24	205.13	13391.2	8714.86	27.31	526.38	20.73	20.73	20.73	20.73	20.73	20.73
2020	33.46	33.46	17.98	12.54	8.95	12.88	64.1	447.6	180.72	9513.37	8846.59	24.26	533.39	17.98	17.98	17.98	17.98	17.98	17.98
2020	31.35	31.35	18.3	9.36	8.94	19.22	57.57	553.02	201.37	10330.7	9341.93	21.75	529.89	18.3	18.3	18.3	18.3	18.3	18.3
2020	32.09	32.09	19.63	9.84	10.82	14.74	71.43	411.18	233.56	12641.2	8882.75	30.22	526.22	19.63	19.63	19.63	19.63	19.63	19.63
2020	35.26	35.26	22.18	10.4	9.94	14.68	66.43	571.22	169.2	9439.51	10183.7	25.07	570.48	22.18	22.18	22.18	22.18	22.18	22.18
2020	31.8	31.8	16.26	11.37	10.29	13.59	66.98	501.76	224.79	9962.15	9127.49	22.38	508.09	16.26	16.26	16.26	16.26	16.26	16.26
2020	38.76	38.76	21.7	9.12	12.65	19.3	65.65	577.81	250.1	6874.58	8594.34	22.62	580.41	21.7	21.7	21.7	21.7	21.7	21.7
2020	31.2	31.2	21.2	13.76	11.15	15.53	69.7	557.36	296.19	10924	9454.58	26.18	389.85	21.2	21.2	21.2	21.2	21.2	21.2
2020	31.72	31.72	18.32	14.36	8.52	16.07	80.06	555.1	219.01	8429.3	8142.05	28.15	544.81	18.32	18.32	18.32	18.32	18.32	18.32
2020	27.37	27.37	21.89	10.8	12.17	24.33	71.98	591.65	185.42	9303.66	9408.58	25.26	444.82	21.89	21.89	21.89	21.89	21.89	21.89
2020	30.83	30.83	17.63	11.92	9.68	20.67	48.73	553.06	278.09	9233.02	9870.44	23.03	677.33	17.63	17.63	17.63	17.63	17.63	17.63
2020	22.62	22.62	24.36	9.39	10.98	18.44	67.82	555.29	211.52	8577.56	9765.23	23.87	467.4	24.36	24.36	24.36	24.36	24.36	24.36
2020	27.01	27.01	27.1	11.93	11.61	16.62	70.23	562.31	233.16	10072.6	8250.84	23.12	589.38	27.1	27.1	27.1	27.1	27.1	27.1
2020	31.25	31.25	16.43	10.57	11.68	14.64	59.75	629.66	203.03	12888	8152.64	24.51	671.07	16.43	16.43	16.43	16.43	16.43	16.43
2020	32.55	32.55	18.96	10.99	9.5	14.4	71.24	622.83	194.07	10955.5	11893.6	26.08	608.3	18.96	18.96	18.96	18.96	18.96	18.96
2020	31.13	31.13	17.29	9.89	12.24	14.31	73.87	628.87	260.12	9651.41	8497.81	22.72	546.09	17.29	17.29	17.29	17.29	17.29	17.29
2020	37.09	37.09	20.16	8.59	11.03	17.52	45.26	451.71	227.47	9385.48	9518.54	26.16	537.61	20.16	20.16	20.16	20.16	20.16	20.16
2020	31.16	31.16	22.04	7.82	9.13	15.98	71.07	497.44	218.2	10708.2	9094.89	23.25	447.69	22.04	22.04	22.04	22.04	22.04	22.04
2020	27.23	27.23	17.44	8.08	14.15	15.29	60.92	614.78	215.62	12223.5	9325.63	26.8	640.89	17.44	17.44	17.44	17.44	17.44	17.44
2020	33.65	33.65	17.86	9.24	12.09	17.59	53.1	500.96	234.49	9255.43	7115.63	35.19	568.35	17.86	17.86	17.86	17.86	17.86	17.86
2020	31.72	31.72	20.12	9.09	8.24	18.38	54.58	612.93	190.56	12179.4	8805.43	21.18	467.15	20.12	20.12	20.12	20.12	20.12	20.12
2020	30.07	30.07	21.73	11.13	10.66	14.12	65.79	473.94	208.65	12154.5	11519	20.89	451.54	21.73	21.73	21.73	21.73	21.73	21.73
2020	22.9	22.9	22.7	7.73	10.53	16.14	62.52	551.44	194.57	7685.12	8881.86	33.18	509.62	22.7	22.7	22.7	22.7	22.7	22.7
2020	30.32	30.32	19.18	15.76	16.1	12.78	55.51	501.14	265.61	10626.6	8664.65	26.04	545.76	19.18	19.18	19.18	19.18	19.18	19.18
2020	29.05	29.05	21.25	11.47	10.52	18	86.13	701.54	146.61	10610	9160.62	26.74	365.12	21.25	21.25	21.25	21.25	21.25	21.25
2020	32.05	32.05	18.1	12.02	9.14	14.39	76.79	515.9	199.11	10653.6	10155.4	24.25	536.97	18.1	18.1	18.1	18.1	18.1	18.1
2020	27.36	27.36	16.68	9.77	8.23	17.76	71.2	590.4	204.63	10202.1	9938.17	30.36	503.21	16.68	16.68	16.68	16.68	16.68	16.68
2020	28.74	28.74	13.81	13.23	10.93	13.86	75.96	558.72	234.14	11339.5	11502.8	20.32	568.68	13.81	13.81	13.81	13.81	13.81	13.81
2020	34.11	34.11	18.93	11.11	11.17	14.02	65.93	602.19	199.38	12152.4	10763.9	28.37	499.61	18.93	18.93	18.93	18.93	18.93	18.93
2020	36.7	36.7	16.41	9.38	10.51	23.13	78.44	562.31	181.53	11298.6	8137.62	21.89	541.67	16.41	16.41	16.41	16.41	16.41	16.41
2020	30.4	30.4	18.42	9.96	10.51	16.98	74.78	572.4	142.8	9919.39	9287.31	25.29	412.93	18.42	18.42	18.42	18.42	18.42	18.42
2020	37.65	37.65	21.35	12.94	5.68	16.43	63.43	513.53	183.06	9137.94	8105.29	27.17	618.85	21.35	21.35	21.35	21.35	21.35	21.35
2020	24.88	24.88	21.06	10.04	14.8	17.28	68.85	710.08	199.11	9260.9	8855.89	18.2	460.81	21.06	21.06	21.06	21.06	21.06	21.06
2020	27.91	27.91	19.23	12.83	8.91	14.72	39.11	545.62	199.45	8717.52	8139.01	21.93	529.88	19.23	19.23	19.23	19.23	19.23	19.23
2020	28.78	28.78	20.32	8.89	7.7	13.54	71.8	632.81	176.19	11246.1	9458.28	24.13	440.28	20.32	20.32	20.32	20.32	20.32	20.32
2020	37.88	37.88	20.64	10.58	9.51	16.19	54.1	408.97	210.96	14692.8	9505.34	24.64	625.05	20.64	20.64	20.64	20.64	20.64	20.64
2020	28.31	28.31	18.94	11.18	11.4	16.95	60.87	624.12	218.39	10783.9	8748.93	27.4	429.92	18.94	18.94	18.94	18.94	18.94	18.94
2020	26.34	26.34	21.8	9.27	8.55	17.35	74.48	582.17	201.57	12374.6	8595.36	17.27	416.78	21.8	21.8	21.8	21.8	21.8	21.8
2020	32.47	32.47	19.88	12.02	8.77	14.05	55.69	541.72	208.33	8453.15	8641.76	22.13	533.74	19.88	19.88	19.88	19.88	19.88	19.88
2020	39.5	39.5	14.44	12.08	12.17	15.09	60.75	494.06	218.84	8521.26	8061.32	22.4	380.78	14.44	14.44	14.44	14.44	14.44	14.44
2020	39.61	39.61	18.68	9.59	11.36	13.57	72.06	518.79	192	10690.2	9952.42	26.66	507.91	18.68	18.68	18.68	18.68	18.68	18.68
2020	33.66	33.66	16.35	11.92	10.97	15.61	80.19	536.9	152.8	11474.9	11530.9	28.98	663.6	16.35	16.35	16.35	16.35	16.35	16.35
2020	28.4	28.4	16.65	14.73	11.5	17.81	62.91	526.01	234.25	9630.86	9536.37	27.75	707.96	16.65	16.65	16.65	16.65	16.65	16.65
2020	39.78	39.78	21.1	10.32	8.88	12.22	73.58	743.34	173.42	9454.93	8813.27	28.24	406.46	21.1	21.1	21.1	21.1	21.1	21.1
2020	28.24	28.24	22.22	7.13	9.27	14.21	65.25	576.01	215.1	10168.7	9337.29	27.08	561.28	22.22	22.22	22.22	22.22	22.22	22.22
2020	28.79	28.79	22.12	12.23	13.09	13.43	72.84	592.86	243.15	10760	9732.98	18.99	721.14	22.12	22.12	22.12	22.12	22.12	22.12
2020	24.95	24.95	22.86	10.88	11.69	14.75	63.01	554.31	190.65	10895.6	6844.49	24.12	485.13	22.86	22.86	22.86	22.86	22.86	22.86
2020	33.72	33.72	25.6	8.36	12.58	19.91	61.46	539.19	208.68	7256.5	10303.2	27.45	458.44	25.6	25.6	25.6	25.6	25.6	25.6
2020	27.24	27.24	25.15	12.8	14.6	17.32	59.72	599.87	245.87	10523	8217.03	27.7	499.9	25.15	25.15	25.15	25.15	25.15	25.15
2020	28.92	28.92	18.29	8.93	12.52	17.55	75.35	606.44	200.52	10389.7	9581.18	22.9	444.72	18.29	18.29	18.29	18.29	18.29	18.29
2020	29.68	29.68	21.26	10.08	9.14	18.83	71.44	607.72	200.59	10799.3	7822.28	27.89	701.74	21.26	21.26	21.26	21.26	21.26	21.26
2020	28.99	28.99	18.52	10.41	10.12	16.1	65.36	654.36	177.52	9760.48	8651.3	19.54	509.18	18.52	18.52	18.52	18.52	18.52	18.52
2020	30.47	30.47	18.37	10.18	10.5	14.07	69.2	634.87	243.24	10410.6	10670.4	26.97	601.49	18.37	18.37	18.37	18.37	18.37	18.37
2020	31.74	31.74	28.85	8.68	10.48	13.9	49.63	556.86	184.72	11244.7	8276.18	22.41	364.75	28.85	28.85	28.85	28.85	28.85	28.85
2020	30.13	30.13	19.19	10.67	9.68	14.52	57.59	487.38	184.64	8906.12	11473.4	28.22	489.18	19.19	19.19	19.19	19.19	19.19	19.19
2020	33.23	33.23	23.08	11.75	10.39	17.42	64.39	703.43	224.16	12593.1	8370.73	20.89	474.98	23.08	23.08	23.08	23.08	23.08	23.08
2020	30.54	30.54	20.45	7.79	10.64	12.87	70.48	507.19	242.02	7714.83	7879.06	26.42	477.61	20.45	20.45	20.45	20.45	20.45	20.45
2020	48.21	48.21	18.17	10	10.84	16.13	52.2	364.66	228.68	9681.5	9373.87	22	688.05	18.17	18.17	18.17	18.17	18.17	18.17
2020	36.5	36.5	18.38	9.3	11.34	18.65	70.57	462.87	227.03	10370.8	9152.86	24.09	539.45	18.38	18.38	18.38	18.38	18.38	18.38
2020	34.98	34.98	19.08	10.22	9.62	14.47	45.85	584.32	185.3	9448.67	10123.4	22.87	600.1	19.08	19.08	19.08	19.08	19.08	19.08
2020	28.45	28.45	18.2	12.6	8	16.23	68.92	516.69	212.46	9152.42	10968.1	22.23	423.57	18.2	18.2	18.2	18.2	18.2	18.2
2020	31.25	31.25	22.58	11.05	16.62	10.86	61.82	440.91	151.54	8310.37	7499.92	21.94	504.4	22.58	22.58	22.58	22.58	22.58	22.58
2020	26.79	26.79	18.39	10.78	10.82	16.48	69.66	721.99	233.1	11930	9980.49	20.87	460.43	18.39	18.39	18.39	18.39	18.39	18.39
2020	29.23	29.23	18.4	12.87	10.87	15.06	71.91	470.48	154.99	9561.11	8480.04	20.42	585.29	18.4	18.4	18.4	18.4	18.4	18.4
2020	33.97	33.97	23.53	12.21	9.15	17.95	89.72	536.44	186.77	10732.9	9444.36	24.57	565.73	23.53	23.53	23.53	23.53	23.53	23.53
2020	34.1	34.1	23.27	11.3	10.26	15.69	66.49	512.1	204.96	10215	9352.89	31.03	594.09	23.27	23.27	23.27	23.27	23.27	23.27
2020	34.13	34.13	19.73	8.24	12.18	18.7	64.35	611.99	183.39	10172	8203.82	19.88	505.35	19.73	19.73	19.73	19.73	19.73	19.73
2020	31.66	31.66	23.24	10.17	7.53	17.81	56.22	638.11	193.55	15359.2	8513.23	21.56	449.68	23.24	23.24	23.24	23.24	23.24	23.24
2020	35.03	35.03	19.16	6.31	10.02	14.37	59.27	641.7	160.13	8595.6	6813.26	25.22	452.06	19.16	19.16	19.16	19.16	19.16	19.16
2020	28.35	28.35	20.77	11.11	12.49	16.41	64.87	702.96	286.49	9801.65	7366.9	21.16	523.08	20.77	20.77	20.77	20.77	20.77	20.77
2020	27.54	27.54	18.76	9.48	8.93	17.78	71.1	636.56	204.14	8342.32	10889.7	30.9	670.8	18.76	18.76	18.76	18.76	18.76	18.76
2020	37.37	37.37	16.54	9.9	9.56	15.1	71.57	497.16	220.32	10760.7	10541.8	21.42	564.81	16.54	16.54	16.54	16.54	16.54	16.54
2020	34.08	34.08	22.1	10.59	12.33	13.46	72.33	531.35	265.63	8869.31	13253.7	20.7	572.59	22.1	22.1	22.1	22.1	22.1	22.1
2020	30	30	18.98	12.05	10.77	15.9	68.56	594.35	225.27	10363.5	8421.74	24.94	655.46	18.98	18.98	18.98	18.98	18.98	18.98
2020	35.18	35.18	22.51	12.53	12.88	14.48	71.39	629.1	223.99	10424.3	9618.45	21.13	482.1	22.51	22.51	22.51	22.51	22.51	22.51
2020	33.27	33.27	17.59	10.26	12.52	14.81	76.59	572.58	206.17	9434.33	9957.02	25.08	613.28	17.59	17.59	17.59	17.59	17.59	17.59
2020	28.2	28.2	18.91	10.45	11.62	15.09	60.8	549.95	252.05	9339.2	13548.8	23.49	552.53	18.91	18.91	18.91	18.91	18.91	18.91
2020	27.18	27.18	19.69	8.28	8.02	17.1	50.54	506.54	230.58	9601.15	8701.91	26.93	544.41	19.69	19.69	19.69	19.69	19.69	19.69
2020	30.8	30.8	19.51	9.09	13.76	20.77	73.28	646.73	183.28	8694.57	10252.4	23.7	469.05	19.51	19.51	19.51	19.51	19.51	19.51
2020	28.1	28.1	25.42	14.81	11.94	18.76	69.37	455.3	228.46	8443.43	9137.22	25.25	703.38	25.42	25.42	25.42	25.42	25.42	25.42
2020	28.59	28.59	24.5	11.76	9.19	15.71	67.34	547.96	189.98	12268	9834.41	25.99	578.52	24.5	24.5	24.5	24.5	24.5	24.5
2020	30.49	30.49	21.94	9.48	10.63	18.02	58.67	572.86	256.62	9221.6	7041.35	22.76	611.38	21.94	21.94	21.94	21.94	21.94	21.94
2020	28.52	28.52	24.7	10.79	12.45	13.93	91.18	523.33	185.22	10127.1	10614.7	23.16	446.9	24.7	24.7	24.7	24.7	24.7	24.7
2020	30.26	30.26	16.88	11.11	9.01	13.72	87.51	467.37	228.92	12796.5	6588.65	21.33	650.53	16.88	16.88	16.88	16.88	16.88	16.88
2020	33.07	33.07	16.81	11.1	7.46	19.63	63.19	570.9	215.6	12119	9558.06	25.48	432.51	16.81	16.81	16.81	16.81	16.81	16.81
2020	32.85	32.85	19.8	10.67	9.69	14.5	62.22	543.88	255.93	7849.75	5784.72	32.56	521.17	19.8	19.8	19.8	19.8	19.8	19.8
2020	32.75	32.75	21.54	12.95	9.07	14.48	69.65	599.82	165.16	11071.3	8763.36	38.58	513.65	21.54	21.54	21.54	21.54	21.54	21.54
2020	29.8	29.8	18.66	13.5	12.62	17.99	65.89	607.94	180.79	10943.7	10465.5	20.28	620.86	18.66	18.66	18.66	18.66	18.66	18.66
2020	39.53	39.53	22.71	12.52	12.64	14.17	56.47	451.95	185.61	11190.2	9077.69	24.59	466.5	22.71	22.71	22.71	22.71	22.71	22.71
2020	30.71	30.71	15.36	11.19	13	13.22	74.66	623.01	220.14	9736.96	11329.7	31.22	361.84	15.36	15.36	15.36	15.36	15.36	15.36
2020	25.31	25.31	19.84	10.89	18.31	14.54	65.98	434.17	181.88	11561.5	9433.62	24.97	551.29	19.84	19.84	19.84	19.84	19.84	19.84
2020	27.77	27.77	23.12	13.63	12	16.94	70.72	482.69	213.94	10830.2	8434.44	30.22	472.26	23.12	23.12	23.12	23.12	23.12	23.12
2020	23.64	23.64	18.86	13.6	11.71	14.56	80.92	450.65	252.82	8446.62	8328.86	20.98	467.99	18.86	18.86	18.86	18.86	18.86	18.86
2020	15.83	15.83	19.45	10.37	11.28	13.15	56.48	455.32	205.58	11413.6	9795.97	22.94	543.84	19.45	19.45	19.45	19.45	19.45	19.45
2020	26.12	26.12	19.31	10.55	9.64	12.87	62.67	532.67	202.4	8261.36	11551.7	20.99	531.51	19.31	19.31	19.31	19.31	19.31	19.31
2020	32.21	32.21	20.99	12.35	10.28	18.19	71.47	692.78	186.37	11317.7	9548.47	26.64	386.62	20.99	20.99	20.99	20.99	20.99	20.99
2020	22.91	22.91	16.8	13.41	11.76	17.76	46.46	679.57	224.53	10651.8	8561.46	22.9	503.15	16.8	16.8	16.8	16.8	16.8	16.8
2020	26.37	26.37	21.43	10.77	9.59	15.12	72.47	524.64	217.63	10377.6	8759.91	25.92	412.49	21.43	21.43	21.43	21.43	21.43	21.43
2020	36.47	36.47	18.2	8.02	10.5	13.19	69.9	509.64	207.67	9022.65	8222.44	24.2	455.2	18.2	18.2	18.2	18.2	18.2	18.2
2020	40.26	40.26	17.79	11.87	12.88	17.45	55.18	574.7	198.16	9298.8	6903.89	24	548.76	17.79	17.79	17.79	17.79	17.79	17.79
2020	30.03	30.03	23.88	8.55	9.56	18.2	60.36	487.08	181.64	8562.28	5844.81	19.74	547.8	23.88	23.88	23.88	23.88	23.88	23.88
2020	37.61	37.61	13.49	9.82	10.84	13.72	61.13	638.17	173.41	11458.2	8861.61	25.09	691.32	13.49	13.49	13.49	13.49	13.49	13.49
2020	35.69	35.69	22.35	10.24	11.63	13.08	62.88	501.91	208.71	10347.2	9798.45	26.6	594.49	22.35	22.35	22.35	22.35	22.35	22.35
2020	31.98	31.98	19.66	8.41	8.27	18.14	59.05	517.82	226.28	11221.2	10971.2	21.41	550.33	19.66	19.66	19.66	19.66	19.66	19.66
2020	32.74	32.74	18.89	9.5	9.92	16.5	63.95	629.75	246.34	9129.8	10025.9	20.68	643.43	18.89	18.89	18.89	18.89	18.89	18.89
2020	39.62	39.62	21.19	13.6	13.63	24.04	52.24	699.32	206.69	9297	8126.12	23.2	554.46	21.19	21.19	21.19	21.19	21.19	21.19
2020	39.72	39.72	19.1	10.98	10.96	17.06	77.14	687.79	275.12	12061.6	9862.67	27.15	447.91	19.1	19.1	19.1	19.1	19.1	19.1
2020	29.69	29.69	19.95	10.93	9.21	19.02	61.79	495.68	178.94	9888.87	10707	26.72	684.15	19.95	19.95	19.95	19.95	19.95	19.95
2020	25.56	25.56	18.43	7.04	6.88	13.92	66.84	605.19	205.68	9248.26	9554.56	19.74	494.38	18.43	18.43	18.43	18.43	18.43	18.43
2020	37.55	37.55	19.32	16.3	11.32	11.72	65.07	515.49	240.95	11177.4	9759.49	30.02	511.64	19.32	19.32	19.32	19.32	19.32	19.32
2020	21.91	21.91	15.11	12.35	8.98	17.13	65.13	587.65	180.45	10736	10541.7	28.52	475.15	15.11	15.11	15.11	15.11	15.11	15.11
2020	37.5	37.5	18.7	10.98	12.77	16.08	85.42	552.51	218.66	8911.89	8589.27	22.02	581.48	18.7	18.7	18.7	18.7	18.7	18.7
2020	26.3	26.3	12.9	10.94	9.48	15.56	74.45	750.36	204.27	11650	9720.54	24.77	516.43	12.9	12.9	12.9	12.9	12.9	12.9
2020	41.27	41.27	17.51	13.1	8.5	14.79	69.1	773.56	228.18	9046.34	7660.65	23.1	612.05	17.51	17.51	17.51	17.51	17.51	17.51
2020	29.89	29.89	17.25	10.88	9.46	13	76.37	571.05	266.2	8807.71	13081.3	22.07	661.1	17.25	17.25	17.25	17.25	17.25	17.25
2020	32.15	32.15	16.62	11.95	9.78	17.36	76.22	586.35	243.67	13934.1	10612.3	15.83	594.84	16.62	16.62	16.62	16.62	16.62	16.62
2020	31.67	31.67	20.08	11.65	11.37	14.96	64.74	443.18	245.44	13757.4	7464.44	21.58	555.38	20.08	20.08	20.08	20.08	20.08	20.08
2020	27.67	27.67	16.67	9.86	9.91	13.54	56.19	566.14	219.62	8891.59	11125.9	23.44	498.99	16.67	16.67	16.67	16.67	16.67	16.67
2020	41.88	41.88	18.25	12	12.22	16.47	57.24	459.66	185.88	8115.24	7548.47	24.27	526.77	18.25	18.25	18.25	18.25	18.25	18.25
2020	35.22	35.22	17.23	8.95	5.64	18.87	61.36	405.27	188.8	8964.17	8747.8	28.77	597.21	17.23	17.23	17.23	17.23	17.23	17.23
2020	35.42	35.42	21.6	13.99	8.97	13.08	53.06	482.55	187.3	11335.6	8557.79	31.58	499.63	21.6	21.6	21.6	21.6	21.6	21.6
2020	36.45	36.45	21.65	8	11.27	18.05	72.73	551	173.11	8157.77	9798.04	23.94	470.16	21.65	21.65	21.65	21.65	21.65	21.65
2020	28.69	28.69	21.69	11.68	14.96	14.91	64.83	495.75	233.7	10199.4	10182.5	22.56	584.5	21.69	21.69	21.69	21.69	21.69	21.69
2020	29.12	29.12	21.49	10.75	12.21	16.56	53.85	632.34	194.76	9077.18	7089.88	23.22	553.19	21.49	21.49	21.49	21.49	21.49	21.49
2020	30.32	30.32	20.38	8.56	10.36	17.24	58.92	508.7	202.38	10766	7817.9	20.66	559.93	20.38	20.38	20.38	20.38	20.38	20.38
2020	31.31	31.31	16.84	8.35	9.97	15.82	67.61	492.73	219.05	9610.82	9419.1	28.62	465.25	16.84	16.84	16.84	16.84	16.84	16.84
2020	30.12	30.12	11.85	7.24	10.99	14.29	63.02	636.8	187.44	9942.2	7352.39	30.87	475	11.85	11.85	11.85	11.85	11.85	11.85
2020	32.82	32.82	18.87	9.35	9.25	13.43	67.75	706.59	212.28	10298.6	7801.78	22.29	586.38	18.87	18.87	18.87	18.87	18.87	18.87
2020	29.52	29.52	18.25	10.21	10.31	13.66	91.35	503.09	210.99	9121.35	10865.2	29.09	532.85	18.25	18.25	18.25	18.25	18.25	18.25
2020	28.96	28.96	20.78	10.62	8.22	18.46	76.14	525.7	191.16	8535.58	7886.06	25.5	425.19	20.78	20.78	20.78	20.78	20.78	20.78
2020	26.05	26.05	16.58	12.45	11.36	11.83	69.87	571.6	162.02	10060	9893.7	18.82	552.12	16.58	16.58	16.58	16.58	16.58	16.58
2020	35.63	35.63	23.53	12.29	10.95	14.37	53.19	691.11	292.92	13127.3	8461.58	26.68	597.49	23.53	23.53	23.53	23.53	23.53	23.53
2020	30.02	30.02	23.11	7.72	13.23	16.87	52.18	411.31	146.12	8518.35	8482.58	23.87	378.99	23.11	23.11	23.11	23.11	23.11	23.11
2020	31.99	31.99	17.54	9.7	11.48	15.94	65.27	566.42	157.84	10304.6	8866.8	22.09	504.58	17.54	17.54	17.54	17.54	17.54	17.54
2020	30.9	30.9	17.5	10.65	11.84	18.43	78.47	595.09	188.17	8605.62	8668.66	21.64	590.42	17.5	17.5	17.5	17.5	17.5	17.5
2020	29.96	29.96	17.28	11.04	9.57	19.53	59.53	611.64	218.38	9186.81	8305.16	27.37	544.48	17.28	17.28	17.28	17.28	17.28	17.28
2020	27.39	27.39	16.73	11.17	10.4	19.61	61.49	605.55	261.07	10058	7447.49	22.61	458.02	16.73	16.73	16.73	16.73	16.73	16.73
2020	35.07	35.07	17.58	12.61	10.16	18.42	62.57	499.12	137.14	11687.1	10704	28.89	408.2	17.58	17.58	17.58	17.58	17.58	17.58
2020	25.18	25.18	21.37	14.82	11.6	16.76	73.39	505.55	200.47	11219.2	8492.76	17.99	637.56	21.37	21.37	21.37	21.37	21.37	21.37
2020	31.25	31.25	23.43	8.57	8.45	16.15	82.2	534.81	213.94	9805.2	8934.58	21.96	505.87	23.43	23.43	23.43	23.43	23.43	23.43
2020	30.5	30.5	23.15	10.22	12.02	16.7	65.47	457.68	170.21	9796.04	9824.8	23.83	632.58	23.15	23.15	23.15	23.15	23.15	23.15
2020	28.81	28.81	15.4	10.61	13.94	12.14	83.25	531.66	180.62	10739.3	10641	20.1	751.39	15.4	15.4	15.4	15.4	15.4	15.4
2020	31.95	31.95	15.63	10.31	9.53	16.84	73.54	529.77	211.97	12075.7	8889.96	22.84	541.16	15.63	15.63	15.63	15.63	15.63	15.63
2020	31.63	31.63	18.07	12.07	11.48	14.42	85.72	593.34	176	14145.2	8611.06	27.99	521.34	18.07	18.07	18.07	18.07	18.07	18.07
2020	29.66	29.66	13.34	11.96	8.98	17.21	74.26	534.24	192.07	8071.2	7209.5	24.36	533.84	13.34	13.34	13.34	13.34	13.34	13.34
2020	36.67	36.67	18.71	8.89	12.34	14.56	67.57	610.58	204.46	9223.85	9879.21	22.04	377.88	18.71	18.71	18.71	18.71	18.71	18.71
2020	27.97	27.97	21.23	12.81	11.73	16.02	64.08	525.18	192.64	9081.82	8251.54	21.55	539.09	21.23	21.23	21.23	21.23	21.23	21.23
2020	31.11	31.11	17.15	11.29	13.17	21.04	68.97	512.42	191.12	11311.4	10194.2	19.82	461.95	17.15	17.15	17.15	17.15	17.15	17.15
2020	33.26	33.26	21.65	9.37	12.45	19.63	67.29	586.56	207.16	13041.1	8235.38	27.22	585.8	21.65	21.65	21.65	21.65	21.65	21.65
2020	36.18	36.18	15.88	14.5	9.97	15.65	54.79	623.95	291.47	9952.04	7953.47	26.57	678.4	15.88	15.88	15.88	15.88	15.88	15.88
2020	29.82	29.82	17.28	9.63	11.56	20.72	53.76	684.29	161.83	10070.5	11817.7	24.47	482.53	17.28	17.28	17.28	17.28	17.28	17.28
2020	31.34	31.34	21.7	11.82	11.51	16.81	56.04	464.95	254.69	9173.79	9713.49	24.72	483.49	21.7	21.7	21.7	21.7	21.7	21.7
2020	38.37	38.37	16.82	9.82	9.44	17.95	70.36	635.79	203.76	8683.14	9228.37	25.24	596.26	16.82	16.82	16.82	16.82	16.82	16.82
2020	30.33	30.33	20.01	10.55	9.74	13.32	55.14	450.13	184.13	10968.1	10201.2	19.89	542.35	20.01	20.01	20.01	20.01	20.01	20.01
2020	29.33	29.33	19.03	11.66	9.82	15.6	69.38	533.59	185.09	10342.7	8486.76	18.9	411.74	19.03	19.03	19.03	19.03	19.03	19.03
2020	38.58	38.58	21	12.05	9.12	17.95	76.86	558.69	190.94	9025.13	9265.48	25.11	694.94	21	21	21	21	21	21
2020	28.58	28.58	15.04	10.97	10.64	13.4	63.3	567.56	202.54	13545.8	9749.44	21.45	534.59	15.04	15.04	15.04	15.04	15.04	15.04
2020	28.69	28.69	18.75	8.25	9.53	15.4	75.44	609.06	173.48	10306.4	8470.57	21.92	462.09	18.75	18.75	18.75	18.75	18.75	18.75
2020	32.1	32.1	16.08	10.27	12.78	18.56	81.66	609.15	218.92	9755.79	10370.2	23.72	528.81	16.08	16.08	16.08	16.08	16.08	16.08
2020	35.19	35.19	16.67	10.87	10.4	13.74	56.65	554.63	175.18	11432.9	9135.15	19.26	490.32	16.67	16.67	16.67	16.67	16.67	16.67
2020	33.5	33.5	18.89	10.61	9.29	18.21	101.31	631.5	255.08	10040.5	8865.33	29.79	408.76	18.89	18.89	18.89	18.89	18.89	18.89
2020	27.35	27.35	22.11	11.4	8.87	16.94	66.18	616.35	191.24	10298.4	8175.49	25.48	502.87	22.11	22.11	22.11	22.11	22.11	22.11
2020	32.57	32.57	18.27	10.41	10.84	13.21	55.03	502.74	225.22	11945.4	6214.63	22.63	483.79	18.27	18.27	18.27	18.27	18.27	18.27
2020	30.26	30.26	19.5	12.03	11.76	14.66	72.24	465.87	242.16	10283.3	9795.4	21.73	338.49	19.5	19.5	19.5	19.5	19.5	19.5
2020	34.84	34.84	17.79	13.07	11.17	17.21	70.92	694.03	215.55	9872.27	11220.5	29.46	514.55	17.79	17.79	17.79	17.79	17.79	17.79
2020	27.84	27.84	17.85	9.18	10.3	12.13	66.85	714.54	194.12	10527.2	12331.5	30.29	376.69	17.85	17.85	17.85	17.85	17.85	17.85
2020	27.98	27.98	23.69	7.51	8.96	19.75	60.23	490.52	214.31	12813.6	6786.94	20.91	606.62	23.69	23.69	23.69	23.69	23.69	23.69
2020	24.4	24.4	19.05	10.25	7.99	15.24	96.74	524.97	184.6	7873.5	11917.5	22.12	464.81	19.05	19.05	19.05	19.05	19.05	19.05
2020	29.45	29.45	15.35	10.31	9.72	18.07	53.88	538.73	167.53	8272.41	8532.15	32.56	457.4	15.35	15.35	15.35	15.35	15.35	15.35
2020	27.45	27.45	14.91	14.11	12.39	13.69	55	588.17	179.53	10601.7	6892.38	24.85	455.8	14.91	14.91	14.91	14.91	14.91	14.91
2020	34.42	34.42	16.71	12.02	9.52	19.32	69.87	616.55	221.23	7973.39	10446.7	23.07	600.94	16.71	16.71	16.71	16.71	16.71	16.71
2020	34.52	34.52	18.14	10.52	10.94	20.08	68.17	527.7	244.63	9552.72	10273	21.47	533	18.14	18.14	18.14	18.14	18.14	18.14
2020	26.73	26.73	18.04	10.26	8.35	15.67	69.61	510.99	264.82	10854.5	8504.44	24.32	425.21	18.04	18.04	18.04	18.04	18.04	18.04
2020	30.48	30.48	21.16	11.93	10.25	14.48	69.98	504.63	210.08	8096.16	9769.71	23.13	484.6	21.16	21.16	21.16	21.16	21.16	21.16
2020	35.92	35.92	21.06	13.72	11.85	14.59	73.67	769.7	217.17	11809.4	10436.1	20.84	572.04	21.06	21.06	21.06	21.06	21.06	21.06
2020	27.32	27.32	15.65	11.72	10.31	17.44	78.18	506.32	190.48	10826.8	7553.65	29.16	592.29	15.65	15.65	15.65	15.65	15.65	15.65
2020	32.36	32.36	17.16	11.6	11.32	16.82	86.69	602.73	192.38	7812.09	9491.71	25.12	641.58	17.16	17.16	17.16	17.16	17.16	17.16
2020	32.13	32.13	18.03	9.82	10.8	14.93	68.25	581.77	276.48	7904.78	9100.8	25.54	464.65	18.03	18.03	18.03	18.03	18.03	18.03
2020	28.66	28.66	18.32	9.28	12.46	18.85	62.98	638.23	214.48	9331.51	10152.5	28.58	601.51	18.32	18.32	18.32	18.32	18.32	18.32
2020	29.33	29.33	15.61	9.39	8.48	18.13	69	597.71	214.62	8815.14	8950.09	25.91	468.77	15.61	15.61	15.61	15.61	15.61	15.61
2020	33.68	33.68	21.51	8.39	10.14	15.83	53.23	519.75	166.28	8440.8	8922.76	26.06	559.46	21.51	21.51	21.51	21.51	21.51	21.51
2020	36.64	36.64	17.58	10.86	10.31	13.9	78.16	499.11	210.42	10697.8	7538.09	24.88	399.61	17.58	17.58	17.58	17.58	17.58	17.58
2020	26.92	26.92	22.26	13.19	5.51	14.31	73.17	478.94	220.03	9242.36	8595.51	26.11	463.56	22.26	22.26	22.26	22.26	22.26	22.26
2020	32.15	32.15	17.23	11.7	11.42	14.8	82.5	451.74	208.68	9399.16	7324.68	25.06	526.98	17.23	17.23	17.23	17.23	17.23	17.23
2020	31.65	31.65	19.76	9.16	11	12.65	63.45	550.39	194.03	8083.86	8521.51	25.7	530.38	19.76	19.76	19.76	19.76	19.76	19.76
2020	28.75	28.75	24.45	7.75	10.67	14.41	79.58	527.43	189.52	11683.9	9409.52	20.78	503.02	24.45	24.45	24.45	24.45	24.45	24.45
2020	30.29	30.29	18.68	11.37	9.64	16.19	82.18	605.02	226.63	9336.23	10441.5	28.54	594.01	18.68	18.68	18.68	18.68	18.68	18.68
2020	36.17	36.17	20.92	12.67	11.41	15.47	56.96	561.4	234.22	10361.8	9594.57	24.68	593.22	20.92	20.92	20.92	20.92	20.92	20.92
2020	32.91	32.91	18.19	9.87	9.85	16.77	71.97	580.4	202.71	7322.25	10736.1	29.03	633.44	18.19	18.19	18.19	18.19	18.19	18.19
2020	29.36	29.36	16.57	13.02	9.37	19.72	68.38	682.98	198.88	11723.5	9512.31	24.6	400.31	16.57	16.57	16.57	16.57	16.57	16.57
2020	29.57	29.57	14.66	10.76	12.23	19.58	64.5	522.67	181.63	10861.8	9524.7	23.66	472.78	14.66	14.66	14.66	14.66	14.66	14.66
2020	40.98	40.98	21.35	10.51	9.42	15.39	68.21	616.35	165.31	10447.5	9460.66	19.77	510.83	21.35	21.35	21.35	21.35	21.35	21.35
2020	38.58	38.58	17.42	10.69	8.64	17.09	53.59	591.04	231.15	9489.12	6118.96	32.3	396.96	17.42	17.42	17.42	17.42	17.42	17.42
2020	34.06	34.06	21.5	12.01	13.08	15.12	56.01	495.76	248.28	8057.05	10912.7	25.84	491.34	21.5	21.5	21.5	21.5	21.5	21.5
2020	31.52	31.52	24.46	9.33	8.72	18.45	69.6	488.07	202.08	11502.7	11783.1	20.65	490.43	24.46	24.46	24.46	24.46	24.46	24.46
2020	40.08	40.08	16.13	10.23	10.11	19.02	45.18	596.5	217.89	10260.1	8028.29	23.51	515.4	16.13	16.13	16.13	16.13	16.13	16.13
2020	35.47	35.47	21.52	8.59	8.89	15.33	63.19	630.45	244.73	8945.9	9130.31	26.52	552.74	21.52	21.52	21.52	21.52	21.52	21.52
2020	31	31	19.21	8.94	12.19	17.75	79.56	644.71	185.62	9775.87	7147.44	22.84	474.79	19.21	19.21	19.21	19.21	19.21	19.21
2020	34.92	34.92	21.01	10.57	8.34	12.59	66.8	521.31	163.24	10350.2	5967.79	24.91	587.11	21.01	21.01	21.01	21.01	21.01	21.01
2020	28.75	28.75	20.87	9.2	9.79	17.29	65.25	623.94	222.96	9514.75	8184.3	23.78	714.49	20.87	20.87	20.87	20.87	20.87	20.87
2020	34.12	34.12	25.33	11.21	8.63	18.69	80.29	501.07	205.05	8668.32	7913.66	23.83	411.61	25.33	25.33	25.33	25.33	25.33	25.33
2020	32.18	32.18	18.58	11.13	9.7	19.34	70.12	520.75	165.71	8237.74	9793.54	22.27	417.55	18.58	18.58	18.58	18.58	18.58	18.58
2020	32.88	32.88	21.2	12.29	9.93	11.8	62.63	496.62	220.3	11199	8055.96	18.87	576.75	21.2	21.2	21.2	21.2	21.2	21.2
2020	31.99	31.99	19.97	10.9	8.74	15.13	70.64	605.49	231.12	11544.5	10778.6	27.33	561.48	19.97	19.97	19.97	19.97	19.97	19.97
2020	31.8	31.8	16.54	9.45	14.38	18.13	52.78	595.97	181.78	10009	7583.73	23.2	539.39	16.54	16.54	16.54	16.54	16.54	16.54
2020	35.57	35.57	20.9	12.9	8.32	18.34	59.22	605.52	176.46	12262.7	9188.81	29.21	471.72	20.9	20.9	20.9	20.9	20.9	20.9
2020	27.89	27.89	20.52	13.09	10.69	13.5	82.6	719.95	248.21	9800.27	9263.19	18.74	545.66	20.52	20.52	20.52	20.52	20.52	20.52
2020	33.91	33.91	22.38	12.71	9.07	14.64	64.85	498.42	217.77	8301.86	7059.97	27.88	554.01	22.38	22.38	22.38	22.38	22.38	22.38
2020	38.21	38.21	17.21	9.03	10.8	18.9	68.96	542.02	200.65	9595.94	8694.94	25.13	499.29	17.21	17.21	17.21	17.21	17.21	17.21
2020	29.91	29.91	15.54	8.25	13.19	14.31	60.43	534.13	227.61	9441.16	8898.49	23.35	459.8	15.54	15.54	15.54	15.54	15.54	15.54
2020	25.51	25.51	16.52	9.23	12.71	15.25	67.2	542.48	181.47	10404.5	12078.2	23.34	547.65	16.52	16.52	16.52	16.52	16.52	16.52
2020	32.72	32.72	21.54	10.26	8.88	19.49	60.87	564.99	185.53	9992.01	8396.41	29.23	572.09	21.54	21.54	21.54	21.54	21.54	21.54
2020	29.09	29.09	26.64	13.22	12.77	12.43	64.51	647.78	155.07	11721.4	9043.64	31.44	484.66	26.64	26.64	26.64	26.64	26.64	26.64
2020	22.09	22.09	20.21	11.06	13.6	15.67	62.04	560.58	212.19	13043.4	8529.68	22.28	580.62	20.21	20.21	20.21	20.21	20.21	20.21
2020	33.33	33.33	20.27	12.33	10.92	17.39	73.44	537.98	178.3	11153.2	8663.98	25.61	613.27	20.27	20.27	20.27	20.27	20.27	20.27
2020	31.9	31.9	16.1	9.09	7.36	13.21	70.12	544.82	164.66	7497.37	10123.6	21.77	521.53	16.1	16.1	16.1	16.1	16.1	16.1
2020	24.99	24.99	24.44	9.61	13.37	16.17	67.16	825.59	186.42	9172.01	8631.02	30.08	412.38	24.44	24.44	24.44	24.44	24.44	24.44
2020	34.11	34.11	19.61	11.58	12.1	16.27	61.3	515.17	226.61	8701.47	9009.48	28.63	453.6	19.61	19.61	19.61	19.61	19.61	19.61
2020	36.16	36.16	19.45	11.14	8.93	18.68	60.61	515.47	165.96	10069	8534.63	24.79	683.37	19.45	19.45	19.45	19.45	19.45	19.45
2020	34.45	34.45	20.29	9.1	11.7	16.73	58.25	767.1	239.97	10631	10337.7	23.12	497.75	20.29	20.29	20.29	20.29	20.29	20.29
2020	26.55	26.55	20.35	12.19	12.16	15.11	62.88	627.46	220.4	10366.9	9588.25	26.78	491.81	20.35	20.35	20.35	20.35	20.35	20.35
2020	31.79	31.79	22.05	11.22	11.83	19.5	80.89	511.72	176.39	11993.9	9969.21	27.32	596.29	22.05	22.05	22.05	22.05	22.05	22.05
2020	33.22	33.22	21.29	9.86	15.09	18.86	70.74	514.41	194.33	10331.3	10081.1	19.45	569.19	21.29	21.29	21.29	21.29	21.29	21.29
2020	36.05	36.05	23.52	10.12	10.84	16.01	59.35	568.77	245.1	9390.27	7225.41	28.17	536.97	23.52	23.52	23.52	23.52	23.52	23.52
2020	26.93	26.93	20.86	13.81	11.84	13.18	75.73	504.07	223.95	8323.54	10374.9	25.57	509.08	20.86	20.86	20.86	20.86	20.86	20.86
2020	25.81	25.81	15.95	11.97	12.93	15.53	63.68	567.48	246.9	11980.8	8487.34	25.52	633.81	15.95	15.95	15.95	15.95	15.95	15.95
2020	34.31	34.31	23.25	7.52	11.66	14.56	61.11	605.93	237.83	10870.5	8655	25.3	539.81	23.25	23.25	23.25	23.25	23.25	23.25
2020	31.58	31.58	22.4	11.85	10.18	14.85	74.19	417.65	204.5	9322.27	9504.71	25.57	496.37	22.4	22.4	22.4	22.4	22.4	22.4
2020	34.69	34.69	19.56	11.53	12.25	15.97	79.28	463.87	228.67	10383.6	7773.78	19.99	474.63	19.56	19.56	19.56	19.56	19.56	19.56
2020	29.19	29.19	14.83	7.45	7.56	15.04	46.33	476.72	265.82	8329.47	7587.41	25.01	446.41	14.83	14.83	14.83	14.83	14.83	14.83
2020	33.76	33.76	22.57	12.27	11.37	14.33	85.61	482.48	193.12	9112.59	10559.8	30.01	488.48	22.57	22.57	22.57	22.57	22.57	22.57
2020	38.93	38.93	13.08	12.6	10.54	10.93	74.89	679.53	172.97	10390.8	7576.52	21.41	532.47	13.08	13.08	13.08	13.08	13.08	13.08
2020	27.82	27.82	18.53	10.49	10.86	12.6	74.02	568.38	232.6	12235.3	11869.9	23.44	472.17	18.53	18.53	18.53	18.53	18.53	18.53
2020	25.18	25.18	17.17	10.84	9.35	14.79	59.66	680.75	172.74	11412.6	8091.94	25.04	464.71	17.17	17.17	17.17	17.17	17.17	17.17
2020	25.43	25.43	18.4	9.22	11.25	13.19	74.44	474.58	210.53	10982	11385.9	20.88	626.79	18.4	18.4	18.4	18.4	18.4	18.4
2020	30.45	30.45	20.57	11.78	11.23	11.52	77.98	394.09	133.48	10915.2	9385.08	27.57	513.23	20.57	20.57	20.57	20.57	20.57	20.57
2020	38.05	38.05	18.84	12.14	10.44	15.65	62.88	508.18	207.26	8254.68	8333.38	22.74	558.81	18.84	18.84	18.84	18.84	18.84	18.84
2020	29.13	29.13	17.02	11.43	10.18	12.46	61.94	418.77	197.7	10681.8	8962.4	25.19	447.04	17.02	17.02	17.02	17.02	17.02	17.02
2020	29.4	29.4	20.78	14.34	6.95	15.42	62.85	483.99	180.3	8411.12	8842.45	23.25	544.72	20.78	20.78	20.78	20.78	20.78	20.78
2020	24.02	24.02	20.93	9.24	8.27	16.64	67.99	630.22	199.15	9448.88	7358.61	20.72	606.27	20.93	20.93	20.93	20.93	20.93	20.93
2020	33.25	33.25	16.51	13.68	9.84	20.39	64.88	496.26	187.36	9742.89	8802.54	29.35	514.64	16.51	16.51	16.51	16.51	16.51	16.51
2020	27.18	27.18	15.21	10.81	9.6	19.17	62.47	641.95	190.16	10986.2	10520.8	26.8	518.1	15.21	15.21	15.21	15.21	15.21	15.21
2020	28.41	28.41	16.81	7.34	10.61	17.87	76.87	564.73	223.42	10673.8	10071.5	21.81	479.29	16.81	16.81	16.81	16.81	16.81	16.81
2020	29.81	29.81	24.37	10.81	9.36	20.53	87.73	620.16	211.26	9478.23	10010.8	21.34	624.85	24.37	24.37	24.37	24.37	24.37	24.37
2020	33.01	33.01	14.4	10.3	15.91	12.86	62.48	413.24	204.96	15015.4	7903.7	25.46	457.94	14.4	14.4	14.4	14.4	14.4	14.4
2020	29.73	29.73	19.84	10.72	10.84	13.8	67.46	510	229.51	9682.5	8342.26	24.86	465.24	19.84	19.84	19.84	19.84	19.84	19.84
2020	25.09	25.09	18.45	8.59	11.96	15.46	97.51	557.18	165.09	9430.89	11296.8	19.45	491.57	18.45	18.45	18.45	18.45	18.45	18.45
2020	31.13	31.13	20.36	14.54	7.57	13.9	73.53	583.66	216.89	9000.47	9216.39	23.15	490.65	20.36	20.36	20.36	20.36	20.36	20.36
2020	33.41	33.41	18.26	9.83	10.28	16.76	72.08	558.7	186.15	9316.73	11450.6	26.24	490.4	18.26	18.26	18.26	18.26	18.26	18.26
2020	25.23	25.23	16.7	12.29	10.93	11.73	69.38	599.15	216.33	9323.59	8780.24	27.42	613.49	16.7	16.7	16.7	16.7	16.7	16.7
2020	37.6	37.6	26.28	10.23	11.39	19.76	73.11	623.06	272.3	10725.8	8840.33	19.19	441.95	26.28	26.28	26.28	26.28	26.28	26.28
2020	29.73	29.73	17.62	11.89	13.1	19.98	73.08	590.47	208.47	12033.1	10177.1	25.79	484.69	17.62	17.62	17.62	17.62	17.62	17.62
2020	40.94	40.94	15.49	9.8	9.94	20.1	62.93	549.92	180.22	9844.47	8939.55	25.1	568.94	15.49	15.49	15.49	15.49	15.49	15.49
2020	23.58	23.58	21.2	12.62	9.23	20.32	46.78	447.05	262.11	10901.4	7755	23.06	469.56	21.2	21.2	21.2	21.2	21.2	21.2
2020	38.8	38.8	21.07	8.23	10.85	14.59	63.85	575.66	206.11	9077.61	9521.06	24.07	430.56	21.07	21.07	21.07	21.07	21.07	21.07
2020	37.22	37.22	20.3	7.59	9.61	18.11	63.4	717.1	172.39	10976.7	8274.08	26.12	503.08	20.3	20.3	20.3	20.3	20.3	20.3
2020	24.43	24.43	17.89	11.09	12.23	17.45	67.19	593.72	285.12	8877.15	8852.21	18.82	501.58	17.89	17.89	17.89	17.89	17.89	17.89
2020	23.49	23.49	17.46	8.52	14	16.89	76.14	521.71	217	10076.3	9641.48	19.94	506.15	17.46	17.46	17.46	17.46	17.46	17.46
2020	29.55	29.55	21.4	11.45	12.57	13.4	64.99	379.32	176.41	11053	9326.91	25.33	526.62	21.4	21.4	21.4	21.4	21.4	21.4
2020	30.02	30.02	17.73	13.08	9.29	15.05	71.35	594.72	236.66	9474.08	10513.7	28.58	521.98	17.73	17.73	17.73	17.73	17.73	17.73
2020	32.58	32.58	17.39	11.59	10.15	16.67	70.25	522.19	184.6	7759.79	9642	32.82	686.55	17.39	17.39	17.39	17.39	17.39	17.39
2020	33.38	33.38	18.94	9.05	9.95	15.56	71.78	580.97	271.29	11066.6	9319.89	31.3	591.74	18.94	18.94	18.94	18.94	18.94	18.94
2020	32.28	32.28	19.98	7.42	7	13.6	74.35	531.61	189.42	10325.6	8884.58	29.28	532.83	19.98	19.98	19.98	19.98	19.98	19.98
2020	29.45	29.45	21.33	11.8	15.09	21.47	65.88	526.85	191.1	8838.51	8696.87	26.24	476.01	21.33	21.33	21.33	21.33	21.33	21.33
2020	30.54	30.54	18.76	9.81	10.31	14.94	56.12	529.58	257.8	11026.6	10507.2	29.61	621.75	18.76	18.76	18.76	18.76	18.76	18.76
2020	34.23	34.23	18.78	11.72	9.89	19.88	66.47	557.82	213.09	11980.4	10777.5	24.65	531.4	18.78	18.78	18.78	18.78	18.78	18.78
2020	41.36	41.36	19.49	9.51	9.03	17.44	64.71	517.31	206.56	10492.4	8730.84	23.84	545.71	19.49	19.49	19.49	19.49	19.49	19.49
2020	24.34	24.34	22.93	10.15	9.34	15.25	59.72	487.89	187.43	10502.2	9982.74	26.86	471.77	22.93	22.93	22.93	22.93	22.93	22.93
2020	37.04	37.04	24.5	13.63	10.57	19.96	66.03	625.35	194.72	11632.2	7062.19	21.09	387.69	24.5	24.5	24.5	24.5	24.5	24.5
2020	35.86	35.86	19.64	10.46	10.39	17.88	61.32	662.25	228.93	11208.1	9357.65	24.61	521.18	19.64	19.64	19.64	19.64	19.64	19.64
2020	28.64	28.64	17.09	7.81	10.95	16.18	86.45	596.9	140.02	6683.33	10328.3	27.46	433.41	17.09	17.09	17.09	17.09	17.09	17.09
2020	29.42	29.42	22.31	14.14	10.11	21.47	57.31	565.38	179.01	11091.5	11892.2	19.31	413.3	22.31	22.31	22.31	22.31	22.31	22.31
2020	27.03	27.03	21.95	13.59	10.87	14.46	68.32	516.56	221.64	11183.1	9739.76	27.42	534.2	21.95	21.95	21.95	21.95	21.95	21.95
2020	25.79	25.79	20.59	9.3	9.42	19.98	70.86	591.57	257.73	9590.17	9286.47	25.65	635.15	20.59	20.59	20.59	20.59	20.59	20.59
2020	36.75	36.75	15.62	7.22	12.05	19.08	53.53	620.95	159.38	10478.5	8354.65	28.13	523.14	15.62	15.62	15.62	15.62	15.62	15.62
2020	44.08	44.08	19.02	10.4	9.78	12.72	65.21	553.05	201.77	9985.09	7212.07	22.43	478.69	19.02	19.02	19.02	19.02	19.02	19.02
2020	31.78	31.78	22.99	11.6	11.31	17.62	76.41	487.95	223.37	8507.84	11287.4	28.11	554.08	22.99	22.99	22.99	22.99	22.99	22.99
2020	33.26	33.26	20.48	9.96	8.99	17.14	75.37	427.21	183.67	10605.9	8199.57	20.58	546.56	20.48	20.48	20.48	20.48	20.48	20.48
2020	29.65	29.65	16.93	10.93	9.17	15.39	56.21	574.68	240.65	10516.6	9986.34	25.96	610.77	16.93	16.93	16.93	16.93	16.93	16.93
2020	33.46	33.46	19.98	13.79	8.78	16.34	67.7	592.97	213.14	9607.44	8956.33	24.91	458.35	19.98	19.98	19.98	19.98	19.98	19.98
2020	34.24	34.24	23.54	10.43	9.18	18.5	69.36	562.16	245.92	10393.7	8517.53	22.47	434.34	23.54	23.54	23.54	23.54	23.54	23.54
2020	40.32	40.32	20.87	9.23	10.54	19.11	48.86	593.58	192.97	10944.2	10695.6	22.47	506.03	20.87	20.87	20.87	20.87	20.87	20.87
2020	28.5	28.5	16.47	9.83	13.99	13.53	71.19	487.08	199.67	9492.49	10093.9	22	540.88	16.47	16.47	16.47	16.47	16.47	16.47
2020	36.14	36.14	20.23	10.36	9.36	13.85	82.51	593.2	161.76	12835.2	8111.57	27.08	477.27	20.23	20.23	20.23	20.23	20.23	20.23
2020	28.19	28.19	17	8.64	14.12	17.72	65.42	501.87	180.69	10052.7	8390.04	29.29	609.98	17	17	17	17	17	17
2020	36.33	36.33	17.78	11.11	11.8	14.51	77.53	562.92	275.45	9577.24	7962.06	20.44	548.73	17.78	17.78	17.78	17.78	17.78	17.78
2020	30.34	30.34	17.72	10.41	12.48	20.05	61.74	669.05	219.61	12359.7	8921.75	30.2	654.91	17.72	17.72	17.72	17.72	17.72	17.72
2020	32.4	32.4	20.34	10.81	10.54	16.69	68.29	539.14	221.6	9046.86	8648.19	26.63	556.58	20.34	20.34	20.34	20.34	20.34	20.34
2020	34.7	34.7	17.29	13.5	14.21	15.9	50.22	645.25	150.13	10751.4	9074.37	24.97	555.55	17.29	17.29	17.29	17.29	17.29	17.29
2020	29.38	29.38	15.18	9.78	9.36	18.51	77.06	550.64	192.03	8650.56	10945.3	26.52	463.66	15.18	15.18	15.18	15.18	15.18	15.18
2020	30.41	30.41	20.82	8.51	8.63	16.92	58.95	561.42	172.18	9441.56	7948.31	22.04	583.52	20.82	20.82	20.82	20.82	20.82	20.82
2020	42.24	42.24	22.27	10.46	11.16	17.37	71.29	537.34	210.61	8462.07	9141.6	24.14	392.42	22.27	22.27	22.27	22.27	22.27	22.27
2020	30.5	30.5	22.83	10.09	10.02	15.54	57.53	619.57	211.23	9856.64	9284.57	24.88	531.1	22.83	22.83	22.83	22.83	22.83	22.83
2020	27.81	27.81	19	10.91	13.46	13.39	58.25	666.61	193.94	9622.35	11828.3	21.49	455.14	19	19	19	19	19	19
2020	31.65	31.65	19.75	8.73	9.02	20.27	43.52	592.07	200.99	8893.48	8523.35	23.68	495.76	19.75	19.75	19.75	19.75	19.75	19.75
2020	30.32	30.32	19.87	7.27	13.05	14.62	53.19	640.85	232.06	7523.95	9318.28	22.35	515.23	19.87	19.87	19.87	19.87	19.87	19.87
2020	33.11	33.11	19.01	9.55	11.16	14.82	67.34	444.22	199.39	10723	9507.88	29.68	424.41	19.01	19.01	19.01	19.01	19.01	19.01
2020	35.04	35.04	24.8	7.8	10.58	20.57	65.35	644.07	161.96	13599.2	7941.12	19.04	508.3	24.8	24.8	24.8	24.8	24.8	24.8
2020	26.71	26.71	17.14	6.47	14.93	18.89	68.1	519.94	226.92	11219.5	9999.44	28.83	474.43	17.14	17.14	17.14	17.14	17.14	17.14
2020	37.04	37.04	20.22	10.12	10.68	15.63	63.26	527.42	220.97	10834.5	9992.58	31.61	466.08	20.22	20.22	20.22	20.22	20.22	20.22
2020	41.22	41.22	26.23	11.89	11.14	19.46	69.26	488.67	224.1	9363.31	10041	28.45	579.88	26.23	26.23	26.23	26.23	26.23	26.23
2020	32.78	32.78	21.19	8.67	9.17	18.3	70.08	574.74	192.8	7411.28	7231.5	23.85	495.16	21.19	21.19	21.19	21.19	21.19	21.19
2020	37.95	37.95	13.27	10.22	9.64	18.34	71.84	527.9	190.22	12952.7	6197.99	22.28	503.12	13.27	13.27	13.27	13.27	13.27	13.27
2020	30.99	30.99	17.86	12.05	11.67	17.53	73.67	546.68	181.09	10446.7	11196.9	20.53	465.27	17.86	17.86	17.86	17.86	17.86	17.86
2020	22.21	22.21	19.29	13.58	8.73	18.69	67.27	432.36	241.23	10744.3	10786.7	22.58	525.73	19.29	19.29	19.29	19.29	19.29	19.29
2020	30.44	30.44	17.64	10.04	10.35	16.78	61.77	586.03	224.45	9237.7	9194.57	22.44	469.52	17.64	17.64	17.64	17.64	17.64	17.64
2020	31.98	31.98	21.23	8.96	8.21	15.51	70.81	575.53	228.26	12971.3	9060.18	26.21	564.69	21.23	21.23	21.23	21.23	21.23	21.23
2020	39.67	39.67	14.06	11.71	10.93	13.87	57.98	528.75	183.56	10089.1	10137.6	25.79	552.2	14.06	14.06	14.06	14.06	14.06	14.06
2020	33.17	33.17	18.29	9.37	10.69	14.95	71.75	571.36	191.27	10481.6	7589.07	19.18	492.04	18.29	18.29	18.29	18.29	18.29	18.29
2020	27.02	27.02	17.5	10.62	7.5	17.47	75.75	510.49	206.11	8165.61	7923.34	24.81	549.21	17.5	17.5	17.5	17.5	17.5	17.5
2020	34.24	34.24	19.56	11.19	8.37	18.11	75.26	492.59	224.86	10173	10496.3	22.76	566.48	19.56	19.56	19.56	19.56	19.56	19.56
2020	23.46	23.46	15.86	12.3	10.7	14.05	54.58	605.2	260.91	9822.95	8976.26	25.04	512.8	15.86	15.86	15.86	15.86	15.86	15.86
2020	33.38	33.38	19.67	10.35	8.82	19.42	70.35	663.69	195.93	9704.14	8626.59	25.55	471.49	19.67	19.67	19.67	19.67	19.67	19.67
2020	31.84	31.84	18.37	8.7	9.41	15.25	64.44	632.14	144.46	8899.88	10454.7	28.89	554.51	18.37	18.37	18.37	18.37	18.37	18.37
2020	26.7	26.7	16.92	9.33	10.93	14.48	60.54	582.61	218.89	9663.58	8247.77	25.94	544.35	16.92	16.92	16.92	16.92	16.92	16.92
2020	29.54	29.54	25.47	9.97	12.47	14.06	67.71	573.04	238	11025	8328.94	23.57	506.5	25.47	25.47	25.47	25.47	25.47	25.47
2020	26.87	26.87	20.09	7.88	11.35	17	79.89	422.41	218.39	10723.9	8605.33	21.79	534.93	20.09	20.09	20.09	20.09	20.09	20.09
2020	40.96	40.96	22.1	9.82	11.09	16.39	56.2	573.82	186.96	9172.59	9058.06	26.96	683.5	22.1	22.1	22.1	22.1	22.1	22.1
2020	34.4	34.4	16.82	8.81	13.81	14.1	84.42	527.88	209.04	11713.7	8241.08	27.25	503.95	16.82	16.82	16.82	16.82	16.82	16.82
2020	29.53	29.53	22.97	10.69	10.27	15.29	70.64	535.31	259.95	9701.09	7090.95	31.32	489.06	22.97	22.97	22.97	22.97	22.97	22.97
2020	39.34	39.34	17.41	10.73	10.45	15.23	93.32	490.95	180.51	9600.6	10018.8	24.76	563.9	17.41	17.41	17.41	17.41	17.41	17.41
2020	33.07	33.07	20.86	13.16	13.13	15.58	67.78	654.79	198.43	7262.02	9206.3	25.45	521.7	20.86	20.86	20.86	20.86	20.86	20.86
2020	28.54	28.54	20.15	9.69	11.22	17.81	80.76	691.34	145.73	10302.9	9165.13	21.93	424.77	20.15	20.15	20.15	20.15	20.15	20.15
2020	20.86	20.86	27.08	8.79	12.67	18.52	55.83	490.1	177.89	11443.9	9173.53	25.15	573.5	27.08	27.08	27.08	27.08	27.08	27.08
2020	34	34	24.5	11.29	10.96	17.19	57	557.74	216.88	12621.2	11404.2	28.08	479	24.5	24.5	24.5	24.5	24.5	24.5
2020	28.76	28.76	15.74	9.84	8.94	14.25	63.3	563.18	257.08	9992.31	9589.93	30.3	458.44	15.74	15.74	15.74	15.74	15.74	15.74
2020	40.9	40.9	17.64	11.54	10.35	18.15	57.6	493.67	133.24	9125.35	8929.66	28.51	491.56	17.64	17.64	17.64	17.64	17.64	17.64
2020	32.01	32.01	21.75	9.44	10.79	18.5	64.11	450.57	187.32	9162.7	8001.48	26.18	433.92	21.75	21.75	21.75	21.75	21.75	21.75
2020	38.21	38.21	15.38	14.04	7.63	19.61	76.64	465.86	224.4	10012.8	10535	22.05	583.95	15.38	15.38	15.38	15.38	15.38	15.38
2020	28.8	28.8	22.64	8.22	11.25	16.56	63.71	650	243.85	7629.79	11192.6	23.01	491.13	22.64	22.64	22.64	22.64	22.64	22.64
2020	27.09	27.09	18.47	9.95	8.45	17.83	85.19	525.02	152.91	11737.4	8987.43	22.31	579.27	18.47	18.47	18.47	18.47	18.47	18.47
2020	32.66	32.66	19.8	10.06	8.15	14.77	62.02	687.84	232.37	11019.6	10603.5	25.18	518.82	19.8	19.8	19.8	19.8	19.8	19.8
2020	38.38	38.38	21.33	8.84	12.88	18.28	64.05	472.59	176.93	10100.4	9927.84	24.28	498.88	21.33	21.33	21.33	21.33	21.33	21.33
2020	37.97	37.97	22.58	9.97	10.11	16.28	63.52	597.33	252.86	9005.58	9873.14	23.96	483.16	22.58	22.58	22.58	22.58	22.58	22.58
2020	30.64	30.64	18.7	10.19	11.15	16.31	70.8	493.33	239.62	10757.2	9411.37	20.72	493.31	18.7	18.7	18.7	18.7	18.7	18.7
2020	30.52	30.52	19.94	11.05	9.73	14.31	68.52	627.26	191.19	10760.3	9921.63	26.74	389.61	19.94	19.94	19.94	19.94	19.94	19.94
2020	30.37	30.37	19.43	12.9	10.58	16.5	68.97	622.73	192.8	9211.21	9046.18	19.09	465.9	19.43	19.43	19.43	19.43	19.43	19.43
2020	28.17	28.17	24.29	11.92	13.16	14.63	55.87	598.38	204.14	8350.69	9641.33	27.68	618.69	24.29	24.29	24.29	24.29	24.29	24.29
2020	35.1	35.1	20.88	13.69	7.62	16.9	71.58	580.6	165.73	10698.8	11600.7	20.76	437.66	20.88	20.88	20.88	20.88	20.88	20.88
2020	33.75	33.75	18.7	10.9	12.64	13.25	68	643.64	264.61	10312.4	9556.68	28.7	470.59	18.7	18.7	18.7	18.7	18.7	18.7
2021	29.11	29.11	15.15	11.99	10.68	16.98	60.73	590.83	195.86	10220.7	9356.17	23.62	608.34	15.15	15.15	15.15	15.15	15.15	15.15
2021	28.73	28.73	18.32	12.61	11.04	13.78	73.57	577.31	230.63	8932.51	8126.59	25.11	432.52	18.32	18.32	18.32	18.32	18.32	18.32
2021	27.8	27.8	24.75	10.2	10.24	15.74	84.71	581.61	230.03	8234.81	11204.2	18.59	466.05	24.75	24.75	24.75	24.75	24.75	24.75
2021	37.73	37.73	18.39	9.96	7.53	15.61	67.84	709.57	143.98	11396.1	8299.33	29.28	454.69	18.39	18.39	18.39	18.39	18.39	18.39
2021	30.14	30.14	18.34	13.56	8.43	17.73	68.06	552.14	216.8	8198.2	7733.69	18.78	516.63	18.34	18.34	18.34	18.34	18.34	18.34
2021	26.58	26.58	22.06	11.83	11.37	16.64	57.09	421.34	240.12	9784.99	10355.2	30.6	507.92	22.06	22.06	22.06	22.06	22.06	22.06
2021	34.07	34.07	20.72	9.78	9.6	15.88	70.11	472.1	231.5	12744.8	10513.2	28.47	537.1	20.72	20.72	20.72	20.72	20.72	20.72
2021	30.47	30.47	17.26	11.01	11.62	12.4	68.57	512.04	164.93	10277.5	10642.4	23.44	556	17.26	17.26	17.26	17.26	17.26	17.26
2021	34.9	34.9	21.07	11.37	11.45	12.52	61.31	533.01	192.81	11310.1	11071.6	27.21	621.81	21.07	21.07	21.07	21.07	21.07	21.07
2021	25.43	25.43	20.69	10.17	11.55	14.15	62.32	533.98	227.04	8703.48	9703.64	25.64	411.56	20.69	20.69	20.69	20.69	20.69	20.69
2021	31.99	31.99	22.47	13.42	10.45	17.17	82.4	648.73	206.43	10478.8	9413.93	23.48	715.48	22.47	22.47	22.47	22.47	22.47	22.47
2021	44.72	44.72	19.52	12.85	8.94	14.71	58.68	606.05	212.8	9955.96	11690.9	26.69	446.87	19.52	19.52	19.52	19.52	19.52	19.52
2021	29.69	29.69	17.43	8.43	7.59	15.07	84.09	573.04	195.76	8562.76	9956.46	22.2	589.68	17.43	17.43	17.43	17.43	17.43	17.43
2021	30.16	30.16	20.52	9.7	10.75	13.86	61.18	530.83	208.25	11647.5	8862.28	22.42	659.22	20.52	20.52	20.52	20.52	20.52	20.52
2021	33.93	33.93	21.6	10.48	13.08	16.22	50.26	471.98	178.61	12693	10682.8	22.56	517.67	21.6	21.6	21.6	21.6	21.6	21.6
2021	32.13	32.13	20.6	9.39	11.82	16.9	69.42	529.29	225.57	9655.93	8360.25	22.35	472.66	20.6	20.6	20.6	20.6	20.6	20.6
2021	34.59	34.59	20.09	9.26	8.26	12.78	60.45	533.01	212.81	6559.12	8221.18	23.46	573.29	20.09	20.09	20.09	20.09	20.09	20.09
2021	34.51	34.51	18.13	10.36	8.46	20.87	72.19	602.88	183.97	11427.3	9874.31	27.39	451.34	18.13	18.13	18.13	18.13	18.13	18.13
2021	32.55	32.55	22.5	11.06	12.57	18.66	67.26	624.15	243.59	13429.1	11099.6	21.9	604.41	22.5	22.5	22.5	22.5	22.5	22.5
2021	33.34	33.34	23.45	12.38	11.6	16.65	72.47	552.47	171.02	11360.4	8341.78	28.73	637.91	23.45	23.45	23.45	23.45	23.45	23.45
2021	40.79	40.79	17.42	13.69	11.9	13.37	68.05	474.15	187.56	8624.76	9403.22	25.62	383.84	17.42	17.42	17.42	17.42	17.42	17.42
2021	29.01	29.01	17.19	12.69	12.2	13.85	60.52	472.98	230.86	8379.81	8118.03	24.08	481.6	17.19	17.19	17.19	17.19	17.19	17.19
2021	33.57	33.57	23.38	11.59	10.24	14.42	69	592.31	220.09	9776.64	9111.85	32.09	440.36	23.38	23.38	23.38	23.38	23.38	23.38
2021	43.54	43.54	16.51	12.92	9.76	17.43	49.44	526.13	167.77	12233.9	8833.72	24.14	415.99	16.51	16.51	16.51	16.51	16.51	16.51
2021	25.71	25.71	22.86	10.91	10.45	17.23	68.46	656.91	268.04	12344.5	9909.22	25.21	423.27	22.86	22.86	22.86	22.86	22.86	22.86
2021	23.27	23.27	19.07	8	11.81	19.31	60.98	534.75	214.27	9536.23	8363.45	22.62	482.21	19.07	19.07	19.07	19.07	19.07	19.07
2021	26.81	26.81	16.15	12.53	7.98	13.79	67.76	611.4	185.05	12303.5	7884.64	27.62	545.88	16.15	16.15	16.15	16.15	16.15	16.15
2021	45.91	45.91	15.65	11.49	12.4	16.64	81.29	541.14	247.78	10383.1	9997.86	24.28	448.14	15.65	15.65	15.65	15.65	15.65	15.65
2021	33.03	33.03	18.3	11.42	10.78	18.88	60.68	647.21	165.19	11045.8	9183.97	22.23	534.67	18.3	18.3	18.3	18.3	18.3	18.3
2021	34.07	34.07	17.64	11.48	7.82	14.68	71.11	442.94	240.68	12089.7	7948.97	24.01	545.79	17.64	17.64	17.64	17.64	17.64	17.64
2021	41.15	41.15	21.43	10.95	10.18	16.59	75.35	908.05	205.9	11575.8	10133.7	25.37	646.07	21.43	21.43	21.43	21.43	21.43	21.43
2021	40.73	40.73	21.86	14.8	9.05	12.58	60.11	589.79	238.16	12178.4	9085.08	22.21	533.76	21.86	21.86	21.86	21.86	21.86	21.86
2021	26.79	26.79	23.64	8.92	9.4	23.53	68.17	639.44	189.42	8567.68	10681.7	23.2	474.45	23.64	23.64	23.64	23.64	23.64	23.64
2021	22.84	22.84	15.5	11.19	9	16.8	62.74	647.71	219.11	10022.7	8785.43	22.34	520.14	15.5	15.5	15.5	15.5	15.5	15.5
2021	32	32	26.35	9.47	10.61	17.02	71.61	489.2	243.8	8738.79	9728.77	25.84	451.94	26.35	26.35	26.35	26.35	26.35	26.35
2021	34.9	34.9	25.69	10.54	10.77	16.77	58.38	608.65	173.25	9085.98	10296.6	21.89	464.91	25.69	25.69	25.69	25.69	25.69	25.69
2021	32.81	32.81	20.32	11.66	9.71	15.66	56.54	622.48	203.7	10300.8	8932.78	28.36	659.35	20.32	20.32	20.32	20.32	20.32	20.32
2021	39.63	39.63	18.85	11.62	9.36	13.61	56.52	840.24	210.37	12339.3	9184.76	23.87	489.46	18.85	18.85	18.85	18.85	18.85	18.85
2021	29.04	29.04	16.56	11.36	13.16	18.31	70.92	538.91	183.91	9006.69	9931.07	23.41	578.84	16.56	16.56	16.56	16.56	16.56	16.56
2021	32.62	32.62	18.32	8.6	6.16	12.16	63.57	556.73	290.08	13117	9209.75	23.06	577.71	18.32	18.32	18.32	18.32	18.32	18.32
2021	24.87	24.87	20.72	10.08	8.53	15.48	96.85	565.39	214.7	10551.9	9814.94	22.6	645.94	20.72	20.72	20.72	20.72	20.72	20.72
2021	30.57	30.57	22.99	11.58	10.63	17.28	71.39	686.24	248.37	9946.13	8345.68	25.72	513.66	22.99	22.99	22.99	22.99	22.99	22.99
2021	31.69	31.69	15.12	9.22	10.36	17.78	62.8	637.93	230.3	8522.02	6571.8	25.26	528.84	15.12	15.12	15.12	15.12	15.12	15.12
2021	36.12	36.12	20.05	8.62	13.53	19.7	68.12	517.77	283.38	9311.25	11012	22.73	543.52	20.05	20.05	20.05	20.05	20.05	20.05
2021	35.82	35.82	22.32	9.45	10.29	19.44	44.49	586.18	227.18	10008.4	12153.1	24.01	617.75	22.32	22.32	22.32	22.32	22.32	22.32
2021	25.77	25.77	20.38	8.79	9.5	14.36	75.74	491.72	203.52	8269.89	7218.81	19.87	617.22	20.38	20.38	20.38	20.38	20.38	20.38
2021	34.53	34.53	16.75	11.31	10.57	19.54	74.85	451.61	212.08	10470.8	10383.9	22.28	521.53	16.75	16.75	16.75	16.75	16.75	16.75
2021	23.95	23.95	17.46	9.58	13.99	14.34	69.24	644.39	284.79	11197.8	8058.13	19.43	549.72	17.46	17.46	17.46	17.46	17.46	17.46
2021	27.59	27.59	23.83	11.04	10.02	18.52	71.1	476.82	227.01	11930.8	9798.79	24.53	617.6	23.83	23.83	23.83	23.83	23.83	23.83
2021	36.36	36.36	21.81	9.96	11.16	13.33	70.69	653.7	231.22	10496.9	6253.67	23.05	485.04	21.81	21.81	21.81	21.81	21.81	21.81
2021	22.37	22.37	20	9.43	11.03	13.46	68.49	532.49	198.13	13370.1	8264.35	21.57	544.64	20	20	20	20	20	20
2021	25.27	25.27	16.2	10.5	11.47	15.48	84.59	587.39	203.83	9314.52	10321.3	26.98	492.46	16.2	16.2	16.2	16.2	16.2	16.2
2021	31.28	31.28	16.85	11.75	9.25	17.81	53.83	655.48	241.97	11532.1	10328.5	30.01	533.48	16.85	16.85	16.85	16.85	16.85	16.85
2021	26.71	26.71	18.52	8.62	9.43	15.97	49.23	468.37	188.71	12373.2	7170.9	24.66	530.64	18.52	18.52	18.52	18.52	18.52	18.52
2021	29.39	29.39	18.02	11.25	10.89	16.85	82.63	634.26	196.39	9178.96	10953.2	22.93	603.68	18.02	18.02	18.02	18.02	18.02	18.02
2021	34.22	34.22	20.6	9.07	10.76	12.52	70.68	515.01	186.66	8974.29	12111.9	28.92	524.49	20.6	20.6	20.6	20.6	20.6	20.6
2021	35.81	35.81	23.4	12.16	11.62	18.62	51.74	630.45	132.82	9110.54	11520.4	25.88	526.84	23.4	23.4	23.4	23.4	23.4	23.4
2021	29.98	29.98	24.99	9	8.85	17.2	84.63	634.22	179.4	10161.7	13839.1	27.87	481.34	24.99	24.99	24.99	24.99	24.99	24.99
2021	33.28	33.28	17.5	8.97	9.43	12.34	75.19	631.35	203.51	10186.3	9995.85	24.93	384.07	17.5	17.5	17.5	17.5	17.5	17.5
2021	30.65	30.65	19.31	9.1	13.56	20.28	67.83	520.07	200.83	11350.3	9580.17	21.06	470.82	19.31	19.31	19.31	19.31	19.31	19.31
2021	27.35	27.35	18.87	10.87	10.11	16.28	60.03	539.2	161.86	10013	8134.41	28.8	659.47	18.87	18.87	18.87	18.87	18.87	18.87
2021	28.56	28.56	18.13	10.1	10.54	17.72	74.75	578.06	164.88	8970.97	8750.06	33.41	564.46	18.13	18.13	18.13	18.13	18.13	18.13
2021	28.6	28.6	21.05	9.83	11.43	16.31	62.63	507.74	203.11	7996.93	8945.81	22.04	484.64	21.05	21.05	21.05	21.05	21.05	21.05
2021	27.82	27.82	19.78	12.83	11.52	21.24	69.17	581.99	179.46	12458	9194.29	19.7	544.76	19.78	19.78	19.78	19.78	19.78	19.78
2021	27.16	27.16	18.5	12.16	9.95	17.75	61.91	630.86	224.17	10470.4	8923.32	24.28	450.58	18.5	18.5	18.5	18.5	18.5	18.5
2021	31.74	31.74	24.76	11.68	10.79	16.3	84.8	470.83	186.72	11116.4	8493.44	17.51	571.94	24.76	24.76	24.76	24.76	24.76	24.76
2021	27.99	27.99	22.6	12.45	11.81	16.58	76.63	525.88	135.49	8291.91	8463.92	20.76	554.46	22.6	22.6	22.6	22.6	22.6	22.6
2021	34.37	34.37	18.65	9.99	10.33	17.54	65.03	497.52	182.27	6106.08	8563.82	25.75	590.97	18.65	18.65	18.65	18.65	18.65	18.65
2021	38.67	38.67	27.03	12.42	10.22	15.93	73.47	628.94	227.4	10585.8	8769.41	24.01	512.81	27.03	27.03	27.03	27.03	27.03	27.03
2021	29.8	29.8	19.31	12.15	8.98	19.53	54.79	599.28	154.75	10038.9	8092.29	25.05	315.48	19.31	19.31	19.31	19.31	19.31	19.31
2021	33.32	33.32	20.06	10.07	12.48	14.15	75.74	512.95	303.41	10135.5	8115.42	26.85	471.14	20.06	20.06	20.06	20.06	20.06	20.06
2021	38.61	38.61	17.29	8.42	10.44	16.72	74.91	636.85	248.61	10092.5	7967.09	20	566.71	17.29	17.29	17.29	17.29	17.29	17.29
2021	41.89	41.89	24.25	12.57	10.27	16.74	72.81	571.29	166.24	8197.93	8319.55	25.35	594.83	24.25	24.25	24.25	24.25	24.25	24.25
2021	25.65	25.65	31.28	10.78	14.03	14.77	75.3	597.61	182.98	9594.91	11291.6	29.63	594.67	31.28	31.28	31.28	31.28	31.28	31.28
2021	25.74	25.74	17.69	8.56	9.09	14.19	59.1	571.65	151.76	7779.73	7263.99	25.89	429.08	17.69	17.69	17.69	17.69	17.69	17.69
2021	26.01	26.01	18.12	8.6	10.34	16.56	61.83	454.65	194.08	9154.23	9972.11	24.07	581.81	18.12	18.12	18.12	18.12	18.12	18.12
2021	32.19	32.19	18.44	10.83	12.12	14.45	68.55	617.04	212	9250.16	10175.8	29.58	504.39	18.44	18.44	18.44	18.44	18.44	18.44
2021	24.29	24.29	20.78	9.14	9.8	15.29	71.14	521.33	215.89	8812.4	8481.1	29.51	517.1	20.78	20.78	20.78	20.78	20.78	20.78
2021	36.35	36.35	18.36	11.91	13.15	15.27	76.38	526.42	167.61	9526.68	9406.34	29.43	529.81	18.36	18.36	18.36	18.36	18.36	18.36
2021	31.87	31.87	19.67	10.46	9.52	16.63	68.73	600.89	192.18	9366.33	10999.3	22.09	505.71	19.67	19.67	19.67	19.67	19.67	19.67
2021	29.92	29.92	27.07	13.45	7.44	17.01	70.96	673.86	150.74	8533.13	10666.4	28.29	407.89	27.07	27.07	27.07	27.07	27.07	27.07
2021	30.59	30.59	21.42	8.85	10.07	18.33	67.9	597.03	214.65	10512.1	8505.76	29.27	438.64	21.42	21.42	21.42	21.42	21.42	21.42
2021	37.31	37.31	15.02	9.73	8.11	14.72	67.24	594.05	254.09	11876.3	11494.1	33.22	559.98	15.02	15.02	15.02	15.02	15.02	15.02
2021	28.11	28.11	16.71	8.98	9.29	19.25	57.11	487.26	198.46	8580.43	9509.3	26.57	400.8	16.71	16.71	16.71	16.71	16.71	16.71
2021	25.06	25.06	21.37	12.02	11.54	18.51	57.65	554.68	176.71	12640.4	6816.09	21.58	542.42	21.37	21.37	21.37	21.37	21.37	21.37
2021	33.2	33.2	20.69	8.67	9.52	14.08	72.64	642.81	193.46	11479.8	7177.34	24.75	595.5	20.69	20.69	20.69	20.69	20.69	20.69
2021	28.82	28.82	18.66	10.36	10.62	13.7	77.19	564.37	225.6	8965.81	10704	18.45	469.13	18.66	18.66	18.66	18.66	18.66	18.66
2021	38	38	22.75	9.1	10.47	17.56	63.81	580.85	216.2	8098.9	7997.71	23.41	579.74	22.75	22.75	22.75	22.75	22.75	22.75
2021	28.97	28.97	20.9	9.56	9	19.59	70.12	487.63	252.54	10190.1	8496.83	22.08	527.56	20.9	20.9	20.9	20.9	20.9	20.9
2021	37.52	37.52	20.84	11.66	9.99	21.14	50.14	575.74	183.22	12200.5	9592.7	25.07	536.64	20.84	20.84	20.84	20.84	20.84	20.84
2021	29.43	29.43	16.47	9.03	14.69	13.68	57.36	646.99	208.09	10632.8	7567.82	25.76	601.98	16.47	16.47	16.47	16.47	16.47	16.47
2021	37.22	37.22	19.54	10.92	10.16	15.44	71.3	613.59	193.43	11457.3	8480.41	21.89	632.6	19.54	19.54	19.54	19.54	19.54	19.54
2021	25.77	25.77	17.92	12.26	10.28	14.08	53.48	587.83	206.81	10912.5	7122.38	27.1	536.45	17.92	17.92	17.92	17.92	17.92	17.92
2021	24.19	24.19	21.6	9.23	11.94	16.37	65.78	511.78	171.17	9842.57	9592.98	23.65	539.2	21.6	21.6	21.6	21.6	21.6	21.6
2021	32.94	32.94	18.68	14.83	11.35	14.18	59.13	588.94	246.33	12168.9	8360.27	23.65	528.81	18.68	18.68	18.68	18.68	18.68	18.68
2021	35.62	35.62	21.95	10	9.58	17.81	83.93	501.47	228.31	10156.8	7455.83	23.72	394.19	21.95	21.95	21.95	21.95	21.95	21.95
2021	37.37	37.37	17.52	12.57	11.06	17.36	92.53	613.46	177	11763.4	9189.67	34.41	597.78	17.52	17.52	17.52	17.52	17.52	17.52
2021	37.02	37.02	19.32	11.51	8.25	17.36	72.96	592.61	228.3	10160.3	8160.13	25.15	483.84	19.32	19.32	19.32	19.32	19.32	19.32
2021	26.2	26.2	21.3	8.52	13.13	15.23	60.55	471.33	229.21	10698.4	7371.29	23.39	516.38	21.3	21.3	21.3	21.3	21.3	21.3
2021	33.69	33.69	19.89	10.03	11.55	20.19	60.33	647.83	244.62	9189.63	6546.42	25.52	552.8	19.89	19.89	19.89	19.89	19.89	19.89
2021	32.87	32.87	17.27	13.06	11.22	13.59	90.2	509.95	221.53	9436.74	9784.36	26.31	513.96	17.27	17.27	17.27	17.27	17.27	17.27
2021	36.86	36.86	19.72	9.96	8.39	18.48	55.35	646.75	191.55	9199.68	10163.2	19.99	485.12	19.72	19.72	19.72	19.72	19.72	19.72
2021	35.27	35.27	25.1	10.33	12.83	15.32	78.57	608.34	191.54	8800.94	8756.7	34.01	392.56	25.1	25.1	25.1	25.1	25.1	25.1
2021	28.02	28.02	21.56	8.49	8.57	13.69	64.32	506.17	178.39	8762.06	8278.84	26.44	418.65	21.56	21.56	21.56	21.56	21.56	21.56
2021	31.49	31.49	22.03	10.05	10.27	14.18	55.33	550.61	168.4	10202.5	11095.5	25.88	415.93	22.03	22.03	22.03	22.03	22.03	22.03
2021	28.87	28.87	19.04	8.33	9.17	18.23	81.7	626.69	165.27	8512.09	9788.22	23.12	545.55	19.04	19.04	19.04	19.04	19.04	19.04
2021	39.51	39.51	17.75	8.86	8.66	15.1	55.28	648.4	181.51	10353.9	7319.04	23.66	497.94	17.75	17.75	17.75	17.75	17.75	17.75
2021	34.89	34.89	17.56	8.76	10.86	13.76	75.89	539.15	205.4	11093	8144.67	20.01	517.35	17.56	17.56	17.56	17.56	17.56	17.56
2021	32.93	32.93	16.43	10.71	11.27	15.42	86.27	531.34	204.47	12937.5	11442.5	26.43	376.6	16.43	16.43	16.43	16.43	16.43	16.43
2021	32.52	32.52	15.5	13.16	13.94	13.58	58.58	536.14	220.38	12341.6	8823.14	21.58	470.95	15.5	15.5	15.5	15.5	15.5	15.5
2021	33.87	33.87	23.67	8.74	8.75	16.52	47.37	447.91	242.86	11444.5	9231.37	33.34	524.25	23.67	23.67	23.67	23.67	23.67	23.67
2021	31.68	31.68	22.96	12.35	10.78	13.72	62.07	496.91	210.64	9273.07	8992.77	22.71	411.48	22.96	22.96	22.96	22.96	22.96	22.96
2021	39.12	39.12	17.16	9.97	13.43	17.41	44.01	588.13	149.24	9844.82	7654.52	24.38	503.33	17.16	17.16	17.16	17.16	17.16	17.16
2021	24.51	24.51	19.52	11.69	10.31	17.54	69.91	427.84	229.26	9954.3	7693.44	22.35	451.93	19.52	19.52	19.52	19.52	19.52	19.52
2021	33.42	33.42	15.02	9.91	11.4	16.25	77.23	594.84	173.26	8381.84	12746.5	23.09	417.47	15.02	15.02	15.02	15.02	15.02	15.02
2021	33.78	33.78	17.72	9.91	11.51	14.63	60.36	496.23	166.8	10029.1	8892.12	23.18	530.11	17.72	17.72	17.72	17.72	17.72	17.72
2021	26.45	26.45	20.53	9.2	10.03	21.61	64.26	643.41	244.74	10359	7784.53	18.57	590.08	20.53	20.53	20.53	20.53	20.53	20.53
2021	35.89	35.89	19.44	9.96	9.58	19.53	62.97	399.16	223.01	12580.8	10450.4	29.66	625.76	19.44	19.44	19.44	19.44	19.44	19.44
2021	29.48	29.48	17.16	9.94	8.99	16.31	68.6	571.69	212.06	10905	7903.64	19.67	457.88	17.16	17.16	17.16	17.16	17.16	17.16
2021	25.7	25.7	21.88	8.52	10.97	14.61	81.88	548.46	201.57	9759.13	8702.22	32.7	507.61	21.88	21.88	21.88	21.88	21.88	21.88
2021	32.27	32.27	20.5	9.37	11.6	17.19	63.09	577.52	203.27	10128.7	11271.1	22.89	432.95	20.5	20.5	20.5	20.5	20.5	20.5
2021	30.54	30.54	20.41	7.76	11.32	17.23	65.69	543.6	195.33	12320.2	7798.44	23.63	462.3	20.41	20.41	20.41	20.41	20.41	20.41
2021	31.52	31.52	22.44	10.78	9.61	16.9	64.41	642.89	212.98	10130	8495.83	22.37	517.34	22.44	22.44	22.44	22.44	22.44	22.44
2021	37.24	37.24	21.6	8.68	14.95	13.96	65.19	575.43	228.89	9776.23	11599.4	24.31	392.26	21.6	21.6	21.6	21.6	21.6	21.6
2021	33.04	33.04	18.48	9.68	11.47	19.07	72.73	592.61	181.44	9067.46	7165.09	24.96	548.15	18.48	18.48	18.48	18.48	18.48	18.48
2021	30.24	30.24	23.44	9.99	10.52	19.32	91.49	550	191.8	13082.8	9955.38	23.35	494.68	23.44	23.44	23.44	23.44	23.44	23.44
2021	34.99	34.99	19.86	10.88	9.89	17.59	71.9	494.69	217.35	11885	8514.22	27.54	465.54	19.86	19.86	19.86	19.86	19.86	19.86
2021	33	33	18.18	10.73	11.36	13.01	62.03	589.24	255.66	10202.2	9011.97	30	499.01	18.18	18.18	18.18	18.18	18.18	18.18
2021	28.03	28.03	17.92	11.26	9.1	19.09	86.99	594.99	278.88	9744.66	12551.9	16.96	585.62	17.92	17.92	17.92	17.92	17.92	17.92
2021	30.46	30.46	24.53	8.55	11.65	16.14	64.46	549.06	185.57	9428.77	9418.56	37.28	418.73	24.53	24.53	24.53	24.53	24.53	24.53
2021	19.53	19.53	15.42	11.08	12.97	22.09	67.16	716.04	188.55	13028.4	10751.3	25.25	490.07	15.42	15.42	15.42	15.42	15.42	15.42
2021	37.85	37.85	22.86	10.45	10.01	15.72	55.52	539.41	238.06	9898.86	7810.52	22.45	442.64	22.86	22.86	22.86	22.86	22.86	22.86
2021	34.7	34.7	19.11	10.24	10.26	17.39	58.95	616.17	166.2	9804.78	10607.6	28.68	305.59	19.11	19.11	19.11	19.11	19.11	19.11
2021	30.9	30.9	20.53	11.71	12.97	15.01	77.31	595.62	213.05	8571.58	7930.58	21.99	563.3	20.53	20.53	20.53	20.53	20.53	20.53
2021	25.04	25.04	18.2	11.39	13.06	16.26	66.89	565.34	251.21	10225.9	10257.4	20.2	446.9	18.2	18.2	18.2	18.2	18.2	18.2
2021	30.81	30.81	15.97	11.28	13.01	15.64	48.45	510.81	190.97	10084.4	8615.19	27.48	463	15.97	15.97	15.97	15.97	15.97	15.97
2021	26.92	26.92	21.86	10.47	10.21	16.77	53.14	498.77	224.14	10070.5	8951.85	25.28	493	21.86	21.86	21.86	21.86	21.86	21.86
2021	26.31	26.31	21.47	10.52	11.15	21.18	48.66	524.92	224.15	8480.29	7264.48	26.17	578.78	21.47	21.47	21.47	21.47	21.47	21.47
2021	34.05	34.05	16.25	11.76	9.41	15.88	63.12	627.07	253.99	10246.8	11157.3	24.63	399.73	16.25	16.25	16.25	16.25	16.25	16.25
2021	27.62	27.62	18.05	10.51	10.75	20.28	83.28	530.83	270.67	10275.6	9227.64	25.09	490.02	18.05	18.05	18.05	18.05	18.05	18.05
2021	34.11	34.11	22.91	11.83	10.98	16.93	65.6	621.33	220.19	10559.3	11024.4	26.84	475.41	22.91	22.91	22.91	22.91	22.91	22.91
2021	22.94	22.94	21.2	13.38	10.75	15.29	62.84	523.28	222.82	8678.5	6927.32	23.09	444.49	21.2	21.2	21.2	21.2	21.2	21.2
2021	33.4	33.4	22.24	13.16	9.96	19.89	74.28	405.58	198.43	8782.24	8844.02	22.93	537.47	22.24	22.24	22.24	22.24	22.24	22.24
2021	34.52	34.52	16.95	8.19	12.4	21.28	62.78	689.4	182.26	10823.5	9066.12	20.98	664.87	16.95	16.95	16.95	16.95	16.95	16.95
2021	33.64	33.64	20.55	13.54	12.98	11.2	52.06	512.4	220.64	8763.35	8473.73	22.54	570.66	20.55	20.55	20.55	20.55	20.55	20.55
2021	31.24	31.24	17.04	12.11	8.51	15.9	87.74	470.32	227.85	10688.6	11605.2	21.48	555.22	17.04	17.04	17.04	17.04	17.04	17.04
2021	34.82	34.82	23.63	11.11	9.22	19.73	65.08	466.99	211.44	8619.9	9277.5	26.02	490.23	23.63	23.63	23.63	23.63	23.63	23.63
2021	33.23	33.23	17.03	8.98	11.39	17.84	73.73	504.3	223.42	12824.8	7711.52	22.94	477.54	17.03	17.03	17.03	17.03	17.03	17.03
2021	31.75	31.75	15.69	14.25	12.12	16.23	75.14	659.34	185.92	9891.42	7315.76	24.44	665.03	15.69	15.69	15.69	15.69	15.69	15.69
2021	34.56	34.56	25.33	9.41	10.78	13.63	60.5	521.28	169.41	9978.96	9914.11	21.21	475.08	25.33	25.33	25.33	25.33	25.33	25.33
2021	30.98	30.98	17.53	11.75	10.1	14.59	74.82	545.94	223.97	9021.26	9593.72	27.54	590.35	17.53	17.53	17.53	17.53	17.53	17.53
2021	31.23	31.23	17.19	8.68	10.47	16.1	58.64	636.77	192.77	11532.2	9142.62	29.91	739.73	17.19	17.19	17.19	17.19	17.19	17.19
2021	30.7	30.7	19.18	10.72	12.69	17.03	54.6	625.85	179.37	12345.7	8782.61	21.95	495.83	19.18	19.18	19.18	19.18	19.18	19.18
2021	33.23	33.23	17.45	11.39	11.02	18.21	74.32	566.76	235.32	11144.1	8570.74	25.78	622.83	17.45	17.45	17.45	17.45	17.45	17.45
2021	27.56	27.56	18.11	9.15	9.58	15.87	61.25	639.43	199.26	7571.83	9477.19	21.9	525.89	18.11	18.11	18.11	18.11	18.11	18.11
2021	35.84	35.84	13.3	13.56	11.13	18.83	60.14	742.01	239.22	9219.83	9103.25	21.5	493.59	13.3	13.3	13.3	13.3	13.3	13.3
2021	22.59	22.59	17	10.67	9.9	14.28	62.56	411.64	191.41	9773.94	10094.1	27.09	651.97	17	17	17	17	17	17
2021	29.45	29.45	23.3	12.02	12.03	14.55	56.97	484.83	221.28	9634.83	9064.66	24.9	748.66	23.3	23.3	23.3	23.3	23.3	23.3
2021	31.06	31.06	23.17	9.8	9.57	18.75	68.1	484.64	217.16	9134.41	10509.6	20.8	608.94	23.17	23.17	23.17	23.17	23.17	23.17
2021	40.01	40.01	25.54	12.5	7.96	16.64	59.75	631.37	180.83	10861.6	10123.7	33.32	580.32	25.54	25.54	25.54	25.54	25.54	25.54
2021	32.24	32.24	22.73	11.32	11.17	15.63	73.01	435.94	204.64	10123.3	10225.2	23.29	658.96	22.73	22.73	22.73	22.73	22.73	22.73
2021	26.53	26.53	22.16	7.36	11.64	19.25	71.09	593.89	191.44	11920.7	9158.52	24.79	539.48	22.16	22.16	22.16	22.16	22.16	22.16
2021	43.14	43.14	20.9	8.06	10.09	17.22	66.17	650.64	204.59	11872.5	8620.18	26.08	466.81	20.9	20.9	20.9	20.9	20.9	20.9
2021	29.54	29.54	18.03	8.97	9.39	13.98	54.62	620.88	213.47	11279.6	7870.07	21.03	674.63	18.03	18.03	18.03	18.03	18.03	18.03
2021	34.62	34.62	19.29	7.1	10.72	17.69	61.01	565.36	245.25	10995.5	8420.95	27.76	491.63	19.29	19.29	19.29	19.29	19.29	19.29
2021	26.33	26.33	18.29	10.05	9.64	15.59	68.39	454.04	206.92	8327.91	6658.38	23.3	395.42	18.29	18.29	18.29	18.29	18.29	18.29
2021	24.83	24.83	17.63	11.33	10.11	17.12	80.14	509.13	193.24	10440	8846.61	31.2	601.8	17.63	17.63	17.63	17.63	17.63	17.63
2021	33.82	33.82	20.47	10.42	8.04	16.95	60.58	487.6	242.7	12362.5	9640.87	25.12	412.48	20.47	20.47	20.47	20.47	20.47	20.47
2021	42.69	42.69	20.32	9.12	14.18	14.41	63.07	522.64	225.63	10428.5	7278.38	23.82	555.96	20.32	20.32	20.32	20.32	20.32	20.32
2021	27.05	27.05	14.05	10.5	10.46	14.55	47.99	485.31	232.68	8696.94	9566.51	33.42	497	14.05	14.05	14.05	14.05	14.05	14.05
2021	31.91	31.91	17.57	10.77	11.52	14.29	69.07	534.09	179.91	10415.7	9244.2	23.98	439.85	17.57	17.57	17.57	17.57	17.57	17.57
2021	26.03	26.03	22.52	11.13	11.07	16.42	56.17	502.44	159.32	10612.2	8615	27.12	563.91	22.52	22.52	22.52	22.52	22.52	22.52
2021	29.28	29.28	23.28	11.24	12.32	18.51	51.73	599.37	187.81	8453.56	8806.21	21.28	445.13	23.28	23.28	23.28	23.28	23.28	23.28
2021	38.92	38.92	17.51	13.21	10.11	17.4	55.21	511.65	231.8	12711.7	10736.4	23.12	455.21	17.51	17.51	17.51	17.51	17.51	17.51
2021	28.68	28.68	22.54	9.07	9.38	17.38	59.94	526.27	264.95	12724.6	7647.37	24.18	516.17	22.54	22.54	22.54	22.54	22.54	22.54
2021	34.79	34.79	20.72	8.95	9.05	17.39	76.14	588.89	212.89	11149.7	9153.37	25.64	508.11	20.72	20.72	20.72	20.72	20.72	20.72
2021	26.19	26.19	18.33	9.41	9.97	15.78	53.25	584.37	198.77	9067.49	8126.89	23.66	604.81	18.33	18.33	18.33	18.33	18.33	18.33
2021	27.88	27.88	19.58	10.17	9.97	20.11	65.29	639.36	188.85	9056.75	7712.36	22.54	648.47	19.58	19.58	19.58	19.58	19.58	19.58
2021	26.82	26.82	22.2	9.25	8.52	14.87	68.31	570.46	163.54	12027	8477.5	31.1	553.95	22.2	22.2	22.2	22.2	22.2	22.2
2021	42.42	42.42	21.38	13.88	11.31	18.33	57.23	442.2	277.37	10076.6	10556	28.7	441.62	21.38	21.38	21.38	21.38	21.38	21.38
2021	26.38	26.38	20.91	9.24	9.99	15.51	69.53	478.34	212.45	11159.8	10513.1	21.75	453.3	20.91	20.91	20.91	20.91	20.91	20.91
2021	35.91	35.91	17.44	7.52	9.96	15.46	61.76	558.79	222.28	10814.5	10155.8	28.18	450.13	17.44	17.44	17.44	17.44	17.44	17.44
2021	29.39	29.39	21	10.29	15.65	12.96	60.55	668.45	284.8	10685.8	8147.71	25.25	499.71	21	21	21	21	21	21
2021	29.15	29.15	16.66	9.06	12.5	14.17	57.89	481.02	220.82	9840.77	9319.52	22.43	496.89	16.66	16.66	16.66	16.66	16.66	16.66
2021	46.2	46.2	20.17	12.35	12.58	15.96	82.6	468.35	224.35	9071.2	9020.46	24.12	462.29	20.17	20.17	20.17	20.17	20.17	20.17
2021	24.66	24.66	21.49	12.9	10.71	13.52	75.76	512.38	253.14	8994.6	11267.7	23.49	580.89	21.49	21.49	21.49	21.49	21.49	21.49
2021	32.75	32.75	15.63	9.21	9.23	13.09	70.14	632.92	231.25	8281.28	8658.14	23.31	463.81	15.63	15.63	15.63	15.63	15.63	15.63
2021	31.27	31.27	24.14	10.67	10.24	16.38	85.96	574.49	215.61	11895	6135.12	24.41	477.5	24.14	24.14	24.14	24.14	24.14	24.14
2021	34.63	34.63	23.2	12.48	11.9	15.13	69.99	725.76	213.81	9236.59	8567.67	29.73	534.73	23.2	23.2	23.2	23.2	23.2	23.2
2021	32.51	32.51	22.98	9.26	13.38	15.66	67.43	521.89	245.71	11469.8	11811.7	21.51	396.6	22.98	22.98	22.98	22.98	22.98	22.98
2021	34.71	34.71	16.4	9.73	12.6	15.39	59.64	582.89	187.57	8643.67	9638.14	25	470.03	16.4	16.4	16.4	16.4	16.4	16.4
2021	36.72	36.72	17.31	10.34	9.66	14.57	58.39	539.23	240.94	8733.32	7610.74	26.34	428.45	17.31	17.31	17.31	17.31	17.31	17.31
2021	39.05	39.05	19.33	9.91	7.77	14.67	53.07	546.13	261.07	6439.1	9924.02	23.81	583.94	19.33	19.33	19.33	19.33	19.33	19.33
2021	36.49	36.49	20.8	10.97	13.68	17.41	60.33	609.97	195.49	7803.86	9260.99	21.74	561.62	20.8	20.8	20.8	20.8	20.8	20.8
2021	34.57	34.57	21.35	10.95	8.59	16.72	71.72	614.09	232.85	11046	12820.4	22.11	399.53	21.35	21.35	21.35	21.35	21.35	21.35
2021	38.99	38.99	22.04	9.41	11.35	19.37	50	503.31	203.95	8652.52	6024.85	27.81	496.1	22.04	22.04	22.04	22.04	22.04	22.04
2021	34.09	34.09	19.93	11.03	8.59	14.98	76.32	432.75	206.71	7981.11	9521.32	29.29	374.78	19.93	19.93	19.93	19.93	19.93	19.93
[truncated: 14,803 more rows]

## Sheet: SA_baseline_data
Year	New_PT_all	New_PT_HIV	TB_cases_all	TB_cases_MDR	TB_cases_MDR_HIV	TB_cases_HIV	TB_deaths_all	TB_deaths_MDR	TB_deaths_MDR_HIV	TB_deaths_HIV	PT_patient_months_all	PT_patient_months_HIV	YLD	YLD_HIV	YLL	YLL_HIV	Run
[truncated: 16,000 more rows]

[truncated: 19 more sheets: SA_scaleup_data, SA_minimal_data, SA_DR96_data, SA_DR97_data, SA_DR98_data, SA_DR99_data, SA_DR25_data, SA_DR75_data, SA_optimal_data, Brazil_baseline_data, Brazil_scaleup_data, Brazil_minimal_data, Brazil_DR96_data, Brazil_DR97_data, Brazil_DR98_data, Brazil_DR99_data, Brazil_DR25_data, Brazil_DR75_data, Brazil_optimal_data]
