# Supplementary material for: Scaling up target regimens for tuberculosis preventive treatment in Brazil and South Africa: An analysis of costs and cost-effectiveness
Source: PLoS Med. 2022 Jun 13;19(6):e1004032. doi: 10.1371/journal.pmed.1004032 (PMC9239450; doi:10.1371/journal.pmed.1004032)
Supplement: S2 Dataset — (XLSX) [file pmed.1004032.s003.xlsx]

## Sheet: Metadata
Dictionary for costing templates (Template_Brazil and Template_SA)				Country codes
Field	Description			ID	Country
Year	Year			Brazil	Brazil
LTBI_baseline	Cost of 6H - standard diagnosis and treatment follow up (6-months)			SA	South Africa
LTBI_scaleup	Cost of scaled up 6H - standard diagnosis and treatment follow up (6-months)
LTBI_minimal	Cost of Minimal regimen - diagnosis and treatment follow up (3-months)
LTBI_optimal	Cost of Optimal regimen - diagnosis and treatment follow up (1-months)
AE_LTBI	Cost of managing adverse events related to TBI treatment
TB_PreDiagnosis	Cost of Prediagnosis (initial assessment, Complementary exams and antibiotics)
TB_Diagnosis	Cost of TB diagnosis
DSTB_DOT	Cost of treatment and Follow up of DS-TB – DOT model (Regular 6-months treatment)
DSTB_DOT_SAT	Cost of treatment and Follow up of DS-TB – Mixed SAT/DOT model
MDRTB_DOT	Cost of treatment and Follow up (DR-TB) – DOT model (Regular 6-months treatment)
MDRTB_DOT_SAT	Cost of treatment and Follow up (DR-TB) – Mixed SAT/DOT model
AE_DSTB	Cost of managing adverse events related to DS-TB treatment
AE_MDRTB	Cost of managing adverse events related to DR-TB treatment
LTBI_DR96	Cost of TBI regimen - diagnosis and treatment follow up (sensitivity analysis)
LTBI_DR97	Cost of TBI regimen - diagnosis and treatment follow up (sensitivity analysis)
LTBI_DR98	Cost of TBI regimen - diagnosis and treatment follow up (sensitivity analysis)
LTBI_DR99	Cost of TBI regimen - diagnosis and treatment follow up (sensitivity analysis)
LTBI_DR25	Cost of TBI regimen - diagnosis and treatment follow up (sensitivity analysis)
LTBI_DR75	Cost of TBI regimen - diagnosis and treatment follow up (sensitivity analysis)
Dictionary for Epidemiological templates (Baseline, scaleup, minimal, optimal, DR96, DR97, DR98 and DR99 regimens)
Fields	Description
Year	Year
New_PT_all	No. of people initiating TPT (all treatment candidates)
New_PT_HIV	No. of people initiating TPT (PLHIV)
TB_cases_all	TB cases (DS-TB & RR-TB)
TB_cases_MDR	TB cases (RR-TB)
TB_cases_MDR_HIV	TB cases (RR-TB) (PLHIV)
TB_cases_HIV	TB cases (PLHIV)
TB_deaths_all	Deaths
TB_deaths_MDR	Deaths (RR-TB)
TB_deaths_MDR_HIV	Deaths (RR-TB) (PLHIV)
TB_deaths_HIV	Deaths (PLHIV)
PT_patient_months_all	Person time years (in months) (all treatment candidates)
PT_patient_months_HIV	Person time years (in months) (PLHIV)
YLD	Years lived with disability (all treatment candidates)
YLD_HIV	Years lived with disability (PLHIV)
YLL	Years of life lost (all treatment candidates)
YLL_HIV	Years of life lost (PLHIV)
Run	Simulation runs

## Sheet: Template_Brazil
Year	LTBI_baseline	LTBI_scaleup	LTBI_minimal	LTBI_optimal	AE_LTBI	TB_PreDiagnosis	TB_Diagnosis	DSTB_DOT	DSTB_DOT_SAT	MDRTB_DOT	MDRTB_DOT_SAT	AE_DSTB	AE_MDRTB	LTBI_DR96	LTBI_DR97	LTBI_DR98	LTBI_DR99	LTBI_DR25	LTBI_DR75
2020	36.25	36.25	19.03	17.71	5.26	23.78	34.23	1052.48	726.93	12488.8	11825	16.44	304.91	19.03	19.03	19.03	19.03	19.03	19.03
2021	34.7184	34.7184	22.4757	17.9903	5.28155	18.7961	40.4078	996.796	830.107	10597.7	9973.18	17.0388	211.068	22.4757	22.4757	22.4757	22.4757	22.4757	22.4757
2022	32.6232	32.6232	29.7295	14.4406	4.76954	20.8125	45.2729	975.474	803.865	9485.86	13345.5	11.971	220.671	29.7295	29.7295	29.7295	29.7295	29.7295	29.7295
2023	43.03	43.03	21.2679	13.7271	3.43178	20.0325	35.0682	1171.19	490.214	12742.6	9600.29	18.9251	209.064	21.2679	21.2679	21.2679	21.2679	21.2679	21.2679
2024	33.3449	33.3449	20.604	17.5832	3.72276	22.0522	34.1623	869.598	714.432	8901.6	8686.06	11.4082	230.367	20.604	20.604	20.604	20.604	20.604	20.604
2025	28.5351	28.5351	24.1789	15.0957	4.83061	20.116	27.7242	630.584	767.696	10314	11288.4	18.6927	219.922	24.1789	24.1789	24.1789	24.1789	24.1789	24.1789
2026	35.5512	35.5512	22.0175	12.3529	3.97805	18.6508	33.1895	692.457	718.762	13040.5	11126.7	16.8083	225.677	22.0175	22.0175	22.0175	22.0175	22.0175	22.0175
2027	30.8568	30.8568	17.701	13.3347	4.65088	14.1966	31.4992	733.831	498.36	10210.9	10935.2	13.2534	226.747	17.701	17.701	17.701	17.701	17.701	17.701
2028	34.3235	34.3235	21.1088	13.3331	4.44437	13.9094	27.282	743.908	564.972	10908.9	11044.6	15.0935	245.988	21.1088	21.1088	21.1088	21.1088	21.1088	21.1088
2029	24.2494	24.2494	20.1184	11.7185	4.35325	15.2364	26.9395	723.651	645.162	8151.55	9399.09	13.7572	158.625	20.1184	20.1184	20.1184	20.1184	20.1184	20.1184
2030	29.6521	29.6521	21.2588	14.5917	3.83208	17.888	34.7492	865.493	569.894	9527.38	8853.15	12.1585	266.52	21.2588	21.2588	21.2588	21.2588	21.2588	21.2588
2031	40.2894	40.2894	17.8583	13.6176	3.20033	14.918	23.876	781.32	570.25	8788.62	10672.2	13.531	162.227	17.8583	17.8583	17.8583	17.8583	17.8583	17.8583
2032	25.93	25.93	15.4233	9.07586	2.65122	14.8342	33.4418	714.39	509.609	7339.29	8825.39	10.7872	207.349	15.4233	15.4233	15.4233	15.4233	15.4233	15.4233
2033	25.5765	25.5765	17.7252	9.97594	3.60904	13.2649	23.486	638.882	526.11	9690.73	7627.57	10.582	224.864	17.7252	17.7252	17.7252	17.7252	17.7252	17.7252
2034	27.9454	27.9454	18.1411	10.3729	4.23777	15.0338	18.6567	546.487	438.572	10252.5	8925.03	10.3465	171.758	18.1411	18.1411	18.1411	18.1411	18.1411	18.1411
2035	25.6873	25.6873	16.7654	9.1337	3.72922	15.1993	25.1802	600.327	536.847	7573.39	6782.83	9.94244	152.378	16.7654	16.7654	16.7654	16.7654	16.7654	16.7654
2020	43.1	43.1	25.46	14.05	4.1	17.99	34.07	942.35	789.39	8016.99	10391.8	16.32	287.48	25.46	25.46	25.46	25.46	25.46	25.46
2021	41.7476	41.7476	22.2427	15.0777	4.07767	28.301	39.6311	1044.17	663.252	13555.6	12115.7	18.6893	220.175	22.2427	22.2427	22.2427	22.2427	22.2427	22.2427
2022	38.2223	38.2223	26.9582	15.534	5.81582	24.6018	35.8092	1052.05	850.938	15464.9	13221.1	14.2803	285.569	26.9582	26.9582	26.9582	26.9582	26.9582	26.9582
2023	38.0058	38.0058	27.317	16.6922	5.22546	21.3503	37.5117	896.262	581.481	12702.7	9649.35	18.5408	292.498	27.317	27.317	27.317	27.317	27.317	27.317
2024	45.1796	45.1796	19.5378	17.7431	5.19765	16.7036	34.1534	738.084	618.707	9364.47	10559.1	15.9306	171.611	19.5378	19.5378	19.5378	19.5378	19.5378	19.5378
2025	31.1488	31.1488	18.7014	16.079	5.16703	16.7864	29.4236	714.671	738.281	8833.67	8851.72	14.4746	208.622	18.7014	18.7014	18.7014	18.7014	18.7014	18.7014
2026	35.032	35.032	24.9152	14.388	4.23767	16.9591	32.6535	883.797	683.555	10005	9644.85	19.0863	185.344	24.9152	24.9152	24.9152	24.9152	24.9152	24.9152
2027	44.1509	44.1509	16.9204	15.4162	3.9191	19.8394	22.5633	755.582	506.889	12153.5	9078.39	13.6843	170.074	16.9204	16.9204	16.9204	16.9204	16.9204	16.9204
2028	25.2532	25.2532	22.956	12.8437	4.07335	19.0484	30.5343	930.563	783.694	11906.2	9885.98	13.9094	167.986	22.956	22.956	22.956	22.956	22.956	22.956
2029	22.1801	22.1801	18.5013	9.46525	4.45288	20.6933	26.3494	724.777	609.117	8930.99	8102.15	12.0251	185.588	18.5013	18.5013	18.5013	18.5013	18.5013	18.5013
2030	24.823	24.823	15.1274	13.7137	2.95405	14.4205	28.4839	812.372	511.282	11185.4	7416.27	14.4577	203.763	15.1274	15.1274	15.1274	15.1274	15.1274	15.1274
2031	41.3658	41.3658	14.2245	12.3101	4.39955	16.8469	33.2747	691.95	663.306	9165.41	9127.92	12.2306	162.682	14.2245	14.2245	14.2245	14.2245	14.2245	14.2245
2032	28.8548	28.8548	16.2229	11.8954	3.72433	18.5234	23.9942	813.762	430.577	9466.11	8141.29	10.8013	188.152	16.2229	16.2229	16.2229	16.2229	16.2229	16.2229
2033	28.8996	28.8996	15.1648	11.6034	2.6489	14.0412	27.3742	525.517	607.422	10058.4	6842.26	11.3923	186.444	15.1648	15.1648	15.1648	15.1648	15.1648	15.1648
2034	33.922	33.922	17.9824	10.7961	3.32542	15.3644	28.1901	1099.02	505.041	9350.63	8466.72	11.7348	213.991	17.9824	17.9824	17.9824	17.9824	17.9824	17.9824
2035	32.5937	32.5937	17.8245	13.7615	2.88196	11.3674	21.7463	674.27	566.61	9550.53	7370.29	9.87826	171.897	17.8245	17.8245	17.8245	17.8245	17.8245	17.8245
2020	33.34	33.34	30.1	13.6	4.65	32.8	38.51	1145.36	703.23	10470.1	13498.6	16.12	238.29	30.1	30.1	30.1	30.1	30.1	30.1
2021	27.5728	27.5728	18.9223	16.165	4.3301	22.8544	34.3592	1127.38	788.942	11890.2	10780.9	15.0291	253.427	18.9223	18.9223	18.9223	18.9223	18.9223	18.9223
2022	37.5719	37.5719	31.6995	13.5074	4.92978	22.4809	38.1657	809.897	851.645	10066	11589.6	17.0516	214.045	31.6995	31.6995	31.6995	31.6995	31.6995	31.6995
2023	39.7995	39.7995	29.98	14.4409	4.8594	21.4967	30.099	994.292	589.003	10160.9	11908.2	13.8644	213.722	29.98	29.98	29.98	29.98	29.98	29.98
2024	36.3125	36.3125	22.8874	15.3531	4.26474	19.5201	28.2717	988.824	671.536	11183	10031.3	17.752	293.45	22.8874	22.8874	22.8874	22.8874	22.8874	22.8874
2025	42.6129	42.6129	20.5732	14.8541	3.99388	16.5103	27.4482	1320.95	673.189	13004.7	10013.6	14.3452	211.995	20.5732	20.5732	20.5732	20.5732	20.5732	20.5732
2026	30.2834	30.2834	17.4699	14.1284	5.40177	21.448	33.5747	798.6	571.935	9217.54	10511.1	13.6342	243.071	17.4699	17.4699	17.4699	17.4699	17.4699	17.4699
2027	33.0359	33.0359	18.8231	10.7003	2.51245	13.9364	29.1656	802.92	873.146	13030.2	9464.45	13.0257	235.528	18.8231	18.8231	18.8231	18.8231	18.8231	18.8231
2028	24.4322	24.4322	20.7536	11.9595	3.3392	17.146	43.4491	792.543	628.63	10178	9792.01	12.3779	255.461	20.7536	20.7536	20.7536	20.7536	20.7536	20.7536
2029	29.1775	29.1775	22.41	13.1517	4.01602	18.5473	30.9326	946.54	705.372	9314.63	8084.95	13.8032	197.59	22.41	22.41	22.41	22.41	22.41	22.41
2030	29.3694	29.3694	14.1303	10.4173	3.80232	18.5205	26.3558	850.105	635.307	7749.22	6182.66	13.1407	197.453	14.1303	14.1303	14.1303	14.1303	14.1303	14.1303
2031	32.5234	32.5234	18.3567	9.52874	4.78965	19.8955	27.7988	659.867	757.986	8219.82	10052.9	11.3926	196.975	18.3567	18.3567	18.3567	18.3567	18.3567	18.3567
2032	31.3096	31.3096	19.8911	10.0367	3.56301	19.0635	17.4784	731.974	590.779	8577.52	10770.6	11.7341	217.14	19.8911	19.8911	19.8911	19.8911	19.8911	19.8911
2033	21.8381	21.8381	17.5958	9.13837	3.20047	13.7416	29.1924	588.328	514.227	6881.97	6214.4	9.29499	210.639	17.5958	17.5958	17.5958	17.5958	17.5958	17.5958
2034	28.4479	28.4479	13.9628	11.1068	3.44442	18.0617	27.9983	521.034	520.108	8458.49	8675.53	10.2077	173.028	13.9628	13.9628	13.9628	13.9628	13.9628	13.9628
2035	19.1211	19.1211	14.1466	9.29416	4.39675	12.9271	25.1096	741.248	676.779	8781.94	6537.96	8.5496	176.993	14.1466	14.1466	14.1466	14.1466	14.1466	14.1466
2020	34.34	34.34	30.34	16.44	4.95	25.91	40.2	835.77	841.7	14577.1	12383.8	17.12	309.52	30.34	30.34	30.34	30.34	30.34	30.34
2021	44	44	26.9029	14.5631	5.33981	18.2039	38.7961	1138.5	832.223	12452.5	7676.9	15.5437	236.466	26.9029	26.9029	26.9029	26.9029	26.9029	26.9029
2022	26.223	26.223	23.8854	13.4603	5.12772	17.8433	36.469	887.332	693.11	15397.1	9846.67	14.0541	257.536	23.8854	23.8854	23.8854	23.8854	23.8854	23.8854
2023	28.7721	28.7721	18.678	14.386	5.1614	19.8769	43.8902	957.156	692.122	10416.3	11936.7	17.3419	226.269	18.678	18.678	18.678	18.678	18.678	18.678
2024	34.6155	34.6155	18.8803	15.4508	4.06927	22.15	26.8945	1044.91	796.769	12519.1	11597.2	18.8537	237.821	18.8803	18.8803	18.8803	18.8803	18.8803	18.8803
2025	28.6731	28.6731	20.2023	11.3778	4.02838	19.3224	23.8339	707.149	604.352	13040.4	7820.02	14.8541	229.67	20.2023	20.2023	20.2023	20.2023	20.2023	20.2023
2026	30.6435	30.6435	19.0611	14.0111	4.49729	19.773	39.2194	950.93	610.434	9393.73	11592	13.3327	253.414	19.0611	19.0611	19.0611	19.0611	19.0611	19.0611
2027	34.6702	34.6702	21.2461	11.2207	4.30939	14.3348	32.483	738.409	563.497	8916.89	12443.8	16.5952	213.998	21.2461	21.2461	21.2461	21.2461	21.2461	21.2461
2028	35.2234	35.2234	23.5086	14.162	4.51542	20.5641	22.9481	890.58	390.371	8788.52	11491.8	14.3041	208.688	23.5086	23.5086	23.5086	23.5086	23.5086	23.5086
2029	28.6103	28.6103	24.4104	10.5076	3.36457	18.4553	36.7803	870.167	510.64	9516.41	13400.7	15.0371	185.258	24.4104	24.4104	24.4104	24.4104	24.4104	24.4104
2030	30.8427	30.8427	16.437	10.1718	3.47492	12.9249	31.6612	840.744	561.88	9261.54	9399.87	12.9621	143.811	16.437	16.437	16.437	16.437	16.437	16.437
2031	27.5748	27.5748	17.656	9.99831	4.79688	20.4734	27.676	663.024	538.377	10018.7	8746.93	10.4968	170.838	17.656	17.656	17.656	17.656	17.656	17.656
2032	23.882	23.882	16.7419	11.3764	3.49989	16.0055	23.7277	669.208	421.978	8581.45	7211.76	14.245	231.694	16.7419	16.7419	16.7419	16.7419	16.7419	16.7419
2033	24.2078	24.2078	15.5938	10.3437	3.54095	16.8876	28.8042	700.1	417.267	7465	7531.08	16.1998	192.764	15.5938	15.5938	15.5938	15.5938	15.5938	15.5938
2034	23.5424	23.5424	17.6585	9.79777	3.72209	15.1132	23.3507	591.277	498.245	6461.13	7475.13	10.0887	160.89	17.6585	17.6585	17.6585	17.6585	17.6585	17.6585
2035	22.2277	22.2277	16.0851	12.0863	3.63936	19.0376	25.0904	664.725	427.807	9769.74	7458.79	8.67797	175.408	16.0851	16.0851	16.0851	16.0851	16.0851	16.0851
2020	33.81	33.81	23.39	17.94	4.92	24.85	34.91	1128.95	831.22	12793.7	11278.4	16.93	226.4	23.39	23.39	23.39	23.39	23.39	23.39
2021	38.3883	38.3883	30.6408	16.7961	5.16505	22.1845	46.6796	800.417	673.068	13187	10422.9	11.5534	278.447	30.6408	30.6408	30.6408	30.6408	30.6408	30.6408
2022	32.84	32.84	27.0808	17.2684	5.47648	21.9059	40.8898	875.493	475.398	9551.6	10084.2	13.4885	262.145	27.0808	27.0808	27.0808	27.0808	27.0808	27.0808
2023	39.1864	39.1864	21.579	13.7637	4.66722	22.4759	33.5857	800.731	619.423	6830.3	9905.93	16.5	271.129	21.579	21.579	21.579	21.579	21.579	21.579
2024	42.834	42.834	30.6795	16.2415	4.47797	19.8488	36.9255	999.788	749.11	11492.3	9848.06	14.8644	228.679	30.6795	30.6795	30.6795	30.6795	30.6795	30.6795
2025	32.0114	32.0114	21.0822	15.4579	3.83861	23.5492	26.5856	921.792	496.336	10581.4	8823.68	15.0957	137.215	21.0822	21.0822	21.0822	21.0822	21.0822	21.0822
2026	34.764	34.764	21.2888	12.6795	5.13378	16.6492	35.903	757.295	940.445	10372	8591.14	15.7866	198.182	21.2888	21.2888	21.2888	21.2888	21.2888	21.2888
2027	39.126	39.126	17.7417	10.497	4.18742	19.0426	34.4669	927.25	749.044	10027.3	8188.62	11.1719	231.081	17.7417	17.7417	17.7417	17.7417	17.7417	17.7417
2028	41.2308	41.2308	24.3849	14.5883	4.0023	18.5116	32.5079	801.424	487.681	7908.7	8301.45	13.9962	235.394	24.3849	24.3849	24.3849	24.3849	24.3849	24.3849
2029	24.464	24.464	30.7256	12.3393	5.26528	15.8955	32.657	816.563	520.765	8985.91	10935.7	16.0488	228.476	30.7256	30.7256	30.7256	30.7256	30.7256	30.7256
2030	23.8333	23.8333	16.6156	9.74763	3.34842	14.8372	24.7783	755.925	419.959	7074.67	6833.1	13.4904	160.494	16.6156	16.6156	16.6156	16.6156	16.6156	16.6156
2031	23.3848	23.3848	16.5362	9.50706	3.69157	16.7674	25.1908	573.494	520.432	8081.29	9104.43	12.115	210.738	16.5362	16.5362	16.5362	16.5362	16.5362	16.5362
2032	28.1253	28.1253	16.3492	11.3343	4.17321	14.231	27.1644	773.299	551.579	7928.08	9019.6	14.6588	177.582	16.3492	16.3492	16.3492	16.3492	16.3492	16.3492
2033	20.5783	20.5783	17.9499	9.46522	3.30261	14.6132	27.3879	626.591	545.258	7333.12	7299.81	14.1978	176.72	17.9499	17.9499	17.9499	17.9499	17.9499	17.9499
2034	29.9486	29.9486	15.3379	11.6357	4.26421	14.1678	28.5801	614.727	411.751	7696.24	7859.57	13.7446	175.752	15.3379	15.3379	15.3379	15.3379	15.3379	15.3379
2035	25.4819	25.4819	15.9888	10.058	3.02317	14.9554	24.9235	687.877	457.885	7346.38	8921.64	9.82049	162.937	15.9888	15.9888	15.9888	15.9888	15.9888	15.9888
2020	37.25	37.25	34.57	19.65	3.71	23.83	40.12	1211.28	560.62	10427.9	13479.2	19.93	205.13	34.57	34.57	34.57	34.57	34.57	34.57
2021	36.9903	36.9903	26.4078	13.0971	4.83495	24.9029	37.2427	1033.32	772.981	12470.6	10438	20.068	214.039	26.4078	26.4078	26.4078	26.4078	26.4078	26.4078
2022	43.8213	43.8213	17.7774	13.8373	3.79866	19.4835	35.7904	997.851	887.369	13677.6	13690.5	22.283	264.728	17.7774	17.7774	17.7774	17.7774	17.7774	17.7774
2023	32.03	32.03	19.2729	12.51	4.20965	24.6265	29.4218	782.931	674.038	9595.86	10998.5	17.0582	184.502	19.2729	19.2729	19.2729	19.2729	19.2729	19.2729
2024	27.703	27.703	24.1047	15.7795	5.04661	23.0118	28.8403	873.907	583.167	13721.5	7656.52	13.2562	241.775	24.1047	24.1047	24.1047	24.1047	24.1047	24.1047
2025	35.6775	35.6775	22.6349	11.4382	4.06289	17.0624	35.436	993.553	619.457	12099.3	7827.04	14.9059	257.506	22.6349	22.6349	22.6349	22.6349	22.6349	22.6349
2026	30.0489	30.0489	19.7563	13.0145	4.38842	16.1299	36.5981	839.184	700.547	9175.73	11328.4	10.5523	197.345	19.7563	19.7563	19.7563	19.7563	19.7563	19.7563
2027	38.5161	38.5161	23.5227	11.2532	4.19555	19.9939	29.2713	840.289	652.002	8047.63	8220.06	13.2371	236.349	23.5227	23.5227	23.5227	23.5227	23.5227	23.5227
2028	28.474	28.474	20.9351	11.4149	3.52077	21.6219	31.2843	675.924	738.658	9829.28	8478.16	12.0701	208.972	20.9351	20.9351	20.9351	20.9351	20.9351	20.9351
2029	35.8376	35.8376	20.2641	13.236	3.7861	22.6246	21.5746	784.581	521.432	11424.6	9291.74	13.4276	206.35	20.2641	20.2641	20.2641	20.2641	20.2641	20.2641
2030	27.2636	27.2636	15.4325	10.2313	5.34259	14.3089	24.0342	863.008	574.448	9667.28	7118.58	13.4235	224.53	15.4325	15.4325	15.4325	15.4325	15.4325	15.4325
2031	33.5059	33.5059	17.8799	11.761	3.62655	15.6476	29.1208	791.723	518.698	10113.1	7743.75	10.9447	228.993	17.8799	17.8799	17.8799	17.8799	17.8799	17.8799
2032	22.4862	22.4862	15.8722	12.6739	3.556	13.8803	21.0905	734.183	538.155	9351.97	6315.41	13.3543	188.769	15.8722	15.8722	15.8722	15.8722	15.8722	15.8722
2033	20.4898	20.4898	18.6717	9.54013	3.99718	15.6278	25.2905	614.239	433.037	8189.81	8255.83	11.2085	184.211	18.6717	18.6717	18.6717	18.6717	18.6717	18.6717
2034	27.1323	27.1323	15.6222	14.1942	3.69565	13.1695	22.0284	693.433	603.495	9829.43	6986.33	10.882	175.421	15.6222	15.6222	15.6222	15.6222	15.6222	15.6222
2035	28.4858	28.4858	17.9015	9.66002	3.04243	16.0016	30.5398	566.43	543.33	7966.02	6049.78	10.6036	127.288	17.9015	17.9015	17.9015	17.9015	17.9015	17.9015
2020	46.57	46.57	22.11	18.49	5.45	24.32	52.54	1095.69	657.45	14372.7	11614.7	24.54	299.66	22.11	22.11	22.11	22.11	22.11	22.11
2021	44.7961	44.7961	23.7476	16.5825	3.98058	23.6019	40.0583	1025.13	821.777	12053.4	10014.3	17.068	235.883	23.7476	23.7476	23.7476	23.7476	23.7476	23.7476
2022	30.7381	30.7381	25.4878	12.3009	6.07032	20.1433	32.1708	778	801.027	12321.8	8783.67	15.3266	244.283	25.4878	25.4878	25.4878	25.4878	25.4878	25.4878
2023	38.4085	38.4085	23.0616	13.8095	5.198	25.8253	31.1148	1062.87	829.622	10276.7	7574.56	16.3444	253.75	23.0616	23.0616	23.0616	23.0616	23.0616	23.0616
2024	36.3747	36.3747	19.3601	16.9968	4.91333	16.979	45.4905	798.35	729.91	10245.5	10986.7	16.3837	229.185	19.3601	19.3601	19.3601	19.3601	19.3601	19.3601
2025	39.6196	39.6196	21.5393	12.9305	3.59708	22.3071	26.8616	1000.07	613.384	9697.36	11079.3	11.8522	210.131	21.5393	21.5393	21.5393	21.5393	21.5393	21.5393
2026	36.8074	36.8074	26.7995	12.981	5.27615	17.9975	37.2597	909.433	595.46	9007.1	9269.3	20.3006	165.403	26.7995	26.7995	26.7995	26.7995	26.7995	26.7995
2027	28.3688	28.3688	22.2624	10.5865	3.45564	15.6439	29.5152	724.782	538.73	8706.14	8508.69	15.0828	171.156	22.2624	22.2624	22.2624	22.2624	22.2624	22.2624
2028	30.9606	30.9606	22.0956	11.9359	4.0023	15.7329	24.5743	770.329	493.965	9841.18	11068.4	14.312	165.097	22.0956	22.0956	22.0956	22.0956	22.0956	22.0956
2029	27.545	27.545	18.463	9.80247	3.47953	19.5513	35.4851	859.138	470.741	7972.4	9480.94	12.3163	209.753	18.463	18.463	18.463	18.463	18.463	18.463
2030	36.6466	36.6466	16.6826	10.0601	3.1996	15.7748	23.1413	865.009	501.564	9413.91	6884.83	12.2552	186.009	16.6826	16.6826	16.6826	16.6826	16.6826	16.6826
2031	31.4037	31.4037	16.0161	9.666	3.86495	13.9716	31.028	689.219	550.55	9791.76	7437.48	9.94052	187.569	16.0161	16.0161	16.0161	16.0161	16.0161	16.0161
2032	28.7776	28.7776	14.5115	11.2291	3.89266	15.1708	34.3185	658.722	532.109	11086.4	10141.3	13.0036	132.94	14.5115	14.5115	14.5115	14.5115	14.5115	14.5115
2033	27.5785	27.5785	13.2649	13.1219	4.64409	12.9994	22.4714	645.753	556.535	10267.9	7593.91	10.1598	161.072	13.2649	13.2649	13.2649	13.2649	13.2649	13.2649
2034	27.8992	27.8992	19.9261	8.82592	2.86925	15.3049	17.5659	516.419	595.046	9244.6	7713.51	15.6883	173.92	19.9261	19.9261	19.9261	19.9261	19.9261	19.9261
2035	25.3279	25.3279	18.7488	11.6819	3.41471	12.3751	22.4716	560.872	501.545	7273.28	7295.47	10.1157	132.814	18.7488	18.7488	18.7488	18.7488	18.7488	18.7488
2020	48.76	48.76	21.64	15.01	6.58	24.37	24.64	1047.33	555.09	12029.8	9676.26	17	252.66	21.64	21.64	21.64	21.64	21.64	21.64
2021	29.6019	29.6019	24	16.8155	4.94175	23.8447	38.3592	721.621	825.223	11809.2	9442.16	15.0388	220.456	24	24	24	24	24	24
2022	39.2403	39.2403	17.7868	14.073	5.28796	21.4629	41.2103	999.274	606.702	9655.11	15181	15.1287	197.86	17.7868	17.7868	17.7868	17.7868	17.7868	17.7868
2023	38.5183	38.5183	20.4717	13.6631	5.1797	18.8062	31.1331	798.498	567.223	11214.9	10285.3	14.7429	243.419	20.4717	20.4717	20.4717	20.4717	20.4717	20.4717
2024	29.2401	29.2401	23.1362	12.421	4.39801	26.7968	32.2165	1024.39	805.849	11246.2	8743.1	11.2749	262.841	23.1362	23.1362	23.1362	23.1362	23.1362	23.1362
2025	38.5759	38.5759	21.2288	12.9391	4.08877	23.5406	30.6399	594.605	713.334	13259	11392.1	18.0803	270.497	21.2288	21.2288	21.2288	21.2288	21.2288	21.2288
2026	30.744	30.744	18.1315	12.5455	3.73518	19.1533	32.4609	850.867	658.782	11159.1	8367.17	11.306	192.655	18.1315	18.1315	18.1315	18.1315	18.1315	18.1315
2027	26.0027	26.0027	22.5958	10.6108	4.39883	16.6765	37.7274	790.122	608.168	9696.21	8943.38	18.9044	207.168	22.5958	22.5958	22.5958	22.5958	22.5958	22.5958
2028	31.7264	31.7264	20.5167	11.2096	4.50753	19.009	28.0951	810.802	595.42	9770.11	11243.3	12.5437	171.791	20.5167	20.5167	20.5167	20.5167	20.5167	20.5167
2029	29.1545	29.1545	19.8349	9.21999	4.26894	18.4936	28.4264	737.668	555.66	11536.6	7555.34	12.5999	177.993	19.8349	19.8349	19.8349	19.8349	19.8349	19.8349
2030	29.2131	29.2131	21.229	11.9799	3.53445	17.6201	27.0478	857.174	587.842	9210.43	7990.54	11.5409	193.197	21.229	21.229	21.229	21.229	21.229	21.229
2031	33.5276	33.5276	19.816	9.58653	5.2809	14.1739	26.5779	739.124	613.047	8630.05	10588.7	12.245	142.57	19.816	19.816	19.816	19.816	19.816	19.816
2032	28.8618	28.8618	16.3842	10.2612	3.9628	18.7058	28.8478	740.566	472.583	7771.59	6353.25	12.2321	192.858	16.3842	16.3842	16.3842	16.3842	16.3842	16.3842
2033	25.6446	25.6446	20.3196	10.2415	3.53414	18.3993	35.3686	663.703	484.824	10884.3	8567.42	11.0518	169.121	20.3196	20.3196	20.3196	20.3196	20.3196	20.3196
2034	28.8181	28.8181	16.6337	10.7299	3.23287	16.2833	26.881	574.915	532.94	9600.26	7114.85	12.8059	154.602	16.6337	16.6337	16.6337	16.6337	16.6337	16.6337
2035	26.3869	26.3869	14.7436	10.289	3.58801	11.7461	22.4523	673.608	607.959	8001.57	7311.03	13.6203	160.793	14.7436	14.7436	14.7436	14.7436	14.7436	14.7436
2020	34.89	34.89	22.64	16.74	4.51	26.7	49.35	1060.43	1032.67	11907.5	15859.7	11.5	293.61	22.64	22.64	22.64	22.64	22.64	22.64
2021	36.8252	36.8252	30.3398	12.7184	5.56311	21.9709	35.3204	944.544	668.961	11186.1	11557	25.932	204.408	30.3398	30.3398	30.3398	30.3398	30.3398	30.3398
2022	22.8768	22.8768	18.2769	15.5528	5.99491	29.0602	35.7527	1218.03	659.808	15003.7	12806.6	16.6462	231.935	18.2769	18.2769	18.2769	18.2769	18.2769	18.2769
2023	43.1672	43.1672	26.6032	14.3311	4.5208	20.1789	28.589	873.53	807.512	11069.3	9035.43	14.2488	203.573	26.6032	26.6032	26.6032	26.6032	26.6032	26.6032
2024	38.4093	38.4093	21.4925	13.656	4.50463	21.6347	29.5067	978.1	548.738	10644.8	11910.1	17.9741	136.951	21.4925	21.4925	21.4925	21.4925	21.4925	21.4925
2025	33.1932	33.1932	22.4623	14.9576	5.48619	18.1752	37.7564	915.763	681.685	9035.69	8647.54	13.1289	243.687	22.4623	22.4623	22.4623	22.4623	22.4623	22.4623
2026	26.096	26.096	19.2621	14.1619	5.3599	19.0863	31.6318	840.734	779.522	10464.5	10856.2	11.641	188.074	19.2621	19.2621	19.2621	19.2621	19.2621	19.2621
2027	31.1983	31.1983	16.3431	13.6274	5.18752	17.8392	22.0998	731.937	576.409	10019.2	8854.03	15.7089	189.117	16.3431	16.3431	16.3431	16.3431	16.3431	16.3431
2028	26.4531	26.4531	21.9219	12.3779	3.97862	18.5511	23.5797	692.588	656.086	9713.98	8931.72	13.9568	195.395	21.9219	21.9219	21.9219	21.9219	21.9219	21.9219
2029	25.0925	25.0925	20.8925	12.0711	4.20763	22.6706	20.9232	710.453	637.015	7942.64	7038.56	14.0561	222.422	20.8925	20.8925	20.8925	20.8925	20.8925	20.8925
2030	31.5645	31.5645	15.2316	12.9547	3.46004	16.571	26.4972	834.643	700.222	9316.58	10491	12.791	149.615	15.2316	15.2316	15.2316	15.2316	15.2316	15.2316
2031	24.8368	24.8368	16.4784	11.3709	3.82883	20.4662	34.1055	677.783	724.184	9070.61	8425.36	12.6713	177.745	16.4784	16.4784	16.4784	16.4784	16.4784	16.4784
2032	29.8016	29.8016	20.4452	12.2741	3.79447	16.6367	25.9721	779.037	572.733	9049.39	9771.09	13.221	167.461	20.4452	20.4452	20.4452	20.4452	20.4452	20.4452
2033	19.4344	19.4344	18.3244	13.3194	3.60904	14.6132	24.1329	629.111	562.629	7221.77	5963.74	10.9225	152.104	18.3244	18.3244	18.3244	18.3244	18.3244	18.3244
2034	27.5091	27.5091	18.6832	12.7397	3.2527	18.3791	27.7868	463.682	486.847	7095.19	7390.17	10.525	178.277	18.6832	18.6832	18.6832	18.6832	18.6832	18.6832
2035	27.6065	27.6065	13.723	8.09388	3.90894	19.0761	22.7283	796.602	434.425	8488.55	7354.92	9.28774	213.753	13.723	13.723	13.723	13.723	13.723	13.723
2020	41.91	41.91	26.06	19.78	6.37	15.8	29.25	903.21	818.22	10709	10710.7	15.63	286.17	26.06	26.06	26.06	26.06	26.06	26.06
2021	37.7767	37.7767	20.8641	17.3495	4.1068	21.6408	48.3301	799.485	820.194	12679.9	14237.5	14.4175	270.369	20.8641	20.8641	20.8641	20.8641	20.8641	20.8641
2022	40.8898	40.8898	28.3439	15.5905	4.29824	25.9874	34.6215	770.261	739.316	9929.16	11052.5	17.1835	232.011	28.3439	28.3439	28.3439	28.3439	28.3439	28.3439
2023	37.8777	37.8777	19.6572	12.5191	5.12479	22.8602	38.1706	812.49	758.177	14339.2	8921.02	14.5782	219.469	19.6572	19.6572	19.6572	19.6572	19.6572	19.6572
2024	35.1308	35.1308	17.5387	18.4006	5.2865	20.2131	37.7785	1051.49	613.331	10738.9	8217.16	15.1487	295.955	17.5387	17.5387	17.5387	17.5387	17.5387	17.5387
2025	37.1353	37.1353	27.8623	12.3008	4.58045	16.5276	29.415	793.66	542.986	10518.3	10808	12.6286	205.818	27.8623	27.8623	27.8623	27.8623	27.8623	27.8623
2026	32.3185	32.3185	18.5252	14.5639	4.17905	17.1601	35.4507	809.797	695.539	9232.44	10154.4	16.2221	247.862	18.5252	18.5252	18.5252	18.5252	18.5252	18.5252
2027	31.6293	31.6293	17.6278	10.7816	4.20368	18.3515	26.8564	927.128	581.816	11456.8	9395.52	17.1969	301.039	17.6278	17.6278	17.6278	17.6278	17.6278	17.6278
2028	30.1791	30.1791	19.1669	12.6463	4.91802	18.8274	24.2428	883.641	525.873	11907.3	8763.03	11.9911	196.508	19.1669	19.1669	19.1669	19.1669	19.1669	19.1669
2029	31.7297	31.7297	16.8842	12.9601	4.16164	19.5283	32.2278	771.46	668.538	10435.9	8302.76	13.8338	239.214	16.8842	16.8842	16.8842	16.8842	16.8842	16.8842
2030	25.5299	25.5299	17.0323	10.3503	3.52701	16.5635	25.6936	852.233	550.25	6885.73	8912.59	11.273	196.359	17.0323	17.0323	17.0323	17.0323	17.0323	17.0323
2031	32.2633	32.2633	12.0139	14.3039	3.95887	19.0214	24.4901	969.569	640.542	8139.17	8311.9	10.7352	179.023	12.0139	12.0139	12.0139	12.0139	12.0139	12.0139
2032	19.7018	19.7018	15.0306	11.187	3.42975	14.0627	24.7517	499.916	498.365	8376.73	8947.27	13.3473	229.078	15.0306	15.0306	15.0306	15.0306	15.0306	15.0306
2033	24.9705	24.9705	20.1834	12.0937	4.02442	13.9186	21.8381	579.442	558.775	8017.06	7801.58	11.8486	255.132	20.1834	20.1834	20.1834	20.1834	20.1834	20.1834
2034	25.5786	25.5786	19.4898	9.77132	3.12709	17.3411	25.4332	562.334	532.478	7379.52	8780.54	9.48043	201.78	19.4898	19.4898	19.4898	19.4898	19.4898	19.4898
2035	32.0097	32.0097	20.9119	11.8038	2.54177	14.9618	21.6115	725.253	431.036	8518.44	8211.99	15.225	186.763	20.9119	20.9119	20.9119	20.9119	20.9119	20.9119
2020	40.16	40.16	28.9	16.82	5.5	21.92	41.3	758.53	759.29	12369.8	12922.2	16.19	330.09	28.9	28.9	28.9	28.9	28.9	28.9
2021	32.0583	32.0583	27.3398	11.1359	5.56311	26.1359	39.0194	1027.49	689.942	14140.6	11238.3	16.8058	262.777	27.3398	27.3398	27.3398	27.3398	27.3398	27.3398
2022	50.7022	50.7022	24.9976	11.7165	4.69413	22.7354	35.2154	1099.81	715.525	13673.3	10270.2	17.2212	221.02	24.9976	24.9976	24.9976	24.9976	24.9976	24.9976
2023	33.6589	33.6589	20.8469	12.5008	4.25541	17.9734	28.1132	1015.68	724.627	12612.4	9104.25	13.2787	309.199	20.8469	20.8469	20.8469	20.8469	20.8469	20.8469
2024	38.3204	38.3204	21.6969	9.87998	4.7001	21.9989	30.564	891.979	807.519	11936.7	9457.12	17.361	219.314	21.6969	21.6969	21.6969	21.6969	21.6969	21.6969
2025	28.2677	28.2677	19.9349	13.0426	4.11464	18.8653	33.3312	683.781	662.208	8778.99	7261.72	13.9743	171.59	19.9349	19.9349	19.9349	19.9349	19.9349	19.9349
2026	25.8783	25.8783	18.6424	14.1032	4.17905	20.0829	38.0218	751.223	600.702	10683.4	9364.37	18.5252	252.636	18.6424	18.6424	18.6424	18.6424	18.6424	18.6424
2027	34.2555	34.2555	21.0997	12.7005	3.25237	19.3028	27.7671	696.145	731.351	12281.2	9907.06	14.2779	168.651	21.0997	21.0997	21.0997	21.0997	21.0997	21.0997
2028	42.0203	42.0203	20.3431	10.9412	5.4785	15.9776	28.0872	728.348	660.42	10059.1	7263.58	13.0963	220.135	20.3431	20.3431	20.3431	20.3431	20.3431	20.3431
2029	25.7976	25.7976	13.4889	12.0481	3.95471	15.6579	20.6319	652.872	661.08	8145.42	9266.4	18.2331	191.229	13.4889	13.4889	13.4889	13.4889	13.4889	13.4889
2030	29.5703	29.5703	16.504	11.9725	4.21901	14.9414	29.042	702.737	497.166	9470.02	8693.67	12.4338	164.489	16.504	16.504	16.504	16.504	16.504	16.504
2031	23.3992	23.3992	20.6829	11.9633	3.9372	16.6229	22.8357	638.837	427.861	9367.56	7866.52	13.7693	204.308	20.6829	20.6829	20.6829	20.6829	20.6829	20.6829
2032	25.5723	25.5723	20.7749	11.7271	4.24335	18.1657	20.3891	749.621	489.044	7245.75	7806.74	10.3033	156.892	20.7749	20.7749	20.7749	20.7749	20.7749	20.7749
2033	33.0398	33.0398	15.049	13.1696	3.39795	16.588	21.1503	614.075	585.176	10575.7	9238.9	10.9361	155.734	15.049	15.049	15.049	15.049	15.049	15.049
2034	23.6085	23.6085	18.941	9.12343	3.06759	16.085	22.3326	614.535	648.814	10278	6391.18	11.1464	171.263	18.941	18.941	18.941	18.941	18.941	18.941
2035	27.8247	27.8247	16.8681	8.74858	2.88196	15.6293	27.6642	673.178	506.878	8744.23	7425.64	11.5214	163.7	16.8681	16.8681	16.8681	16.8681	16.8681	16.8681
2020	32.59	32.59	23.17	14.25	4.93	22.13	29.94	1040.16	737.66	11080.5	10272.8	16.47	303.16	23.17	23.17	23.17	23.17	23.17	23.17
2021	33.699	33.699	24.0777	14.835	4.78641	27.2718	35.7767	1111.85	680.699	10745	9465.35	15.1748	315.408	24.0777	24.0777	24.0777	24.0777	24.0777	24.0777
2022	31.4639	31.4639	26.5906	13.2435	3.98718	19.672	36.3748	955.453	572.91	13851	10100.4	20.7748	261.9	26.5906	26.5906	26.5906	26.5906	26.5906	26.5906
2023	48.4018	48.4018	24.8369	18.5133	5.09734	23.4642	29.4859	704.97	939.942	11268	12207.8	18.5225	203.107	24.8369	24.8369	24.8369	24.8369	24.8369	24.8369
2024	29.169	29.169	23.5716	12.4566	4.38913	19.3246	34.9087	745.13	700.172	12115	11804.2	13.3717	202.362	23.5716	23.5716	23.5716	23.5716	23.5716	23.5716
2025	38.5931	38.5931	18.986	10.0925	4.24404	18.71	30.036	855.19	711.023	11398.4	11071.2	17.1228	195.105	18.986	18.986	18.986	18.986	18.986	18.986
2026	30.6435	30.6435	22.3106	12.9308	6.39838	15.2673	28.5833	1005.75	883.069	10934.9	8625.28	14.79	210.091	22.3106	22.3106	22.3106	22.3106	22.3106	22.3106
2027	29.5071	29.5071	17.0749	11.2125	4.99238	16.1805	26.5068	686.022	665.833	9777.29	9577.15	12.6436	202.834	17.0749	17.0749	17.0749	17.0749	17.0749	17.0749
2028	45.4858	45.4858	20.1773	14.3594	4.87065	17.6749	36.9601	647.102	656.702	8750.6	9000.11	13.27	183.325	20.1773	20.1773	20.1773	20.1773	20.1773	20.1773
2029	23.5137	23.5137	20.9078	14.5083	4.04668	14.5696	32.8639	692.205	718.815	8424.03	10912.6	12.5232	223.227	20.9078	20.9078	20.9078	20.9078	20.9078	20.9078
2030	30.3516	30.3516	14.6214	10.4099	3.40051	13.7062	29.4959	842.977	637.904	7530.46	8143.05	12.0618	173.366	14.6214	14.6214	14.6214	14.6214	14.6214	14.6214
2031	28.1311	28.1311	22.2145	11.5226	3.64823	16.5868	35.218	737.823	577.713	10499.3	5604.18	12.3028	173.244	22.2145	22.2145	22.2145	22.2145	22.2145	22.2145
2032	30.2645	30.2645	20.7047	12.8773	4.10307	14.8973	27.7396	919.432	556.25	7916.46	7595.47	14.736	188.173	20.7047	20.7047	20.7047	20.7047	20.7047	20.7047
2033	27.5785	27.5785	19.9042	9.57418	4.46704	14.9537	25.9306	627.306	620.04	9542.94	10163.3	10.1257	135.857	19.9042	19.9042	19.9042	19.9042	19.9042	19.9042
2034	28.5867	28.5867	13.6587	9.70521	4.09232	14.2735	22.2136	685.804	460.402	6983.31	8053.07	11.5497	156.083	13.6587	13.6587	13.6587	13.6587	13.6587	13.6587
2035	29.3716	29.3716	14.0183	9.95528	3.0681	13.1325	21.1108	612.458	573.176	6850.19	6175.34	11.8552	138.244	14.0183	14.0183	14.0183	14.0183	14.0183	14.0183
2020	48.67	48.67	24.47	14.93	3.87	20.61	29.83	967.31	967.09	7870.4	12542	16.58	292.77	24.47	24.47	24.47	24.47	24.47	24.47
2021	44.1456	44.1456	25.6117	15.8738	6.50485	23.6796	33.0097	1057.31	704.437	9259.46	11363.9	14.6019	273.466	25.6117	25.6117	25.6117	25.6117	25.6117	25.6117
2022	40.5976	40.5976	25.5443	15.3926	4.01546	22.085	38.2317	1033.93	813.658	12721.9	15268.8	14.4406	189.433	25.5443	25.5443	25.5443	25.5443	25.5443	25.5443
2023	44.4759	44.4759	25.624	13.0499	5.11564	24.782	25.6972	810.77	692.543	9676.42	6971.75	17.9093	227.934	25.624	25.624	25.624	25.624	25.624	25.624
2024	37.734	37.734	22.4343	14.5978	3.78495	18.6849	38.3826	668.613	681.39	8666.05	10691.6	18.3739	167.604	22.4343	22.4343	22.4343	22.4343	22.4343	22.4343
2025	33.2277	33.2277	23.092	12.1197	3.98525	20.1592	32.6152	858.641	578.095	11847	9112.58	9.90275	243.773	23.092	23.092	23.092	23.092	23.092	23.092
2026	24.3373	24.3373	21.3056	14.6057	3.33319	16.8586	30.4844	1043.03	762.228	9163.19	9807.23	11.6327	246.949	21.3056	21.3056	21.3056	21.3056	21.3056	21.3056
2027	36.0687	36.0687	16.8635	9.61074	4.35004	17.0261	34.1011	738.011	676.557	9117.74	10426.4	16.3757	209.843	16.8635	16.8635	16.8635	16.8635	16.8635	16.8635
2028	33.092	33.092	15.7092	9.06242	3.97862	17.9512	32.8631	708.076	564.972	9410.26	9635.09	14.6514	190.271	15.7092	15.7092	15.7092	15.7092	15.7092	15.7092
2029	32.1359	32.1359	18.5703	12.14	3.99303	18.9611	29.507	794.107	491.319	9811	8233.87	13.8338	249.499	18.5703	18.5703	18.5703	18.5703	18.5703	18.5703
2030	26.6906	26.6906	16.9058	11.2879	3.54189	19.3018	29.2727	829.628	564.73	9305.59	8027.04	8.75054	192.259	16.9058	16.9058	16.9058	16.9058	16.9058	16.9058
2031	30.4573	30.4573	15.2359	12.0355	3.30147	16.5001	26.3178	744.643	492.113	7829.92	9010.49	14.0294	146.615	15.2359	15.2359	15.2359	15.2359	15.2359	15.2359
2032	34.5079	34.5079	21.0695	10.191	3.42975	16.272	19.1617	799.622	604.709	9436.73	8122.62	13.3753	167.581	21.0695	21.0695	21.0695	21.0695	21.0695	21.0695
2033	25.6923	25.6923	13.8846	12.2163	3.13238	15.8934	22.7097	515.991	467.97	7869.56	7297.78	11.3583	156.666	13.8846	13.8846	13.8846	13.8846	13.8846	13.8846
2034	25.9026	25.9026	15.133	9.19615	3.68243	17.3874	22.3061	802.696	502.82	7363.07	8195.77	11.3712	170.641	15.133	15.133	15.133	15.133	15.133	15.133
2035	24.9748	24.9748	12.1504	10.2184	3.55592	12.818	24.7053	641.182	479.381	7623.36	6405.47	14.4483	157.115	12.1504	12.1504	12.1504	12.1504	12.1504	12.1504
2020	47.06	47.06	28.4	13.95	4.25	31.02	33.92	1185.77	700.28	14214.2	11916.3	12.94	234.6	28.4	28.4	28.4	28.4	28.4	28.4
2021	35.8447	35.8447	25.0971	16.8932	4.16505	20.6019	39.3592	819.874	619.621	11721.6	13759	15.3786	265.825	25.0971	25.0971	25.0971	25.0971	25.0971	25.0971
2022	28.0705	28.0705	24.696	14.6479	4.9392	19.54	39.4665	958.366	726.204	10016.3	8649.76	13.8373	310.142	24.696	24.696	24.696	24.696	24.696	24.696
2023	33.9426	33.9426	23.4825	9.9842	6.28702	20.4626	34.8669	1051.56	746.207	12243	12708.7	15.7313	193.342	23.4825	23.4825	23.4825	23.4825	23.4825	23.4825
2024	38.7647	38.7647	24.8954	13.1674	4.84225	17.8408	42.985	959.815	682.767	9350.29	9549.03	13.1851	218.648	24.8954	24.8954	24.8954	24.8954	24.8954	24.8954
2025	35.9622	35.9622	19.7192	16.5103	4.45106	17.1573	33.0465	838.939	737.703	9995.07	8679.85	18.0975	216.601	19.7192	19.7192	19.7192	19.7192	19.7192	19.7192
2026	38.3987	38.3987	20.4681	12.9308	4.57266	23.3072	37.871	802.72	805.325	11681	9482.11	18.1315	218.717	20.4681	20.4681	20.4681	20.4681	20.4681	20.4681
2027	30.3771	30.3771	18.9044	12.9769	5.27696	20.5143	31.5154	681.704	683.932	9742.8	9528.38	13.6355	255.14	18.9044	18.9044	18.9044	18.9044	18.9044	18.9044
2028	25.7663	25.7663	18.409	9.615	3.82074	14.5567	25.2769	532.314	793.909	10922	7744.14	13.5384	185.63	18.409	18.409	18.409	18.409	18.409	18.409
2029	28.9859	28.9859	19.2217	8.0627	3.43355	16.5469	34.1209	606.289	563.232	13541.9	8585.17	14.9298	227.603	19.2217	19.2217	19.2217	19.2217	19.2217	19.2217
2030	21.3629	21.3629	14.8893	11.6674	4.42736	18.766	25.4034	688.51	627.554	7972.23	9688.68	13.5351	189.506	14.8893	14.8893	14.8893	14.8893	14.8893	14.8893
2031	31.9382	31.9382	15.7199	9.42037	3.07751	18.6023	33.7226	519.883	643.974	11006.8	7396.28	11.2914	256.785	15.7199	15.7199	15.7199	15.7199	15.7199	15.7199
2032	27.1294	27.1294	18.313	10.0087	2.8967	15.0376	25.0463	651.294	646.49	8943.95	7954.47	13.1789	181.482	18.313	18.313	18.313	18.313	18.313	18.313
2033	26.3256	26.3256	22.342	11.4127	4.06528	15.4576	31.2352	886.027	499.9	9158.44	7828.75	14.0004	229.542	22.342	22.342	22.342	22.342	22.342	22.342
2034	23.992	23.992	18.8419	12.8521	2.57175	11.3382	19.8335	727.957	575.834	12093.8	7676.52	15.1132	182.971	18.8419	18.8419	18.8419	18.8419	18.8419	18.8419
2035	29.8017	29.8017	19.1403	12.0477	3.42112	15.4881	21.2071	592.201	415.362	7406.95	7190.64	12.5548	223.073	19.1403	19.1403	19.1403	19.1403	19.1403	19.1403
2020	40.26	40.26	26.01	16.45	5.47	25.64	37.62	1176.23	886.6	11650.4	14975.6	17.28	247.42	26.01	26.01	26.01	26.01	26.01	26.01
2021	40.4854	40.4854	28.5825	12.7573	6.87379	27.5534	36.2621	952.117	738.942	14791.7	12824.3	16.068	247.505	28.5825	28.5825	28.5825	28.5825	28.5825	28.5825
2022	38.3165	38.3165	24.0268	12.0652	4.57159	18.6257	32.906	896.607	757.828	11835.4	11449.6	13.6017	208.625	24.0268	24.0268	24.0268	24.0268	24.0268	24.0268
2023	37.0449	37.0449	22.3478	13.4251	3.36772	19.4834	39.1772	1070.88	897.168	14639.4	10857.6	15.9784	223.789	22.3478	22.3478	22.3478	22.3478	22.3478	22.3478
2024	34.7754	34.7754	24.5489	16.5436	3.62503	22.1144	23.1451	974.59	631.11	8277.01	11243.6	15.5574	193.886	24.5489	24.5489	24.5489	24.5489	24.5489	24.5489
2025	28.8025	28.8025	23.3249	17.1314	5.99513	18.917	31.8389	1015.55	742.603	8922.6	9889.61	10.6705	215.687	23.3249	23.3249	23.3249	23.3249	23.3249	23.3249
2026	38.2563	38.2563	16.3979	13.517	3.54256	18.2404	36.1793	821.924	633.708	8945.91	9502.62	17.6374	171.065	16.3979	16.3979	16.3979	16.3979	16.3979	16.3979
2027	35.093	35.093	20.6119	15.4	4.84603	18.5954	27.8484	666.475	552.951	9128.99	7843.76	15.4243	194.508	20.6119	20.6119	20.6119	20.6119	20.6119	20.6119
2028	31.1106	31.1106	20.3983	12.4885	3.59181	17.2012	26.2715	618.684	777.687	11992	8697.28	12.9779	169.526	20.3983	20.3983	20.3983	20.3983	20.3983	20.3983
2029	30.4957	30.4957	22.433	11.7645	3.67114	15.6962	19.1221	773.652	627.818	10488.7	9401.35	10.7145	175.877	22.433	22.433	22.433	22.433	22.433	22.433
2030	32.6732	32.6732	14.9116	10.4545	4.57618	15.9906	27.4347	646.298	564.112	13315.6	7717.61	15.8864	210.117	14.9116	14.9116	14.9116	14.9116	14.9116	14.9116
2031	25.2703	25.2703	15.7921	10.7713	4.98471	13.6249	22.3878	762.508	480.468	7971.46	8788.79	10.9953	180.714	15.7921	15.7921	15.7921	15.7921	15.7921	15.7921
2032	30.9589	30.9589	17.6607	13.5647	3.07906	12.1689	31.0781	614.71	441.189	9939.06	8465.9	12.0918	178.031	17.6607	17.6607	17.6607	17.6607	17.6607	17.6607
2033	33.4688	33.4688	15.1375	9.65589	3.71799	19.2233	25.025	626.223	573.232	8804.27	9440.69	9.22008	166.506	15.1375	15.1375	15.1375	15.1375	15.1375	15.1375
2034	29.552	29.552	19.5426	11.0539	2.78992	14.6702	23.1259	715.825	508.181	8728.87	6865.77	10.2738	180.736	19.5426	19.5426	19.5426	19.5426	19.5426	19.5426
2035	30.4178	30.4178	14.4547	9.27491	3.61368	12.895	24.333	797.873	555.686	7375.24	6930	8.87053	184.856	14.4547	14.4547	14.4547	14.4547	14.4547	14.4547
2020	43.39	43.39	27.18	14.62	4.91	23.05	42.88	855.84	622.79	9080.99	12714.2	15.46	297.6	27.18	27.18	27.18	27.18	27.18	27.18
2021	40.1262	40.1262	19.4175	13.9709	4.72816	26.8932	34.9709	1235.1	729.398	10901.1	10517.1	15.2913	289.155	19.4175	19.4175	19.4175	19.4175	19.4175	19.4175
2022	42.709	42.709	24.828	15.3643	5.14657	21.265	38.3637	884.655	748.817	11975	12145.1	17.3815	261.721	24.828	24.828	24.828	24.828	24.828	24.828
2023	35.9834	35.9834	24.5441	10.4052	5.12479	19.5932	31.3345	815.345	750.343	9897.06	9883.06	14.4043	247.271	24.5441	24.5441	24.5441	24.5441	24.5441	24.5441
2024	34.7398	34.7398	22.2566	15.9839	4.46909	20.6484	29.6488	917.878	733.73	13595.8	11963.3	14.3046	231.069	22.2566	22.2566	22.2566	22.2566	22.2566	22.2566
2025	33.521	33.521	20.4266	14.1554	4.02838	20.9269	46.1323	949.301	659.516	12751.9	13490.8	13.7586	224.563	20.4266	20.4266	20.4266	20.4266	20.4266	20.4266
2026	27.5281	27.5281	20.8199	13.3076	3.81055	20.711	29.8898	756.675	686.905	10164.3	7934.58	14.9658	257.769	20.8199	20.8199	20.8199	20.8199	20.8199	20.8199
2027	31.4992	31.4992	20.2785	11.7654	5.58594	19.3516	31.4504	906.247	579.076	9871.65	9350.68	13.0664	213.867	20.2785	20.2785	20.2785	20.2785	20.2785	20.2785
2028	35.7287	35.7287	17.7696	13.5936	4.53121	19.0406	30.4238	591.923	655.068	9007.8	8901.79	14.0594	239.365	17.7696	17.7696	17.7696	17.7696	17.7696	17.7696
2029	34.0289	34.0289	16.6926	14.0024	5.45689	18.9458	31.722	666.905	528.398	10017.1	9123.29	13.0444	176.544	16.6926	16.6926	16.6926	16.6926	16.6926	16.6926
2030	36.163	36.163	16.4594	9.47976	3.12519	17.769	30.6195	912.646	612.107	9415.34	7881.68	13.736	189.037	16.4594	16.4594	16.4594	16.4594	16.4594	16.4594
2031	31.2881	31.2881	17.8583	9.67322	4.03833	17.1503	29.0341	668.016	478.084	8448.92	8290.69	14.9469	243.861	17.8583	17.8583	17.8583	17.8583	17.8583	17.8583
2032	25.1655	25.1655	17.5275	10.5558	3.24739	17.0085	29.9279	548.725	527.753	7472.98	9207.18	12.2531	177.554	17.5275	17.5275	17.5275	17.5275	17.5275	17.5275
2033	32.529	32.529	14.586	11.9098	3.55457	16.8059	26.489	617.936	495.549	8796.73	8113.47	11.9643	168.74	14.586	14.586	14.586	14.586	14.586	14.586
2034	25.0431	25.0431	17.3081	9.37465	3.66259	14.7826	26.5373	610.595	550.467	8048.92	8096.46	10.0953	168.459	17.3081	17.3081	17.3081	17.3081	17.3081	17.3081
2035	20.9375	20.9375	16.4252	9.32625	2.54177	11.6691	31.8813	663.859	580.372	9653.85	10262.4	10.0002	145.446	16.4252	16.4252	16.4252	16.4252	16.4252	16.4252
2020	34	34	22.48	13.96	6.83	21.33	46.26	864.45	726.71	10063.4	11409.6	18.06	331.68	22.48	22.48	22.48	22.48	22.48	22.48
2021	44.5922	44.5922	25.7476	16.6893	4.37864	22.5631	38.165	790.107	805.583	9323.46	10795.9	14.7282	292.883	25.7476	25.7476	25.7476	25.7476	25.7476	25.7476
2022	35.4793	35.4793	24.6112	12.3386	4.92035	21.4723	35.2719	855.387	601.489	15643.8	10007.1	15.1004	184.702	24.6112	24.6112	24.6112	24.6112	24.6112	24.6112
2023	37.9326	37.9326	20.5358	11.7138	6.36939	19.4925	40.5591	1027.96	784.35	14297.1	9603	18.2571	206.374	20.5358	20.5358	20.5358	20.5358	20.5358	20.5358
2024	32.5453	32.5453	20.222	11.3726	5.17099	19.1025	35.4151	774.716	662.056	10627.8	9506.78	17.5743	215.929	20.222	20.222	20.222	20.222	20.222	20.222
2025	36.4021	36.4021	17.071	15.0008	4.01976	25.8955	27.5862	1018.81	637.502	11055.5	9615.02	14.7075	195.588	17.071	17.071	17.071	17.071	17.071	17.071
2026	32.2599	32.2599	19.7395	11.0715	4.01992	14.6476	29.2617	766.256	512.582	11799.4	10626.1	11.6327	220.577	19.7395	19.7395	19.7395	19.7395	19.7395	19.7395
2027	29.9055	29.9055	19.5711	14.3267	3.89471	20.742	29.2794	941.763	688.233	9352.85	9855.93	17.1481	217.656	19.5711	19.5711	19.5711	19.5711	19.5711	19.5711
2028	25.6558	25.6558	16.7986	12.1016	4.02599	19.8852	30.2423	805.19	582.813	6915.84	8208.46	10.8465	215.856	16.7986	16.7986	16.7986	16.7986	16.7986	16.7986
2029	29.622	29.622	18.0644	11.5729	3.6788	18.5166	35.0099	635.589	537.795	9470.16	7256.44	13.3663	210.014	18.0644	18.0644	18.0644	18.0644	18.0644	18.0644
2030	32.636	32.636	17.5532	13.6318	4.04787	15.5664	27.1966	772.816	549.134	10101.4	9319.45	16.2212	259.719	17.5532	17.5532	17.5532	17.5532	17.5532	17.5532
2031	33.1808	33.1808	15.207	12.339	3.77104	16.7674	33.1447	817.55	577.597	10883.8	9069.39	10.0272	238.074	15.207	15.207	15.207	15.207	15.207	15.207
2032	27.1995	27.1995	18.6357	11.6078	3.7103	12.5828	21.5744	699.781	511.117	8364.71	6967.86	10.191	200.987	18.6357	18.6357	18.6357	18.6357	18.6357	18.6357
2033	23.0774	23.0774	16.6901	9.3086	4.61685	16.8604	30.4045	546.164	396.749	7290.89	6451.58	11.8349	149.911	16.6901	16.6901	16.6901	16.6901	16.6901	16.6901
2034	23.2185	23.2185	22.564	10.5052	2.38002	11.8076	18.465	767.287	456.793	6795.08	8634.97	15.1396	153.842	22.564	22.564	22.564	22.564	22.564	22.564
2035	28.0686	28.0686	12.7602	10.9951	2.43266	17.0093	30.0777	695.188	536.417	9870.69	7275.31	11.5984	150.144	12.7602	12.7602	12.7602	12.7602	12.7602	12.7602
2020	44.65	44.65	33.61	11.77	4.92	23.27	31.98	968.62	713.84	13412.4	12285.8	16.46	293.62	33.61	33.61	33.61	33.61	33.61	33.61
2021	35.4854	35.4854	23.4854	12.8155	5.93204	25.2524	38.2039	1034.29	741.262	10300.7	11175.4	15.835	266.456	23.4854	23.4854	23.4854	23.4854	23.4854	23.4854
2022	31.1151	31.1151	16.7405	15.0438	5.09002	22.9334	29.0414	826.798	808.446	12347.8	10551.7	14.7328	322.528	16.7405	16.7405	16.7405	16.7405	16.7405	16.7405
2023	38.3261	38.3261	19.4102	11.787	5.41764	18.9068	31.5175	950.832	702.92	13103.3	11531.5	13.5532	293.028	19.4102	19.4102	19.4102	19.4102	19.4102	19.4102
2024	35.9038	35.9038	24.0336	16.6858	4.54017	18.3739	34.5533	913.596	667.876	10926.4	11222.5	17.1833	232.535	24.0336	24.0336	24.0336	24.0336	24.0336	24.0336
2025	33.1759	33.1759	25.3348	13.2065	3.70059	21.8326	32.943	978.423	822.566	13704.5	11094.8	17.5541	231.3	25.3348	25.3348	25.3348	25.3348	25.3348	25.3348
2026	30.5263	30.5263	18.969	15.1082	4.75691	25.6605	35.9951	969.941	559.071	10525.4	11252.7	16.0964	225.886	18.969	18.969	18.969	18.969	18.969	18.969
2027	39.7764	39.7764	18.1645	13.3103	4.43135	18.8231	33.1579	829.971	612.99	9738.11	9248.53	13.6681	187.206	18.1645	18.1645	18.1645	18.1645	18.1645	18.1645
2028	43.3544	43.3544	21.2983	12.4411	3.99441	14.9435	30.337	821.483	520.45	10367.3	10136.1	12.8595	219.637	21.2983	21.2983	21.2983	21.2983	21.2983	21.2983
2029	30.8023	30.8023	19.6586	12.8605	4.0007	12.3623	32.4731	636.195	670.454	9181.39	9600.06	16.4013	163.346	19.6586	19.6586	19.6586	19.6586	19.6586	19.6586
2030	28.0449	28.0449	16.8612	14.5247	3.31866	17.2183	31.1924	779.364	691.486	9561.64	7189.6	13.9294	174.557	16.8612	16.8612	16.8612	16.8612	16.8612	16.8612
2031	35.7021	35.7021	16.1244	9.78881	4.21894	19.5559	23.7388	792.279	498.225	9535.63	8538.63	13.4515	219.038	16.1244	16.1244	16.1244	16.1244	16.1244	16.1244
2032	27.9921	27.9921	21.4622	11.9515	3.65419	18.5234	20.5364	595.577	557.183	8945.39	7806.69	12.5056	156.253	21.4622	21.4622	21.4622	21.4622	21.4622	21.4622
2033	28.1233	28.1233	18.2154	10.7795	3.63628	16.7174	25.6514	615.716	420.767	9065.99	7925.05	14.3885	204.939	18.2154	18.2154	18.2154	18.2154	18.2154	18.2154
2034	31.1717	31.1717	19.06	12.4687	3.35187	14.4851	22.5573	680.905	615.223	8189.73	7433.58	11.8208	138.59	19.06	19.06	19.06	19.06	19.06	19.06
2035	29.8466	29.8466	14.7628	11.0978	3.88968	16.13	22.2598	723.815	469.657	8075.98	5874.05	8.24151	170.292	14.7628	14.7628	14.7628	14.7628	14.7628	14.7628
2020	39.32	39.32	21.29	14.86	4.31	25.53	32.33	907.36	587.05	11154.8	12939.9	16.98	223.28	21.29	21.29	21.29	21.29	21.29	21.29
2021	38.301	38.301	19.6893	12.7282	4.43689	22.9806	37.2816	813.223	870.049	12386.6	9324.66	17.767	300.01	19.6893	19.6893	19.6893	19.6893	19.6893	19.6893
2022	41.691	41.691	20.1621	19.2195	4.43963	26.5624	32.0577	1041.4	660.081	12419.1	9588.6	9.73702	205.778	20.1621	20.1621	20.1621	20.1621	20.1621	20.1621
2023	31.7554	31.7554	23.8669	12.6015	5.37188	26.3561	30.4925	754.058	593.067	10682.6	8739.36	20.3619	292.589	23.8669	23.8669	23.8669	23.8669	23.8669	23.8669
2024	34.2334	34.2334	22.0789	15.1842	3.74942	25.6595	35.6639	894.902	881.139	11690.6	7988.24	18.0718	220.416	22.0789	22.0789	22.0789	22.0789	22.0789	22.0789
2025	26.1198	26.1198	20.185	13.4739	3.22616	18.1407	28.1124	991.258	502.219	13068	10175.7	19.0378	234.552	20.185	20.185	20.185	20.185	20.185	20.185
2026	32.5865	32.5865	20.7361	13.919	3.49231	18.9523	25.9285	779.681	568.962	11038.3	9952.35	11.6327	225.166	20.7361	20.7361	20.7361	20.7361	20.7361	20.7361
2027	29.3607	29.3607	25.4091	10.5621	3.53695	16.4001	31.117	697.372	596.216	9895.46	10501.7	14.1559	171.335	25.4091	25.4091	25.4091	25.4091	25.4091	25.4091
2028	34.1025	34.1025	21.5588	10.8623	3.83653	19.3879	30.2817	694.806	500.975	10700.6	8027.83	16.2776	202.673	21.5588	21.5588	21.5588	21.5588	21.5588	21.5588
2029	27.5374	27.5374	18.5549	13.1977	3.63282	20.7239	26.9625	530.705	534.399	10740.5	8383.2	12.6076	217.21	18.5549	18.5549	18.5549	18.5549	18.5549	18.5549
2030	26.966	26.966	21.8168	10.6629	4.02555	17.702	27.4347	682.111	651.514	8016.96	8135.28	15.0605	191.374	21.8168	21.8168	21.8168	21.8168	21.8168	21.8168
2031	34.5101	34.5101	22.3011	11.4215	3.0125	12.0355	30.2189	895.094	581.347	9524.69	6762.13	12.888	165.449	22.3011	22.3011	22.3011	22.3011	22.3011	22.3011
2032	26.0913	26.0913	13.3473	8.78829	3.81551	16.5456	34.7043	773.327	542.223	9916.03	9349.24	10.0718	195.215	13.3473	13.3473	13.3473	13.3473	13.3473	13.3473
2033	24.4325	24.4325	13.4896	10.9293	3.65671	14.6949	23.1796	603.016	591.488	10259.9	7153.09	12.1686	171.13	13.4896	13.4896	13.4896	13.4896	13.4896	13.4896
2034	26.3984	26.3984	14.1611	11.0142	4.30388	15.8205	26.2728	812.791	449.871	9424.07	7425.97	11.6357	170.489	14.1611	14.1611	14.1611	14.1611	14.1611	14.1611
2035	20.6744	20.6744	14.6794	6.82941	3.42754	19.2045	18.5562	468.951	517.565	6354.68	5326.89	9.33267	139.194	14.6794	14.6794	14.6794	14.6794	14.6794	14.6794
2020	43.32	43.32	28.41	14.74	4.6	21.07	33.09	857.39	746.23	8458.39	11464	18.57	313.72	28.41	28.41	28.41	28.41	28.41	28.41
2021	41.9612	41.9612	28.5049	17.0388	5.83495	20.8835	35	801.437	802.544	13494.5	11113.7	17.6117	176.796	28.5049	28.5049	28.5049	28.5049	28.5049	28.5049
2022	33.9335	33.9335	23.4141	18.0507	6.33424	22.085	32.7458	643.802	821.897	12415.3	9133.74	17.2024	275.936	23.4141	23.4141	23.4141	23.4141	23.4141	23.4141
2023	33.787	33.787	17.9368	12.0067	5.71964	22.6589	39.3236	832.605	792.375	9622.67	12427.2	17.7171	242.165	17.9368	17.9368	17.9368	17.9368	17.9368	17.9368
2024	36.8989	36.8989	23.4649	12.3233	3.84715	20.8439	36.2325	1028.44	698.058	11003.5	12168.5	14.0825	236.222	23.4649	23.4649	23.4649	23.4649	23.4649	23.4649
2025	29.7169	29.7169	21.4876	11.3692	5.48619	14.3107	24.8173	907.689	537.673	7473.87	10217.9	15.7771	180.13	21.4876	21.4876	21.4876	21.4876	21.4876	21.4876
2026	32.553	32.553	25.5349	13.6091	5.86239	13.5672	23.4831	787.721	558.25	9264.67	8475.48	11.2893	239.646	25.5349	25.5349	25.5349	25.5349	25.5349	25.5349
2027	32.4098	32.4098	18.6361	12.4322	3.69144	15.8065	36.8981	797.049	565.221	10962.3	11722.3	12.3996	192.296	18.6361	18.6361	18.6361	18.6361	18.6361	18.6361
2028	29.2555	29.2555	23.706	11.4622	5.06011	20.8167	39.7468	794.304	451.132	9932.92	9464.79	11.3359	174.096	23.706	23.706	23.706	23.706	23.706	23.706
2029	28.0662	28.0662	22.525	11.8488	3.80143	19.7046	20.9692	690.273	603.231	8445.93	10438.4	15.7729	196.854	22.525	22.525	22.525	22.525	22.525	22.525
2030	28.1119	28.1119	17.7318	11.0126	3.60886	21.1844	25.7308	736.214	682.096	10068.3	8500.21	9.86669	174.602	17.7318	17.7318	17.7318	17.7318	17.7318	17.7318
2031	21.2247	21.2247	20.7263	13.3503	3.59043	14.015	29.287	596.373	683.165	8077.88	6998.67	10.3812	210.463	20.7263	20.7263	20.7263	20.7263	20.7263	20.7263
2032	24.6816	24.6816	15.9213	13.6909	2.31455	17.4854	23.7066	606.764	493.603	8304.89	8912.06	11.2642	199.956	15.9213	15.9213	15.9213	15.9213	15.9213	15.9213
2033	30.602	30.602	14.9128	9.62865	2.88042	14.5383	32.9921	708.271	513.451	8383.64	6898.04	9.08389	193.874	14.9128	14.9128	14.9128	14.9128	14.9128	14.9128
2034	25.6976	25.6976	14.5578	11.3117	3.27253	14.6305	21.05	627.817	440.754	10314.9	7532.54	10.0688	199.982	14.5578	14.5578	14.5578	14.5578	14.5578	14.5578
2035	23.7874	23.7874	16.1942	10.0772	3.20289	16.329	26.1495	526.474	531.211	8795.49	6183.48	7.56113	208.477	16.1942	16.1942	16.1942	16.1942	16.1942	16.1942
2020	41.99	41.99	27.24	14.53	4.44	22.05	37.65	1021.1	625.23	12248.9	15235.5	13.34	358.26	27.24	27.24	27.24	27.24	27.24	27.24
2021	31.0097	31.0097	19.3786	14.8738	4.51456	19.5146	41.5243	755.621	701.126	11449.5	12922.1	13.7864	232.272	19.3786	19.3786	19.3786	19.3786	19.3786	19.3786
2022	34.4519	34.4519	21.067	14.9024	4.77896	17.0327	36.5444	816.392	700.82	11348.6	12048.7	10.5665	235.856	21.067	21.067	21.067	21.067	21.067	21.067
2023	38.6007	38.6007	22.1647	13.9285	5.85691	23.4368	33.7504	948.526	808.015	12589.3	11701.2	15.2005	275.028	22.1647	22.1647	22.1647	22.1647	22.1647	22.1647
2024	31.7456	31.7456	25.9527	14.2513	3.69611	19.2713	34.2068	995.212	796.822	10686.9	10353.7	14.4379	234.472	25.9527	25.9527	25.9527	25.9527	25.9527	25.9527
2025	41.6295	41.6295	21.7032	13.4222	3.5712	22.2294	29.3373	603.481	756.12	9755.29	12381.9	13.5688	248.319	21.7032	21.7032	21.7032	21.7032	21.7032	21.7032
2026	39.0351	39.0351	20.4514	14.5555	4.0618	19.4631	37.2011	1007.48	640.893	11349.5	9390.07	15.3343	183.953	20.4514	20.4514	20.4514	20.4514	20.4514	20.4514
2027	29.3038	29.3038	21.4494	11.7166	3.75648	18.9613	31.613	867.048	672.484	9752.59	8716.83	11.3508	256.587	21.4494	21.4494	21.4494	21.4494	21.4494	21.4494
2028	33.1394	33.1394	20.6746	11.928	4.82329	19.23	33.3052	767.645	596.13	9358.63	10067.2	10.3255	195.3	20.6746	20.6746	20.6746	20.6746	20.6746	20.6746
2029	25.2458	25.2458	20.2257	12.4083	3.28793	15.221	22.4867	848.454	659.486	9321.5	7922.33	11.6879	189.696	20.2257	20.2257	20.2257	20.2257	20.2257	20.2257
2030	23.7589	23.7589	19.6441	9.10771	2.81267	16.251	29.2727	838.832	502.427	9208.88	9263.53	14.6587	207.491	19.6441	19.6441	19.6441	19.6441	19.6441	19.6441
2031	32.7257	32.7257	19.4259	8.89301	3.4026	16.4206	26.3612	666.845	579.187	8117.76	9579.8	12.6351	190.893	19.4259	19.4259	19.4259	19.4259	19.4259	19.4259
2032	27.6203	27.6203	14.5957	9.46863	3.54197	16.3141	34.2344	696.491	360.152	7561.75	6862.38	14.1819	201.969	14.5957	14.5957	14.5957	14.5957	14.5957	14.5957
2033	23.309	23.309	17.2076	11.5557	4.03804	16.0228	32.386	571.4	548.881	8958.61	6232.01	13.8846	164.545	17.2076	17.2076	17.2076	17.2076	17.2076	17.2076
2034	27.5554	27.5554	15.7478	15.2388	3.14692	13.5	30.1007	666.982	487.455	6544.46	8272.13	10.763	156.136	15.7478	15.7478	15.7478	15.7478	15.7478	15.7478
2035	22.9209	22.9209	14.4611	12.0477	3.71638	17.1377	30.2124	760.651	554.273	9439.95	7495.99	10.8154	169.869	14.4611	14.4611	14.4611	14.4611	14.4611	14.4611
2020	44.24	44.24	22.73	16.81	5.88	19.96	39.43	1058.33	668.96	13347.2	11135	15.05	278.34	22.73	22.73	22.73	22.73	22.73	22.73
2021	26.8641	26.8641	23.7282	18.4175	4.7767	20.699	35.1748	790.835	1024.96	10049.3	11988.4	14.233	206.641	23.7282	23.7282	23.7282	23.7282	23.7282	23.7282
2022	41.6816	41.6816	28.0422	15.025	5.29739	26.289	38.4579	939.74	779.187	9699.83	13103	16.0713	277.764	28.0422	28.0422	28.0422	28.0422	28.0422	28.0422
2023	32.515	32.515	19.0532	12.693	4.91431	21.5882	37.9875	769.14	715.485	10556.4	10726.2	15.8869	232.528	19.0532	19.0532	19.0532	19.0532	19.0532	19.0532
2024	31.7901	31.7901	25.9438	13.4606	4.38913	18.5783	34.6776	844.009	699.577	12741.9	8575.97	8.84045	185.383	25.9438	25.9438	25.9438	25.9438	25.9438	25.9438
2025	43.8895	43.8895	21.2202	16.01	4.46831	19.5812	27.8623	996.468	567.493	10112.8	9672.71	15.1043	173.514	21.2202	21.2202	21.2202	21.2202	21.2202	21.2202
2026	31.4559	31.4559	13.9776	12.0514	4.73179	23.6171	31.2549	913.561	672.332	11316.1	7021.74	12.9475	236.305	13.9776	13.9776	13.9776	13.9776	13.9776	13.9776
2027	29.8079	29.8079	21.6445	17.3107	3.33368	16.831	37.5079	732.604	581.751	12963.2	8579.02	12.7086	199.557	21.6445	21.6445	21.6445	21.6445	21.6445	21.6445
2028	29.1687	29.1687	17.6828	14.3278	4.0102	20.6431	22.5218	739.361	669.727	9305	8974.04	12.0859	190.39	17.6828	17.6828	17.6828	17.6828	17.6828	17.6828
2029	30.0665	30.0665	26.1118	10.4463	4.75178	16.271	27.0698	847.864	642.073	9718.78	8917.2	13.4506	170.712	26.1118	26.1118	26.1118	26.1118	26.1118	26.1118
2030	29.0717	29.0717	19.1381	13.7211	3.84697	13.0514	30.3962	786.537	557.877	8671.6	10414.1	12.2106	244.494	19.1381	19.1381	19.1381	19.1381	19.1381	19.1381
2031	28.4851	28.4851	20.6829	12.2667	3.78549	21.3403	24.2156	763.484	568.43	9306.05	9113.37	9.94052	179.334	20.6829	20.6829	20.6829	20.6829	20.6829	20.6829
2032	30.6573	30.6573	18.4954	8.74621	3.42975	19.2038	24.6395	595.002	571.092	8044.57	8245.6	11.9235	134.56	18.4954	18.4954	18.4954	18.4954	18.4954	18.4954
2033	24.1602	24.1602	21.5998	9.89422	3.48647	17.3643	22.8051	667.652	544.863	7479.54	7652.22	11.2629	163.585	21.5998	21.5998	21.5998	21.5998	21.5998	21.5998
2034	25.9489	25.9489	18.1609	9.85066	3.3122	15.6156	25.1093	733.008	557.613	10099.4	6971.73	10.1614	159.838	18.1609	18.1609	18.1609	18.1609	18.1609	18.1609
2035	25.1546	25.1546	13.6396	8.42765	3.1708	15.0452	21.8361	696.818	313.813	8550.43	9131.79	10.8731	145.715	13.6396	13.6396	13.6396	13.6396	13.6396	13.6396
2020	35.47	35.47	23.98	15.51	5.72	25.43	31.27	1135.08	757.89	13752.1	12174.6	15.66	247.76	23.98	23.98	23.98	23.98	23.98	23.98
2021	44.2816	44.2816	16.7864	16.9223	4.12621	19.0291	37.2524	900.612	790.913	10637.7	10892.3	16.5146	266.117	16.7864	16.7864	16.7864	16.7864	16.7864	16.7864
2022	33.4056	33.4056	24.3095	16.7688	4.6847	21.9719	28.0045	952.927	887.793	11225.1	9691.12	14.3746	217.061	24.3095	24.3095	24.3095	24.3095	24.3095	24.3095
2023	35.8369	35.8369	27.3444	13.3428	3.79784	22.1281	33.6772	713.042	705.336	9838.94	8314.58	15.5849	267.121	27.3444	27.3444	27.3444	27.3444	27.3444	27.3444
2024	34.9975	34.9975	23.9358	15.1842	4.62013	21.5192	31.2481	880.686	869.456	8824.95	10074.6	15.664	167.649	23.9358	23.9358	23.9358	23.9358	23.9358	23.9358
2025	38.0324	38.0324	21.1598	13.3359	4.63221	20.2627	27.4913	1005.22	573.98	9477.91	9114.66	16.4327	200.617	21.1598	21.1598	21.1598	21.1598	21.1598	21.1598
2026	34.5127	34.5127	15.8285	9.86556	3.7938	18.5084	33.5161	939.925	632.51	11862.4	9589.61	14.8486	229.772	15.8285	15.8285	15.8285	15.8285	15.8285	15.8285
2027	21.9535	21.9535	18.7174	12.5297	4.20368	16.3919	28.5476	870.943	636.667	11936.2	8417.1	16.7578	215.925	18.7174	18.7174	18.7174	18.7174	18.7174	18.7174
2028	26.4689	26.4689	18.638	13.3884	4.09703	17.7538	26.4057	730.922	720.912	8368.05	7685.74	16.475	187.358	18.638	18.638	18.638	18.638	18.638	18.638
2029	28.2808	28.2808	13.9028	14.6309	3.94705	19.7736	25.1691	705.249	502.539	6823.98	9137.85	16.0871	205.055	13.9028	13.9028	13.9028	13.9028	13.9028	13.9028
2030	27.2934	27.2934	20.3435	13.2746	3.19216	15.8269	28.0226	918.554	464.53	9939.67	8857.63	16.1543	163.21	20.3435	20.3435	20.3435	20.3435	20.3435	20.3435
2031	24.8657	24.8657	15.1492	7.57097	3.48929	19.5343	27.4592	492.662	539.735	8792.29	7314.47	11.5876	205.29	15.1492	15.1492	15.1492	15.1492	15.1492	15.1492
2032	29.0441	29.0441	16.3702	10.2401	4.20828	20.4382	27.7957	827.25	602.142	8096.77	6759.11	11.9235	202.481	16.3702	16.3702	16.3702	16.3702	16.3702	16.3702
2033	22.7914	22.7914	14.1025	9.86018	3.67033	21.1844	24.6913	644.473	450.211	10496.6	9279.38	8.90003	148.829	14.1025	14.1025	14.1025	14.1025	14.1025	14.1025
2034	25.6844	25.6844	19.4765	10.5316	2.58497	16.8254	25.0894	972.108	604.566	8652.04	8185.5	14.1149	186.971	19.4765	19.4765	19.4765	19.4765	19.4765	19.4765
2035	23.2803	23.2803	12.2852	12.0606	3.72922	14.7628	23.1327	629.904	446.807	10875.9	7726.37	10.6806	160.575	12.2852	12.2852	12.2852	12.2852	12.2852	12.2852
2020	37.91	37.91	24.73	12.92	6.14	25.56	44.47	1167.09	756.55	13207.9	13257.9	20.54	233.5	24.73	24.73	24.73	24.73	24.73	24.73
2021	36.3786	36.3786	27.2039	17.3981	4.64078	23.0097	36.4951	760.485	834.922	13023	9940.35	18.0971	280.272	27.2039	27.2039	27.2039	27.2039	27.2039	27.2039
2022	27.9762	27.9762	23.0653	17.3626	5.31624	22.1699	33.3302	883.542	887.661	10663.8	9315.07	12.48	234.339	23.0653	23.0653	23.0653	23.0653	23.0653	23.0653
2023	41.6847	41.6847	19.2912	12.2995	4.22795	25.386	34.51	854.843	540.501	10928.7	10642	13.5532	239.886	19.2912	19.2912	19.2912	19.2912	19.2912	19.2912
2024	30.3507	30.3507	24.8599	14.6867	2.51442	21.3148	29.3112	763.166	658.884	9180.27	9301.48	14.1803	208.519	24.8599	24.8599	24.8599	24.8599	24.8599	24.8599
2025	30.3638	30.3638	29.6392	13.9139	3.94212	17.4678	32.0114	893.801	643.808	9148.27	9180.05	11.5331	188.773	29.6392	29.6392	29.6392	29.6392	29.6392	29.6392
2026	28.5582	28.5582	18.835	12.4115	4.43029	20.9957	35.3502	785.074	597.118	9330.85	10755	14.3294	201.934	18.835	18.835	18.835	18.835	18.835	18.835
2027	33.353	33.353	22.3194	11.3182	4.86229	18.4084	27.3361	949.862	536.486	10830.6	6740.37	15.3593	263.775	22.3194	22.3194	22.3194	22.3194	22.3194	22.3194
2028	31.9237	31.9237	18.5274	11.0833	4.02599	17.4223	31.6474	831.311	505.972	11899.5	8139.4	10.5702	255.69	18.5274	18.5274	18.5274	18.5274	18.5274	18.5274
2029	33.9523	33.9523	19.3903	14.286	2.67479	21.6053	29.0932	746.306	630.102	6704.86	9872.3	17.4053	187.159	19.3903	19.3903	19.3903	19.3903	19.3903	19.3903
2030	34.9278	34.9278	24.131	13.6913	3.23681	21.9657	29.1759	607.121	542.199	9068.21	8217.59	14.2792	192.11	24.131	24.131	24.131	24.131	24.131	24.131
2031	28.2611	28.2611	17.1142	14.4123	4.03833	17.1431	24.7502	838.731	459.106	7243.86	6266.51	16.5507	186.739	17.1142	17.1142	17.1142	17.1142	17.1142	17.1142
2032	30.503	30.503	21.4201	10.3243	2.539	17.2539	21.5113	488.153	534.711	10206.8	7807.66	13.5717	159.676	21.4201	21.4201	21.4201	21.4201	21.4201	21.4201
2033	25.597	25.597	18.0044	8.59361	3.40476	14.9128	16.4109	706.725	551.21	9083.84	7506.64	12.9449	133.63	18.0044	18.0044	18.0044	18.0044	18.0044	18.0044
2034	30.1668	30.1668	16.2503	11.0803	3.41137	14.3529	29.0892	754.606	530.19	7733.58	8822.17	10.5647	137.076	16.2503	16.2503	16.2503	16.2503	16.2503	16.2503
2035	22.1699	22.1699	19.8207	11.9579	4.08224	12.8565	21.9645	596.283	317.555	7944.9	7346.14	9.81407	197.109	19.8207	19.8207	19.8207	19.8207	19.8207	19.8207
2020	47.39	47.39	29.78	15.97	6.73	24.65	38.77	1111.59	676.25	13354.9	8348.01	18.18	256.37	29.78	29.78	29.78	29.78	29.78	29.78
2021	36.6699	36.6699	24.1456	16.165	4.70874	22.3981	37.2039	1025.58	580.427	11473.3	8840.91	18.932	238.466	24.1456	24.1456	24.1456	24.1456	24.1456	24.1456
2022	39.4005	39.4005	21.9436	12.8287	6.19286	19.738	30.3516	782.788	790.753	13646.3	8334.59	17.8056	228.787	21.9436	21.9436	21.9436	21.9436	21.9436	21.9436
2023	34.8944	34.8944	18.5499	20.4626	5.75624	17.2596	38.4085	914.336	789.035	8932.91	12906	22.4759	261.41	18.5499	18.5499	18.5499	18.5499	18.5499	18.5499
2024	33.5493	33.5493	26.1482	13.585	6.25495	17.9563	28.5737	500.627	632.381	10692.3	8535.6	16.3659	235.325	26.1482	26.1482	26.1482	26.1482	26.1482	26.1482
2025	36.4884	36.4884	23.5837	10.8085	4.01976	21.3237	33.6504	894.327	664.217	9173.44	8216.85	10.6101	314.404	23.5837	23.5837	23.5837	23.5837	23.5837	23.5837
2026	31.0455	31.0455	18.2153	15.0328	3.64306	16.5906	33.0974	831.161	681.344	8192.09	7993.96	14.1451	252.334	18.2153	18.2153	18.2153	18.2153	18.2153	18.2153
2027	34.6296	34.6296	19.6118	11.4565	4.51266	15.0666	32.296	855.413	673.703	7558.62	7376.74	13.6681	278.329	19.6118	19.6118	19.6118	19.6118	19.6118	19.6118
2028	28.695	28.695	23.1849	9.56764	2.88924	17.8801	31.9869	682.057	682.65	12479.7	8522.43	11.2886	284.535	23.1849	23.1849	23.1849	23.1849	23.1849	23.1849
2029	25.1308	25.1308	13.4123	13.2054	3.67114	25.7746	21.4827	818.74	611.194	9099.37	9772.8	12.6765	230.576	13.4123	13.4123	13.4123	13.4123	13.4123	13.4123
2030	28.8039	28.8039	18.0815	12.0469	3.86185	12.91	26.5567	733.461	778.144	10587.5	8026.35	10.6108	194.127	18.0815	18.0815	18.0815	18.0815	18.0815	18.0815
2031	30.9702	30.9702	13.6176	14.6363	3.85051	16.6301	28.2178	686.293	478.373	8530.85	8482.79	12.4401	175.917	13.6176	13.6176	13.6176	13.6176	13.6176	13.6176
2032	25.5934	25.5934	13.5577	7.84844	4.73431	19.8911	27.5081	643.86	517.667	8624.37	6924.4	14.4765	165.175	13.5577	13.5577	13.5577	13.5577	13.5577	13.5577
2033	27.7351	27.7351	15.6074	10.9361	3.26176	14.729	20.6464	711.009	504.231	8272.44	7201.41	11.2425	215.589	15.6074	15.6074	15.6074	15.6074	15.6074	15.6074
2034	26.048	26.048	13.6851	9.03748	3.39815	12.4026	21.526	636.339	458.836	10868.8	7049.41	11.8406	145.089	13.6851	13.6851	13.6851	13.6851	13.6851	13.6851
2035	33.1329	33.1329	18.8194	10.0259	3.37619	14.8719	21.8875	691.504	450.163	6992.2	6434.1	11.6755	159.528	18.8194	18.8194	18.8194	18.8194	18.8194	18.8194
2020	42.31	42.31	25.77	18.88	4.67	23.77	38.93	897.78	693.95	12137.8	13365.2	20.83	230.88	25.77	25.77	25.77	25.77	25.77	25.77
2021	40.7864	40.7864	24.2524	14.9029	6.2233	22.2136	33.6214	1127.95	749.359	10966	9799.99	13.301	296.874	24.2524	24.2524	24.2524	24.2524	24.2524	24.2524
2022	27.7406	27.7406	18.5691	18.0507	4.647	24.253	30.6909	835.281	616.09	10691.6	10762.3	17.9847	218.447	18.5691	18.5691	18.5691	18.5691	18.5691	18.5691
2023	42.2155	42.2155	26.4384	11.0092	6.4426	16.5641	28.9368	890.927	797.033	12773.4	11037.5	13.9742	175.533	26.4384	26.4384	26.4384	26.4384	26.4384	26.4384
2024	31.6568	31.6568	25.5973	14.3757	4.5224	18.3206	30.6706	828.114	632.425	11848.9	8758.23	15.9039	208.306	25.5973	25.5973	25.5973	25.5973	25.5973	25.5973
2025	30.6226	30.6226	19.1413	14.4142	4.89099	15.9669	41.8193	980.234	624.727	10298.6	9398.32	19.8227	223.968	19.1413	19.1413	19.1413	19.1413	19.1413	19.1413
2026	32.0924	32.0924	19.0779	13.9274	4.86578	22.6121	37.3518	661.981	611.573	11614.5	11340.5	14.254	226.288	19.0779	19.0779	19.0779	19.0779	19.0779	19.0779
2027	28.8729	28.8729	17.7986	12.4972	5.0493	17.888	29.499	724.855	714.797	12593.7	8855.31	11.1068	188.312	17.7986	17.7986	17.7986	17.7986	17.7986	17.7986
2028	30.6922	30.6922	22.656	11.9201	3.52866	19.6879	32.9973	963.569	673.571	9425.4	8002.08	14.0041	171.286	22.656	22.656	22.656	22.656	22.656	22.656
2029	37.2938	37.2938	15.2517	15.5353	3.69413	18.8692	28.1275	778.664	545.198	9518.77	9809.6	10.6762	194.386	15.2517	15.2517	15.2517	15.2517	15.2517	15.2517
2030	29.1759	29.1759	17.9773	11.3474	3.54933	19.7483	39.4742	770.249	472.842	9481.59	8637.61	13.9518	173.322	17.9773	17.9773	17.9773	17.9773	17.9773	17.9773
2031	31.2953	31.2953	20.0183	9.75269	3.00527	18.1689	31.6348	762.79	514.927	10206.9	7267.75	14.8747	199.807	20.0183	20.0183	20.0183	20.0183	20.0183	20.0183
2032	27.8939	27.8939	17.8992	9.2512	3.82953	18.4603	21.4833	708.106	581.633	8038.73	9126.33	12.3373	180.156	17.8992	17.8992	17.8992	17.8992	17.8992	17.8992
2033	23.5405	23.5405	16.5471	10.0781	2.79871	15.873	26.4754	421.189	418.799	8323.56	6793.27	12.5499	196.073	16.5471	16.5471	16.5471	16.5471	16.5471	16.5471
2034	31.2907	31.2907	19.7145	14.9082	3.28576	14.4124	17.1163	603.468	550.552	8591.66	7056.28	10.6176	167.064	19.7145	19.7145	19.7145	19.7145	19.7145	19.7145
2035	26.7015	26.7015	14.8784	9.89751	2.60596	15.1608	28.8902	674.796	537.668	9219.62	7093.47	13.2416	196.384	14.8784	14.8784	14.8784	14.8784	14.8784	14.8784
2020	41.17	41.17	36.17	20.16	4.52	26.82	31.35	813.27	672.57	12928.1	13852.3	18.56	242.22	36.17	36.17	36.17	36.17	36.17	36.17
2021	40.0388	40.0388	26.0097	15.8835	5.84466	21.5825	31.2913	802.398	786.34	10817.1	13264.3	8.8932	282.903	26.0097	26.0097	26.0097	26.0097	26.0097	26.0097
2022	33.4339	33.4339	25.846	14.6479	4.97691	19.6154	40.2583	1003.66	922.82	11762.5	11436.9	18.7954	368.659	25.846	25.846	25.846	25.846	25.846	25.846
2023	30.0349	30.0349	26.3378	13.8461	5.10649	21.0757	34.4276	725.048	682.476	10464.7	8702.71	17.9734	195.666	26.3378	26.3378	26.3378	26.3378	26.3378	26.3378
2024	33.647	33.647	25.8283	15.8417	3.61614	16.1438	27.7297	869.989	608.827	10617.8	13234.5	15.9928	246.822	25.8283	25.8283	25.8283	25.8283	25.8283	25.8283
2025	34.2369	34.2369	25.145	12.7666	4.73572	16.8899	36.3158	1025.27	586.971	10707.5	8977.11	17.8819	216.135	25.145	25.145	25.145	25.145	25.145	25.145
2026	25.0157	25.0157	16.7999	15.1585	5.08353	19.6976	24.488	1014.65	621.949	12169.1	10123.8	8.48372	280.934	16.7999	16.7999	16.7999	16.7999	16.7999	16.7999
2027	26.0189	26.0189	23.0999	13.1883	5.01677	17.6034	34.1173	936.543	522.704	7037.29	8596.22	15.5382	201.695	23.0999	23.0999	23.0999	23.0999	23.0999	23.0999
2028	30.2896	30.2896	14.7698	11.178	5.6127	18.0696	27.0294	788.73	628.212	11589.2	11443.8	14.6988	178.746	14.7698	14.7698	14.7698	14.7698	14.7698	14.7698
2029	30.5724	30.5724	22.2108	11.6879	4.35325	15.428	34.9409	737.737	574.077	8662.28	10894.5	9.97875	176.95	22.2108	22.2108	22.2108	22.2108	22.2108	22.2108
2030	31.6166	31.6166	16.8016	11.1093	3.57165	14.6438	25.8721	667.251	548.933	12739.7	6876.87	11.1391	207.93	16.8016	16.8016	16.8016	16.8016	16.8016	16.8016
2031	29.3375	29.3375	16.8396	10.9086	2.91858	17.6632	25.4509	552.761	570.019	7161.35	8105.6	15.3587	220.078	16.8396	16.8396	16.8396	16.8396	16.8396	16.8396
2032	23.6505	23.6505	12.5687	10.0929	3.54898	20.5715	26.4631	636.039	638.08	9287.38	8298.55	11.6499	178.333	12.5687	12.5687	12.5687	12.5687	12.5687	12.5687
2033	26.1417	26.1417	17.4528	6.75504	3.8678	15.0626	26.9248	681.271	449.939	8086.64	6220.09	18.2223	153.698	17.4528	17.4528	17.4528	17.4528	17.4528	17.4528
2034	25.7241	25.7241	20.7327	10.8423	4.2576	14.5446	23.6085	863.638	582.663	6864.38	8502.78	8.4557	163.792	20.7327	20.7327	20.7327	20.7327	20.7327	20.7327
2035	23.7489	23.7489	12.6383	9.28132	3.45964	14.4611	17.6961	548.978	459.413	6998.48	8454.89	10.9309	134.643	12.6383	12.6383	12.6383	12.6383	12.6383	12.6383
2020	36.68	36.68	20.95	16.85	5.3	19.35	43.45	991.89	787.6	13574.5	11216.1	16.09	244.19	20.95	20.95	20.95	20.95	20.95	20.95
2021	34.8544	34.8544	21.9903	17.301	4.33981	21.6408	33.7476	1193.31	765.612	11191.3	11268.8	16.767	294.155	21.9903	21.9903	21.9903	21.9903	21.9903	21.9903
2022	39.6173	39.6173	27.3259	14.8459	6.54162	23.9796	32.2745	1150.99	598.822	9821.67	12504.1	17.9847	275.125	27.3259	27.3259	27.3259	27.3259	27.3259	27.3259
2023	44.3478	44.3478	21.8536	13.9742	6.17721	18.8245	32.0117	1140.22	736.808	8819.96	8963.14	15.7221	197.57	21.8536	21.8536	21.8536	21.8536	21.8536	21.8536
2024	34.5799	34.5799	19.1469	15.7351	3.5806	21.5192	31.2925	1177.65	814.005	12280.7	10607.6	17.7697	218.923	19.1469	19.1469	19.1469	19.1469	19.1469	19.1469
2025	29.3805	29.3805	20.487	15.3976	4.9945	18.1838	33.1069	1033.16	813.569	9109.23	10993.8	12.3439	233.258	20.487	20.487	20.487	20.487	20.487	20.487
2026	33.5329	33.5329	20.8701	12.6879	5.57765	18.8853	26.7995	762.898	758.057	9762.75	9621.4	14.0781	209.882	20.8701	20.8701	20.8701	20.8701	20.8701	20.8701
2027	43.0369	43.0369	21.2298	12.1638	4.22808	13.1396	26.8645	696.494	648.132	11551.8	9307.42	14.6275	189.507	21.2298	21.2298	21.2298	21.2298	21.2298	21.2298
2028	24.2033	24.2033	18.3222	12.6384	3.40235	14.8725	22.735	888.425	715.489	8621.46	7856.18	15.0304	226.655	18.3222	18.3222	18.3222	18.3222	18.3222	18.3222
2029	27.5067	27.5067	17.4283	11.6419	4.22296	17.0298	28.5184	674.24	613.693	8774.75	9794.05	9.53422	227.863	17.4283	17.4283	17.4283	17.4283	17.4283	17.4283
2030	33.3503	33.3503	18.394	10.8191	3.14752	19.8673	30.5376	801.984	514.831	9206.99	8954.62	14.1527	209.306	18.394	18.394	18.394	18.394	18.394	18.394
2031	31.1219	31.1219	14.629	9.64432	3.71325	19.3826	29.1858	654.976	658.408	10636.3	8490.01	15.0553	170.759	14.629	14.629	14.629	14.629	14.629	14.629
2032	27.6484	27.6484	20.0595	10.3804	3.78044	16.4824	30.6994	674.678	443.742	9027.69	6561.61	11.3694	200.139	20.0595	20.0595	20.0595	20.0595	20.0595	20.0595
2033	23.5541	23.5541	17.9294	9.57418	3.68395	16.8263	25.6923	595.866	457.599	8056.05	10505.9	10.5956	182.086	17.9294	17.9294	17.9294	17.9294	17.9294	17.9294
2034	28.4347	28.4347	17.0039	8.74659	3.66259	19.0204	22.3722	632.491	526.395	10466.2	9476.81	12.9711	152.632	17.0039	17.0039	17.0039	17.0039	17.0039	17.0039
2035	20.4882	20.4882	15.3341	11.4059	3.87043	12.8051	29.6027	775.305	632.382	8281.39	6103.16	10.841	176.57	15.3341	15.3341	15.3341	15.3341	15.3341	15.3341
2020	39.25	39.25	23.52	14.19	5.93	25.9	41.16	919.64	625.5	11805.3	10759.1	22.52	313.12	23.52	23.52	23.52	23.52	23.52	23.52
2021	42.7087	42.7087	18.9223	16.2039	4.69903	21.8155	39.9223	986.194	715.913	13634.5	8140.25	17.233	223.942	18.9223	18.9223	18.9223	18.9223	18.9223	18.9223
2022	27.5992	27.5992	21.8117	14.0164	4.98633	24.1776	37.2043	890.32	604.43	11311.1	11681.4	19.1253	171.336	21.8117	21.8117	21.8117	21.8117	21.8117	21.8117
2023	32.7529	32.7529	24.5349	12.3361	3.77038	19.5017	32.7621	1020.51	560.79	12009.1	14592.4	17.5524	288.306	24.5349	24.5349	24.5349	24.5349	24.5349	24.5349
2024	36.6767	36.6767	24.54	14.4113	5.95286	16.8279	31.7368	784.481	739.586	7668.78	12374.5	14.6423	271.486	24.54	24.54	24.54	24.54	24.54	24.54
2025	29.2856	29.2856	18.2442	10.4807	3.968	20.2713	31.7613	975.033	770.422	12851.2	7940.38	15.3631	228.186	18.2442	18.2442	18.2442	18.2442	18.2442	18.2442
2026	29.3538	29.3538	16.4314	14.6225	4.1623	19.0444	33.7674	635.986	682.056	13279.3	9178.7	13.7682	201.934	16.4314	16.4314	16.4314	16.4314	16.4314	16.4314
2027	32.2309	32.2309	18.6767	9.55383	4.91107	18.3108	30.7755	935.852	638.171	11394.8	8359.48	13.912	247.676	18.6767	18.6767	18.6767	18.6767	18.6767	18.6767
2028	33.0289	33.0289	20.2641	11.3833	4.76014	16.9644	31.7816	972.315	694.135	8302.96	9319.2	12.078	181.801	20.2641	20.2641	20.2641	20.2641	20.2641	20.2641
2029	27.3151	27.3151	14.9145	12.2397	4.75945	19.2217	26.6406	822.48	578.806	8845.1	10554.1	11.8795	227.963	14.9145	14.9145	14.9145	14.9145	14.9145	14.9145
2030	30.1581	30.1581	14.1006	11.4814	3.76512	18.5949	25.0388	846.794	542.973	11853.1	9652.42	14.9861	183.412	14.1006	14.1006	14.1006	14.1006	14.1006	14.1006
2031	27.7554	27.7554	14.4123	13.0469	2.88246	16.883	30.7246	798.832	518.995	7216.87	7615.63	13.0542	207.508	14.4123	14.4123	14.4123	14.4123	14.4123	14.4123
2032	33.049	33.049	18.7549	10.7662	3.47884	17.6888	26.7015	709.698	543.948	10300.1	11308.8	14.1749	256.901	18.7549	18.7549	18.7549	18.7549	18.7549	18.7549
2033	26.9112	26.9112	19.1211	10.1394	4.0789	15.7232	22.9344	618.065	569.997	6756.43	7785.82	13.5373	141.073	19.1211	19.1211	19.1211	19.1211	19.1211	19.1211
2034	24.8779	24.8779	16.6073	13.8372	2.96181	10.3002	25.2216	522.977	463.92	8756.82	10754.3	13.3083	164.678	16.6073	16.6073	16.6073	16.6073	16.6073	16.6073
2035	22.1378	22.1378	22.2469	10.0516	3.35694	14.949	27.3497	513.053	614.178	8490.24	8932.05	11.3545	172.141	22.2469	22.2469	22.2469	22.2469	22.2469	22.2469
2020	40.66	40.66	22.59	17.28	5.33	20.24	39.53	1104.64	817.66	11697.1	11206.7	13.81	240.22	22.59	22.59	22.59	22.59	22.59	22.59
2021	35.6408	35.6408	26.5728	14.5922	5.7767	21.2524	38.2913	1047.95	847.573	14441.6	10807.7	15.3689	267.563	26.5728	26.5728	26.5728	26.5728	26.5728	26.5728
2022	38.571	38.571	20.0867	16.043	4.30766	21.8117	38.1751	999.274	785.739	9676.21	9975.46	19.9171	274.38	20.0867	20.0867	20.0867	20.0867	20.0867	20.0867
2023	34.2995	34.2995	17.7171	15.5483	4.81365	21.5882	32.0849	962.454	624.337	8985.38	10801.4	13.3062	230.817	17.7171	17.7171	17.7171	17.7171	17.7171	17.7171
2024	32.1899	32.1899	24.5222	12.7764	5.74851	18.4894	35.2019	925.732	488.09	12936.4	7875.58	18.9781	217.759	24.5222	24.5222	24.5222	24.5222	24.5222	24.5222
2025	35.2289	35.2289	22.885	13.957	4.35617	21.4358	34.996	1049.94	554.338	10133.9	8180.63	12.6631	255.099	22.885	22.885	22.885	22.885	22.885	22.885
2026	37.2429	37.2429	20.7612	8.81871	4.84066	20.8869	41.1707	949.866	797.637	9186.67	10469.8	10.6695	198.082	20.7612	20.7612	20.7612	20.7612	20.7612	20.7612
2027	28.3362	28.3362	20.0996	11.5215	4.53705	19.1239	24.8969	809.839	709.333	13376.1	8164.46	11.8386	216.965	20.0996	20.0996	20.0996	20.0996	20.0996	20.0996
2028	25.7347	25.7347	24.4638	9.58343	4.04967	23.3744	30.0291	741.358	694.664	9707.63	10929.6	11.7148	210.67	24.4638	24.4638	24.4638	24.4638	24.4638	24.4638
2029	26.2881	26.2881	26.3111	14.0101	2.59049	15.29	32.5344	570.229	536.423	8737.94	6022.35	13.8645	181.541	26.3111	26.3111	26.3111	26.3111	26.3111	26.3111
2030	29.5703	29.5703	15.4325	11.5781	3.75023	19.7929	22.5535	556.828	657.318	8177.33	10053.2	12.5454	161.647	15.4325	15.4325	15.4325	15.4325	15.4325	15.4325
2031	29.2508	29.2508	20.1483	8.62571	3.60488	10.9808	27.3364	559.602	550.008	9709.39	9737.32	13.4081	156.751	20.1483	20.1483	20.1483	20.1483	20.1483	20.1483
2032	33.4628	33.4628	20.0875	8.91454	3.68926	17.296	24.885	666.493	595.661	9722.93	7899.53	12.3092	202.657	20.0875	20.0875	20.0875	20.0875	20.0875	20.0875
2033	31.1399	31.1399	13.4284	10.2483	2.60123	13.333	21.9675	559.483	566.306	9009.03	11818.8	9.10432	182.195	13.4284	13.4284	13.4284	13.4284	13.4284	13.4284
2034	21.4136	21.4136	13.8504	8.95154	3.14031	14.5049	27.6215	587.053	540.054	7517.15	6660.97	13.6124	165.749	13.8504	13.8504	13.8504	13.8504	13.8504	13.8504
2035	22.5486	22.5486	12.2403	10.5971	3.43396	12.4136	24.7181	562.515	380.521	8428.49	8225.82	11.7011	147.416	12.2403	12.2403	12.2403	12.2403	12.2403	12.2403
2020	47.57	47.57	22.85	21.93	5.53	25.96	42.58	808.72	749.19	13936.1	12230.5	16.33	326.91	22.85	22.85	22.85	22.85	22.85	22.85
2021	33.1553	33.1553	23.5631	16.0388	4.41748	24.7379	35.4272	1008.7	712.748	12553.5	9599.32	20.0485	270	23.5631	23.5631	23.5631	23.5631	23.5631	23.5631
2022	31.7655	31.7655	21.6609	16.4483	3.01631	22.0567	34.876	954.171	835.432	11567.4	12875.4	13.2435	255.349	21.6609	21.6609	21.6609	21.6609	21.6609	21.6609
2023	34.9127	34.9127	20.6181	11.3844	5.11564	19.1082	38.5183	758.954	648.625	12596.7	11756.8	14.5141	248.196	20.6181	20.6181	20.6181	20.6181	20.6181	20.6181
2024	29.9154	29.9154	19.4579	14.9355	4.51351	19.911	28.9025	691.207	609.769	9865.68	11811.9	15.8684	151.078	19.4579	19.4579	19.4579	19.4579	19.4579	19.4579
2025	29.8118	29.8118	20.763	12.5855	4.44244	15.9496	27.9658	882.777	705.761	12725.2	9209.94	15.156	208.113	20.763	20.763	20.763	20.763	20.763	20.763
2026	29.7726	29.7726	26.565	10.0163	3.71006	16.3644	37.7789	873.948	739.968	8871.53	13809.4	14.9072	223.24	26.565	26.565	26.565	26.565	26.565	26.565
2027	31.3691	31.3691	19.7419	10.9198	3.97602	19.2134	27.2386	643.432	704.487	10874.2	7608.11	12.9282	193.207	19.7419	19.7419	19.7419	19.7419	19.7419	19.7419
2028	26.1926	26.1926	22.0008	9.70973	3.44182	18.1012	24.6769	812.894	494.391	13929.8	9971.07	17.1775	201.662	22.0008	22.0008	22.0008	22.0008	22.0008	22.0008
2029	29.4151	29.4151	26.3341	12.2243	3.98537	14.4929	36.65	732.779	589.152	7906.46	8881.75	12.0481	179.809	26.3341	26.3341	26.3341	26.3341	26.3341	26.3341
2030	30.0763	30.0763	18.0517	11.8237	3.51212	12.6719	31.2817	714.725	481.325	7965.72	10075.6	13.3342	192.445	18.0517	18.0517	18.0517	18.0517	18.0517	18.0517
2031	31.4831	31.4831	17.851	11.9561	3.6988	22.5757	31.5915	812.652	581.094	7756.66	8489.78	12.7146	178.113	17.851	17.851	17.851	17.851	17.851	17.851
2032	29.5071	29.5071	18.6637	9.83335	4.34856	17.6537	28.995	667.475	634.503	7649.58	6507.94	14.9534	186.693	18.6637	18.6637	18.6637	18.6637	18.6637	18.6637
2033	26.6661	26.6661	17.3643	10.9974	4.05847	16.0909	23.023	758.41	661.456	10373.2	8386.56	12.2231	199.859	17.3643	17.3643	17.3643	17.3643	17.3643	17.3643
2034	26.0943	26.0943	17.5725	14.1744	3.82126	15.49	28.1504	566.532	530.745	9926.13	10104.3	10.3002	181.497	17.5725	17.5725	17.5725	17.5725	17.5725	17.5725
2035	26.971	26.971	13.6524	9.87184	3.1708	14.198	23.9992	641.259	467.308	7284.2	8312.78	9.2043	185.562	13.6524	13.6524	13.6524	13.6524	13.6524	13.6524
2020	31.85	31.85	21.81	16.32	5.62	23.52	33.61	884.25	778.57	11381.5	10966	13.4	234.98	21.81	21.81	21.81	21.81	21.81	21.81
2021	31.4175	31.4175	18.5243	11.3592	4.25243	22.1845	36.9903	918.379	858.553	8163.82	10582.1	15.8155	243.553	18.5243	18.5243	18.5243	18.5243	18.5243	18.5243
2022	33.5564	33.5564	23.9891	14.6668	4.45848	19.2101	43.0578	910.293	885.654	9542.47	11456.7	19.3138	224.507	23.9891	23.9891	23.9891	23.9891	23.9891	23.9891
2023	39.4609	39.4609	28.0857	14.8985	5.58236	22.7962	35.901	950.173	801.618	13739	14436.5	11.1373	234.349	28.0857	28.0857	28.0857	28.0857	28.0857	28.0857
2024	38.125	38.125	20.3108	13.0341	3.94488	18.5516	27.2055	1000.07	696.201	11693.6	13390	15.6729	219.758	20.3108	20.3108	20.3108	20.3108	20.3108	20.3108
2025	33.1673	33.1673	16.864	12.7752	4.37343	23.1352	38.0928	971.22	555.865	10113.9	11342.6	16.5621	234.009	16.864	16.864	16.864	16.864	16.864	16.864
2026	37.7957	37.7957	21.582	15.2757	4.84066	19.4296	34.8393	950.762	897.833	7874.23	11373.5	17.1349	215.929	21.582	21.582	21.582	21.582	21.582	21.582
2027	42.5979	42.5979	16.0992	13.1314	4.65088	15.9529	27.4825	732.677	725.131	9495.75	10494.7	10.375	194.426	16.0992	16.0992	16.0992	16.0992	16.0992	16.0992
2028	28.3872	28.3872	17.6828	10.3728	3.86811	18.1801	24.2507	765.601	627.896	10686.6	8785.63	13.3805	248.688	17.6828	17.6828	17.6828	17.6828	17.6828	17.6828
2029	36.0063	36.0063	17.8192	11.159	4.04668	20.1721	28.8403	829.661	587.681	11273.6	8607.56	12.8681	243.429	17.8192	17.8192	17.8192	17.8192	17.8192	17.8192
2030	26.7204	26.7204	17.0695	11.9948	3.95858	17.6797	24.25	685.519	437.564	10828.7	7653.5	12.4115	221.814	17.0695	17.0695	17.0695	17.0695	17.0695	17.0695
2031	33.9682	33.9682	15.7199	11.1325	4.11058	16.2328	24.2517	619.108	510.355	6718.08	8086.36	10.8435	210.875	15.7199	15.7199	15.7199	15.7199	15.7199	15.7199
2032	25.0813	25.0813	14.1188	11.2852	5.3375	18.299	26.5963	848.193	520.627	7915.73	10517.6	9.8123	186.616	14.1188	14.1188	14.1188	14.1188	14.1188	14.1188
2033	26.2098	26.2098	15.7845	10.9429	3.13238	20.1357	23.6222	819.396	487.548	8997.23	7151.2	10.4117	175.876	15.7845	15.7845	15.7845	15.7845	15.7845	15.7845
2034	28.5603	28.5603	15.4371	11.6621	2.63786	15.3379	21.2748	671.749	497.875	8257.65	8207.67	6.8029	195.347	15.4371	15.4371	15.4371	15.4371	15.4371	15.4371
2035	22.8503	22.8503	14.8398	8.52393	2.78568	14.5831	25.9633	546.783	448.828	7156	6194.49	10.4752	211.737	14.8398	14.8398	14.8398	14.8398	14.8398	14.8398
2020	35.02	35.02	20.62	12.07	5.45	21.21	35.65	932.66	798.02	13753.5	13108.5	21.79	224.13	20.62	20.62	20.62	20.62	20.62	20.62
2021	33.7573	33.7573	28.6408	16.2621	5.35922	22.5437	30.1748	1219.11	680.573	10883.5	9305.46	15.233	238.602	28.6408	28.6408	28.6408	28.6408	28.6408	28.6408
2022	31.6806	31.6806	19.9642	12.546	5.46706	22.6034	39.4759	765.322	765.539	10430.2	10689.5	15.0721	252.22	19.9642	19.9642	19.9642	19.9642	19.9642	19.9642
2023	33.3295	33.3295	24.3336	15.6123	6.62563	21.5333	31.1331	779.069	582.323	11188.9	8955.59	14.9534	202.997	24.3336	24.3336	24.3336	24.3336	24.3336	24.3336
2024	37.4231	37.4231	23.4827	15.2642	4.58459	16.4814	36.3302	685.432	808.87	10352.3	10296.9	16.1172	271.282	23.4827	23.4827	23.4827	23.4827	23.4827	23.4827
2025	32.3651	32.3651	17.0193	15.8634	4.09739	28.0348	40.8273	651.735	688.828	11324.6	8218.04	16.1998	215.618	17.0193	17.0193	17.0193	17.0193	17.0193	17.0193
2026	34.8393	34.8393	19.3459	12.378	5.28453	18.567	29.6386	820.014	566.633	9852.9	9071.7	10.6528	264.385	19.3459	19.3459	19.3459	19.3459	19.3459	19.3459
2027	29.6616	29.6616	21.181	14.5543	4.41509	18.6767	40.1505	948.39	537.722	8647.37	10363.3	13.1233	225.706	21.181	21.181	21.181	21.181	21.181	21.181
2028	30.1475	30.1475	12.7095	14.5804	4.69698	18.3617	30.0923	677.132	673.279	9300.53	10122.9	11.3991	199.31	12.7095	12.7095	12.7095	12.7095	12.7095	12.7095
2029	33.8373	33.8373	17.1831	9.54189	3.79376	17.9571	29.2005	644.288	627.22	11602.5	7295.88	12.0481	246.403	17.1831	17.1831	17.1831	17.1831	17.1831	17.1831
2030	26.0731	26.0731	17.4192	13.4458	4.53153	15.2242	32.6285	784.245	596.123	11295	7661.46	14.8075	167.481	17.4192	17.4192	17.4192	17.4192	17.4192	17.4192
2031	24.2878	24.2878	21.7954	13.2203	4.37787	17.6704	22.7563	629.077	465.507	9156.14	8952.05	12.9241	177.123	21.7954	21.7954	21.7954	21.7954	21.7954	21.7954
2032	30.1593	30.1593	19.1266	6.77533	3.24038	13.5927	23.4892	596.236	513.922	11216.9	7679.42	13.1368	152.585	19.1266	19.1266	19.1266	19.1266	19.1266	19.1266
2033	26.8159	26.8159	16.5403	11.1063	4.23552	15.2669	27.3947	626.714	465.328	11297.1	7625.67	12.2026	151.873	16.5403	16.5403	16.5403	16.5403	16.5403	16.5403
2034	28.8446	28.8446	17.8171	9.59943	3.35848	15.9792	23.0003	701.829	426.52	8925.7	10554.2	11.4902	131.523	17.8171	17.8171	17.8171	17.8171	17.8171	17.8171
2035	26.1559	26.1559	18.3765	9.73063	5.06429	14.6665	23.4601	521.384	498.502	7647.05	8136.58	10.6613	138.392	18.3765	18.3765	18.3765	18.3765	18.3765	18.3765
2020	34.24	34.24	24.23	16.37	6.55	23.07	40.02	1154.18	817.44	11552.4	10137.5	13.35	321.02	24.23	24.23	24.23	24.23	24.23	24.23
2021	40.4369	40.4369	30.3398	14.534	5.43689	23.9515	30.6311	1059.69	780.495	13302.6	12251.4	21.5825	251.573	30.3398	30.3398	30.3398	30.3398	30.3398	30.3398
2022	34.367	34.367	27.9197	13.3095	4.80724	17.2778	38.2034	929.286	681.93	10483.4	9267.69	16.4106	239.401	27.9197	27.9197	27.9197	27.9197	27.9197	27.9197
2023	34.8303	34.8303	21.1306	12.1531	4.06323	25.7795	28.5158	969.236	658.17	11453.6	7489.67	17.708	255.7	21.1306	21.1306	21.1306	21.1306	21.1306	21.1306
2024	31.7101	31.7101	22.2388	14.3224	3.77607	18.907	36.9877	943.786	632.372	11091.2	11692.4	13.9315	170.776	22.2388	22.2388	22.2388	22.2388	22.2388	22.2388
2025	28.0779	28.0779	23.3077	16.7864	4.20953	18.8307	31.9165	990.879	557.694	9453.38	9530.47	13.0081	230.041	23.3077	23.3077	23.3077	23.3077	23.3077	23.3077
2026	36.5729	36.5729	17.83	16.6324	4.88253	19.2705	29.5297	703.06	662.559	10132.8	7636.54	15.6358	215.694	17.83	17.83	17.83	17.83	17.83	17.83
2027	28.4257	28.4257	22.978	10.6352	4.71593	12.5623	29.7591	1018.74	620.405	8406.75	8866.34	14.9284	168.408	22.978	22.978	22.978	22.978	22.978	22.978
2028	31.5764	31.5764	20.8088	12.8121	4.33386	15.4014	28.8371	797.832	563.299	9552.92	9134.63	14.5725	187.832	20.8088	20.8088	20.8088	20.8088	20.8088	20.8088
2029	36.5811	36.5811	25.8972	9.32729	5.05069	19.7199	27.7596	663.441	656.896	10377.8	10294.8	10.9828	195.053	25.8972	25.8972	25.8972	25.8972	25.8972	25.8972
2030	25.515	25.515	22.5833	9.66578	3.73535	14.1452	35.7909	780.495	688.198	8146.07	8590.65	13.4755	186.366	22.5833	22.5833	22.5833	22.5833	22.5833	22.5833
2031	27.7626	27.7626	18.2267	12.0933	4.07446	16.464	28.4128	909.788	523.907	9105.82	8698.98	10.8724	181.877	18.2267	18.2267	18.2267	18.2267	18.2267	18.2267
2032	30.7625	30.7625	16.1458	14.9674	3.57002	17.4223	22.9351	661.654	616.253	7824.99	7572.64	10.3103	130.948	16.1458	16.1458	16.1458	16.1458	16.1458	16.1458
2033	21.9879	21.9879	15.3282	10.6773	4.3649	17.9907	29.1583	519.014	703.205	8526.49	7050.28	11.7736	181.474	15.3282	15.3282	15.3282	15.3282	15.3282	15.3282
2034	26.2265	26.2265	16.3759	10.5052	2.75025	17.0899	22.24	613.14	476.706	10732.9	5076.42	10.3068	150.47	16.3759	16.3759	16.3759	16.3759	16.3759	16.3759
2035	26.6373	26.6373	18.1968	8.81276	2.50326	14.0632	23.858	650.27	466.929	8761.66	7002.37	10.0195	145.613	18.1968	18.1968	18.1968	18.1968	18.1968	18.1968
2020	52.91	52.91	26.71	13.57	4.55	24.39	35.49	851.18	601.6	14259.2	12484.6	15.1	259.03	26.71	26.71	26.71	26.71	26.71	26.71
2021	52.9806	52.9806	23.3689	15.8641	5.4466	20.835	36.6019	931.447	584.65	10671	7984.27	17.1748	196.369	23.3689	23.3689	23.3689	23.3689	23.3689	23.3689
2022	44.6319	44.6319	16.2126	17.9565	6.23056	22.9711	41.8324	1031.7	607.126	10877.5	8516.14	16.3069	240.739	16.2126	16.2126	16.2126	16.2126	16.2126	16.2126
2023	38.3993	38.3993	22.5125	14.6606	6.7812	20.6731	33.2105	754.736	651.407	10823.9	9338.49	13.0316	283.749	22.5125	22.5125	22.5125	22.5125	22.5125	22.5125
2024	33.8602	33.8602	17.5298	13.194	4.39801	19.9021	27.7297	870.726	701.905	10398.1	9660.82	16.9879	272.837	17.5298	17.5298	17.5298	17.5298	17.5298	17.5298
2025	38.6104	38.6104	21.4876	11.2915	4.35617	21.6687	28.6472	936.828	889.324	9992.81	13089.6	16.0359	250.277	21.4876	21.4876	21.4876	21.4876	21.4876	21.4876
2026	26.4394	26.4394	19.9405	11.5573	4.28792	18.7931	27.9217	885.665	624.219	12022.3	10886.3	14.0949	275.047	19.9405	19.9405	19.9405	19.9405	19.9405	19.9405
2027	28.8404	28.8404	18.4409	15.6439	4.68341	17.1074	36.4997	666.003	615.884	9726.79	8340.94	12.0825	242.464	18.4409	18.4409	18.4409	18.4409	18.4409	18.4409
2028	35.3103	35.3103	22.8692	15.5908	4.4049	18.9616	30.7712	543.927	524.91	8886.81	10376.7	9.73342	171.033	22.8692	22.8692	22.8692	22.8692	22.8692	22.8692
2029	32.841	32.841	17.7042	13.0214	3.39523	15.9261	27.6983	886.782	605.554	8317.98	7575.91	13.8568	152.31	17.7042	17.7042	17.7042	17.7042	17.7042	17.7042
2030	28.6551	28.6551	19.9864	9.02586	4.90358	13.8922	32.4351	719.598	628.454	9502.96	7264	13.4309	118.534	19.9864	19.9864	19.9864	19.9864	19.9864	19.9864
2031	31.6565	31.6565	17.1864	12.4979	4.40677	15.7705	24.1867	673.304	575.943	8489.14	8456	11.5876	132.752	17.1864	17.1864	17.1864	17.1864	17.1864	17.1864
2032	23.5523	23.5523	17.2329	10.8433	3.93474	16.1458	36.3034	769.323	424.7	8191.05	8410.65	9.46161	194.205	17.2329	17.2329	17.2329	17.2329	17.2329	17.2329
2033	25.6106	25.6106	15.1035	11.2493	2.73742	15.2533	26.312	679.875	503.577	6543.54	8116.91	10.4662	178.661	15.1035	15.1035	15.1035	15.1035	15.1035	15.1035
2034	29.7834	29.7834	14.9677	10.3795	3.62293	13.0835	24.382	791.722	494.536	9219.2	9337.08	12.0522	116.039	14.9677	14.9677	14.9677	14.9677	14.9677	14.9677
2035	22.5037	22.5037	14.8398	11.0272	3.85117	13.3443	21.4254	698.654	577.06	9202.15	7683.5	10.7448	145.427	14.8398	14.8398	14.8398	14.8398	14.8398	14.8398
2020	31.19	31.19	19.89	14.14	5.13	24.82	39.23	1192.68	891.64	11372.7	10336.3	13.83	227.07	19.89	19.89	19.89	19.89	19.89	19.89
2021	44.9806	44.9806	25.301	16.8932	5.83495	21.0583	35.6893	1105.06	868.175	11403.8	11347.4	14.8641	225.612	25.301	25.301	25.301	25.301	25.301	25.301
2022	30.9831	30.9831	29.786	13.8185	4.00603	21.2178	47.2523	1032.59	867.556	10393	10857.8	15.6942	254.595	29.786	29.786	29.786	29.786	29.786	29.786
2023	53.3436	53.3436	13.2421	16.5915	4.34692	21.6156	37.6581	1089.06	746.298	12712.3	10423.8	13.48	254.437	13.2421	13.2421	13.2421	13.2421	13.2421	13.2421
2024	22.5765	22.5765	24.6555	12.8475	3.13636	18.3028	38.4004	919.939	651.67	10482.6	13826.2	12.039	224.281	24.6555	24.6555	24.6555	24.6555	24.6555	24.6555
2025	30.5191	30.5191	19.1585	14.7506	3.52807	19.0637	34.9788	850.342	646.197	11083.5	8931.35	14.9835	198.736	19.1585	19.1585	19.1585	19.1585	19.1585	19.1585
2026	32.6116	32.6116	17.9054	13.3914	5.08353	16.2639	33.8679	966.541	749.222	9083.23	8980.27	12.6711	224.521	17.9054	17.9054	17.9054	17.9054	17.9054	17.9054
2027	42.8987	42.8987	23.7911	13.1721	3.87845	16.6359	29.1819	836.232	661.58	9530.04	13410.2	17.888	215.014	23.7911	23.7911	23.7911	23.7911	23.7911	23.7911
2028	25.9952	25.9952	19.8773	12.4963	4.07335	13.9489	33.2736	947.046	657.381	10217.7	8097.26	13.9646	196.697	19.8773	19.8773	19.8773	19.8773	19.8773	19.8773
2029	34.3585	34.3585	20.9922	11.7875	4.02369	17.8192	28.4571	654.037	624.875	9877	9858.17	12.3316	178.039	20.9922	20.9922	20.9922	20.9922	20.9922	20.9922
2030	26.2219	26.2219	20.5519	12.0171	3.25913	16.0055	22.0698	579.195	613.319	8399.21	9577.08	11.1986	222.811	20.5519	20.5519	20.5519	20.5519	20.5519	20.5519
2031	23.1536	23.1536	11.8116	10.6413	4.84745	16.8685	29.1714	684.35	498.897	7901.48	9653.4	13.4081	215.079	11.8116	11.8116	11.8116	11.8116	11.8116	11.8116
2032	24.885	24.885	16.749	12.9405	2.27247	14.2731	26.5051	566.54	677.309	9496.59	6582.13	17.5135	134.188	16.749	16.749	16.749	16.749	16.749	16.749
2033	28.4774	28.4774	16.1998	14.2864	3.45923	14.0821	24.167	743.824	430.041	9448.66	7551.37	11.4808	209.651	16.1998	16.1998	16.1998	16.1998	16.1998	16.1998
2034	29.9024	29.9024	18.3857	11.2721	3.51054	13.024	20.8847	667.934	532.663	6077.23	4929.83	11.2324	144.659	18.3857	18.3857	18.3857	18.3857	18.3857	18.3857
2035	26.9518	26.9518	13.8899	8.24151	3.15154	16.5087	21.0402	708.109	541.314	9842.7	8360.95	11.8809	152.622	13.8899	13.8899	13.8899	13.8899	13.8899	13.8899
2020	36	36	29.94	15.63	7.55	20.12	36.4	896.17	851.99	12492.1	11835.4	19.26	219.09	29.94	29.94	29.94	29.94	29.94	29.94
2021	45.2427	45.2427	23.0291	18.9903	4.94175	19.3301	42.301	842.32	831.417	12226	14477	14.8252	224.942	23.0291	23.0291	23.0291	23.0291	23.0291	23.0291
2022	33.6601	33.6601	22.2641	15.6754	5.20313	21.2084	34.4613	790.348	782.317	12696.2	12690.8	13.0455	251.353	22.2641	22.2641	22.2641	22.2641	22.2641	22.2641
2023	31.6822	31.6822	21.3411	14.9992	3.65142	21.213	39.6439	912.186	765.891	11742.1	9934.9	18.6231	248.397	21.3411	21.3411	21.3411	21.3411	21.3411	21.3411
2024	31.1237	31.1237	21.7768	13.6649	4.80671	24.0158	28.1828	822.526	692.798	12650.8	10229.9	10.1732	208.99	21.7768	21.7768	21.7768	21.7768	21.7768	21.7768
2025	32.9258	32.9258	19.7537	13.6292	5.79673	15.596	25.4125	786.32	615.765	9605.85	10004.6	17.58	231.697	19.7537	19.7537	19.7537	19.7537	19.7537	19.7537
2026	27.4946	27.4946	22.6037	11.3898	5.05003	19.2035	28.5498	835.365	737.84	10938.9	11864.2	13.8185	214.974	22.6037	22.6037	22.6037	22.6037	22.6037	22.6037
2027	38.7926	38.7926	23.5553	13.0664	4.66715	19.2621	34.3531	757.322	686.111	9635.04	10607	13.2859	211.371	23.5553	23.5553	23.5553	23.5553	23.5553	23.5553
2028	32.4526	32.4526	22.435	13.7515	4.24702	16.175	31.3238	862.595	590.012	9067.66	7819.44	10.2781	169.028	22.435	22.435	22.435	22.435	22.435	22.435
2029	36.9106	36.9106	18.6086	10.6685	4.66748	20.1491	29.7216	801.726	570.168	8849.92	7783.62	14.0484	168.757	18.6086	18.6086	18.6086	18.6086	18.6086	18.6086
2030	25.076	25.076	15.4846	13.8327	3.29634	23.0744	25.1727	814.128	679.968	8248.16	8789.72	13.55	156.505	15.4846	15.4846	15.4846	15.4846	15.4846	15.4846
2031	30.6379	30.6379	19.621	10.2512	4.0889	18.2556	28.6296	702.1	567.939	10281.8	9501.42	13.1192	185.684	19.621	19.621	19.621	19.621	19.621	19.621
2032	29.9349	29.9349	17.3241	10.163	3.67523	14.5887	19.8561	589.685	549.721	8470.29	9153.83	14.4765	176.986	17.3241	17.3241	17.3241	17.3241	17.3241	17.3241
2033	31.2216	31.2216	12.727	10.1189	3.76566	13.8642	19.6999	713.092	572.707	8497.09	5696.83	9.84656	176.196	12.727	12.727	12.727	12.727	12.727	12.727
2034	22.0417	22.0417	16.4156	11.8142	4.36999	11.239	23.1391	558.373	430.361	8344.54	9426.25	11.1663	206.196	16.4156	16.4156	16.4156	16.4156	16.4156	16.4156
2035	30.957	30.957	16.1364	11.0914	3.97954	13.094	25.5975	627.061	604.473	8041.89	7498.37	12.7345	176.737	16.1364	16.1364	16.1364	16.1364	16.1364	16.1364
2020	31.72	31.72	21.88	12.03	5.22	18.38	38.35	1150.93	809.15	15633.2	13814	17.83	166.03	21.88	21.88	21.88	21.88	21.88	21.88
2021	37.8738	37.8738	24.0874	16.165	5.2233	15.5243	42.7184	1109.03	815.893	8838.58	12827.1	14.4078	237.447	24.0874	24.0874	24.0874	24.0874	24.0874	24.0874
2022	30.0405	30.0405	26.7697	17.4946	4.94863	24.9599	35.2908	819.125	675.709	14426.4	10653.1	17.5794	250.457	26.7697	26.7697	26.7697	26.7697	26.7697	26.7697
2023	36.99	36.99	28.4884	11.9975	7.11065	19.0166	29.6231	710.068	862.201	11100.5	11898.5	16.4542	208.14	28.4884	28.4884	28.4884	28.4884	28.4884	28.4884
2024	42.3719	42.3719	20.7017	14.891	3.80272	16.1616	37.4675	697.285	636.308	11726.5	10963.8	13.8426	197.706	20.7017	20.7017	20.7017	20.7017	20.7017	20.7017
2025	32.9172	32.9172	22.0742	14.233	6.02964	16.1653	36.2641	906.662	745.656	10225.3	11826.2	15.5011	225.633	22.0742	22.0742	22.0742	22.0742	22.0742	22.0742
2026	36.1961	36.1961	20.7947	14.522	4.15392	19.6223	27.302	811.656	743.142	13165.6	9490.4	15.0998	211.85	20.7947	20.7947	20.7947	20.7947	20.7947	20.7947
2027	28.6046	28.6046	18.9694	11.8549	4.46387	18.693	34.0848	857.934	675.207	11695	10236.5	12.3346	210.436	18.9694	18.9694	18.9694	18.9694	18.9694	18.9694
2028	34.1577	34.1577	21.9772	15.0461	3.53655	15.8434	28.1898	923.159	577.35	9788.9	9114.96	15.5987	233.823	21.9772	21.9772	21.9772	21.9772	21.9772	21.9772
2029	34.8336	34.8336	16.5239	14.2324	4.25361	15.7039	28.8019	856.402	671.849	9997.76	9378.05	10.3773	197.414	16.5239	16.5239	16.5239	16.5239	16.5239	16.5239
2030	30.1358	30.1358	17.888	11.9799	3.69815	16.4966	29.6893	604.695	663.226	8988.83	6461.64	14.2643	241.332	17.888	17.888	17.888	17.888	17.888	17.888
2031	21.138	21.138	14.7591	10.5112	3.36648	16.0594	32.3067	666.65	517.535	9090.7	7279.83	9.62988	138.792	14.7591	14.7591	14.7591	14.7591	14.7591	14.7591
2032	22.6546	22.6546	20.2418	11.4676	3.81551	17.3872	29.8157	625.245	521.749	8721.15	5991.14	9.19509	176.159	20.2418	20.2418	20.2418	20.2418	20.2418	20.2418
2033	19.6931	19.6931	15.0558	10.1257	3.47285	15.158	25.4676	571.638	628.981	7791.95	7346.47	11.2289	175.141	15.0558	15.0558	15.0558	15.0558	15.0558	15.0558
2034	21.4268	21.4268	17.7047	8.95154	4.03943	15.49	22.1673	652.695	499.441	10768.6	8410.05	11.6753	191.645	17.7047	17.7047	17.7047	17.7047	17.7047	17.7047
2035	29.699	29.699	11.4123	11.5856	3.13229	15.4753	21.8618	632.163	453.026	9147.87	6471.27	12.6832	159.291	11.4123	11.4123	11.4123	11.4123	11.4123	11.4123
2020	36.41	36.41	25.65	13.16	5.03	23.34	41.35	1056.91	721.96	15539.6	8618.27	17.42	274.88	25.65	25.65	25.65	25.65	25.65	25.65
2021	31.2136	31.2136	26.7379	16.4272	4.94175	14.5728	39.9903	1162.12	722.369	11053.8	7330.68	16.4369	275.078	26.7379	26.7379	26.7379	26.7379	26.7379	26.7379
2022	28.6926	28.6926	22.0002	15.7036	4.06259	24.1116	32.5007	918.399	659.318	10440.4	11429.4	14.5537	245.518	22.0002	22.0002	22.0002	22.0002	22.0002	22.0002
2023	30.282	30.282	20.426	13.2696	4.51165	24.6265	34.5283	808.418	716.538	13695.2	12631.6	14.2945	276.336	20.426	20.426	20.426	20.426	20.426	20.426
2024	35.0153	35.0153	24.9309	17.2278	4.92222	19.9821	40.7993	838.021	698.964	11439	13231.1	14.8555	225.311	24.9309	24.9309	24.9309	24.9309	24.9309	24.9309
2025	28.9146	28.9146	26.8358	20.1247	3.75235	23.1869	28.8198	1002.9	726.239	11075.4	11237.9	14.1727	256.186	26.8358	26.8358	26.8358	26.8358	26.8358	26.8358
2026	36.5646	36.5646	18.7178	10.1671	5.37665	20.3174	35.2497	822.761	773.316	9253.51	10247.2	13.1736	215.862	18.7178	18.7178	18.7178	18.7178	18.7178	18.7178
2027	38.2966	38.2966	22.6771	12.7086	4.38256	22.0348	34.8898	917.452	743.686	11035.2	7110.09	12.1638	199.492	22.6771	22.6771	22.6771	22.6771	22.6771	22.6771
2028	23.8007	23.8007	19.0011	13.1516	5.17852	17.6038	26.911	767.172	651.918	12004.8	10901.9	11.4701	199.034	19.0011	19.0011	19.0011	19.0011	19.0011	19.0011
2029	29.5377	29.5377	19.7582	12.7378	4.58317	17.1601	31.2928	774.886	523.202	8236.77	9976.81	19.5053	210.941	19.7582	19.7582	19.7582	19.7582	19.7582	19.7582
2030	27.4943	27.4943	17.5755	10.2759	3.80232	12.5454	22.3079	674.015	562.371	10372.7	6398.84	14.1378	164.943	17.5755	17.5755	17.5755	17.5755	17.5755	17.5755
2031	22.8574	22.8574	19.5343	10.8074	3.67712	19.5487	23.3992	938.996	536.131	10347.9	6687.41	11.9127	151.391	19.5343	19.5343	19.5343	19.5343	19.5343	19.5343
2032	24.4852	24.4852	16.5245	11.3133	4.10307	12.688	26.5122	920.722	433.179	9280.75	7986.58	9.69307	197.137	16.5245	16.5245	16.5245	16.5245	16.5245	16.5245
2033	30.6837	30.6837	18.2018	10.8952	3.38433	13.0675	25.6923	614.082	588.934	8410.54	8818.84	12.5704	177.354	18.2018	18.2018	18.2018	18.2018	18.2018	18.2018
2034	29.9883	29.9883	14.5314	12.4621	3.93365	13.9562	29.6577	630.482	545.31	9132.46	8913.36	9.56637	169.901	14.5314	14.5314	14.5314	14.5314	14.5314	14.5314
2035	22.8824	22.8824	18.5241	12.7024	2.92047	14.0054	29.3588	587.13	422.191	7597.84	8838.64	13.1967	168.412	18.5241	18.5241	18.5241	18.5241	18.5241	18.5241
2020	33.91	33.91	24.1	17.47	4.15	26.11	49.25	865.4	826.29	15033	10997.4	19.41	293.23	24.1	24.1	24.1	24.1	24.1	24.1
2021	41.4369	41.4369	20.3786	17.301	5.64078	20.8544	41.4757	915.476	854.786	12389.5	9081.16	15.5631	224.165	20.3786	20.3786	20.3786	20.3786	20.3786	20.3786
2022	39.278	39.278	22.5563	15.4869	4.05316	22.4055	31.3602	658.262	803.704	13374.1	9283.58	13.9693	288.764	22.5563	22.5563	22.5563	22.5563	22.5563	22.5563
2023	40.0832	40.0832	23.6747	11.4759	5.36273	28.2687	37.2737	945.03	869.339	10901.8	10296.5	17.2687	204.369	23.6747	23.6747	23.6747	23.6747	23.6747	23.6747
2024	30.7683	30.7683	20.9505	12.6165	5.50862	27.0189	32.5631	831.908	842.952	10354.6	9480.47	14.3757	277.252	20.9505	20.9505	20.9505	20.9505	20.9505	20.9505
2025	36.6091	36.6091	26.1974	11.4727	4.63221	19.3914	33.4606	640.392	770.396	9269.28	10723.2	13.241	263.165	26.1974	26.1974	26.1974	26.1974	26.1974	26.1974
2026	35.7606	35.7606	21.4228	10.3932	4.58941	14.3796	34.8812	737.958	746.709	10638.1	8809.2	17.7044	160.696	21.4228	21.4228	21.4228	21.4228	21.4228	21.4228
2027	30.9869	30.9869	20.4411	13.6843	3.29302	21.368	40.8253	762.542	707.463	13100.9	10413.6	14.1803	205.769	20.4411	20.4411	20.4411	20.4411	20.4411	20.4411
2028	30.9685	30.9685	16.6881	9.07821	4.46016	19.7668	29.2792	936.16	608.145	11394.8	8917.36	13.4042	211.585	16.6881	16.6881	16.6881	16.6881	16.6881	16.6881
2029	30.0359	30.0359	18.3633	8.59153	4.16931	13.5426	29.1085	736.312	720.439	10500	8257.5	14.4086	130.329	18.3633	18.3633	18.3633	18.3633	18.3633	18.3633
2030	26.0879	26.0879	19.1455	12.3668	4.45712	16.0873	28.8485	630.545	570.162	9456.31	9351.68	10.3578	216.234	19.1455	19.1455	19.1455	19.1455	19.1455	19.1455
2031	23.7604	23.7604	19.0286	12.05	3.65545	16.8469	25.0608	663.529	714.626	6992.68	7963.99	8.09112	156.708	19.0286	19.0286	19.0286	19.0286	19.0286	19.0286
2032	31.2184	31.2184	15.1779	7.44865	3.051	16.0195	32.3476	530.44	564.597	9573.11	8946.11	10.5698	209.264	15.1779	15.1779	15.1779	15.1779	15.1779	15.1779
2033	24.7526	24.7526	23.3634	9.19284	3.09833	21.1844	28.1165	743.435	570.263	6501.29	7085.5	11.9643	164.858	23.3634	23.3634	23.3634	23.3634	23.3634	23.3634
2034	23.8862	23.8862	14.6966	11.3646	2.72381	14.3991	24.0713	774.374	516.426	7372.55	7669.89	12.548	205.436	14.6966	14.6966	14.6966	14.6966	14.6966	14.6966
2035	24.1789	24.1789	17.8309	8.0682	3.8255	12.1633	33.3255	684.141	457.596	8099.37	7732.4	10.5137	192.957	17.8309	17.8309	17.8309	17.8309	17.8309	17.8309
2020	46.41	46.41	27.32	15.82	5.32	22.89	36.92	1046.73	752.17	14277.2	12538.8	23.32	263.44	27.32	27.32	27.32	27.32	27.32	27.32
2021	47.1359	47.1359	24.3883	12.8835	4.85437	21.2816	29.5534	822.049	731.816	12794.2	9962.65	15.8835	284.029	24.3883	24.3883	24.3883	24.3883	24.3883	24.3883
2022	33.1794	33.1794	20.0679	9.85955	4.41135	23.546	35.5641	823.395	532.312	11228	12338	15.2795	284.174	20.0679	20.0679	20.0679	20.0679	20.0679	20.0679
2023	49.0333	49.0333	20.9842	17.4151	4.64892	22.485	40.2754	1173.17	673.489	12105.3	11238.3	16.3627	251.829	20.9842	20.9842	20.9842	20.9842	20.9842	20.9842
2024	39.5377	39.5377	16.9168	12.8386	4.04262	15.5752	22.8963	811.748	664.499	8550.47	9891.94	10.342	320.362	16.9168	16.9168	16.9168	16.9168	16.9168	16.9168
2025	31.1057	31.1057	18.8566	10.7136	3.52807	18.3822	27.4568	835.074	791.288	10376.1	8832.73	14.4659	201.134	18.8566	18.8566	18.8566	18.8566	18.8566	18.8566
2026	32.2264	32.2264	22.8466	11.0045	3.90268	19.6306	29.4376	850.239	634.034	13417.7	9590.64	15.1836	224.898	22.8466	22.8466	22.8466	22.8466	22.8466	22.8466
2027	35.402	35.402	21.2542	12.5623	3.96789	24.0431	30.9381	796.244	714.276	9115.98	11582.8	16.7741	154.471	21.2542	21.2542	21.2542	21.2542	21.2542	21.2542
2028	37.2917	37.2917	19.6247	10.7912	5.30483	21.0693	30.337	776.794	503.335	8606.74	9792	12.7411	181.201	19.6247	19.6247	19.6247	19.6247	19.6247	19.6247
2029	28.8249	28.8249	17.4896	13.7725	4.56018	14.6156	30.7946	699.079	507.399	11185.7	9447.79	13.4813	174.222	17.4896	17.4896	17.4896	17.4896	17.4896	17.4896
2030	40.315	40.315	15.3655	14.0634	3.1996	19.1679	32.0109	904.766	701.063	9551	7567.96	17.0249	145.493	15.3655	15.3655	15.3655	15.3655	15.3655	15.3655
2031	29.352	29.352	21.5498	8.17781	4.60182	15.7921	23.1247	746.984	545.544	7758.53	8544.76	11.5587	176.112	21.5498	21.5498	21.5498	21.5498	21.5498	21.5498
2032	19.4352	19.4352	18.0816	12.8423	3.8646	15.1638	28.6373	724.462	574.844	8685.71	9143.62	10.2121	153.336	18.0816	18.0816	18.0816	18.0816	18.0816	18.0816
2033	26.5026	26.5026	15.9547	9.81251	3.8678	19.1484	21.77	736.197	639.917	6873.78	7159.82	14.1229	194.371	15.9547	15.9547	15.9547	15.9547	15.9547	15.9547
2034	23.0069	23.0069	15.9329	11.0936	3.50392	17.0106	22.2532	545.786	568.932	8025.91	9913.95	13.3083	168.248	15.9329	15.9329	15.9329	15.9329	15.9329	15.9329
2035	24.1918	24.1918	13.1838	11.5278	3.31843	15.3983	22.1442	830.492	543.304	9160.45	7729.36	9.44821	146.813	13.1838	13.1838	13.1838	13.1838	13.1838	13.1838
2020	35.23	35.23	32.1	13.98	7.1	23.78	30.47	931.02	747.37	13325.1	13693.5	18.93	257.87	32.1	32.1	32.1	32.1	32.1	32.1
2021	38.7476	38.7476	19.7961	19.3981	5.20388	27.9612	37.2913	692.689	762.515	14001.1	11438.4	15.2621	258.825	19.7961	19.7961	19.7961	19.7961	19.7961	19.7961
2022	38.0055	38.0055	24.7149	16.8913	4.34537	20.5674	31.9257	972.778	675.257	11309.3	9214.04	16.1278	352.069	24.7149	24.7149	24.7149	24.7149	24.7149	24.7149
2023	47.807	47.807	21.4235	14.7155	5.10649	17.3694	30.1539	871.041	852.454	11356.7	12018	19.1722	250.364	21.4235	21.4235	21.4235	21.4235	21.4235	21.4235
2024	35.5395	35.5395	18.9159	14.82	5.18876	22.3899	33.3005	844.649	613.305	10870.5	13757.2	14.1891	258.914	18.9159	18.9159	18.9159	18.9159	18.9159	18.9159
2025	34.4095	34.4095	22.6607	12.4906	5.33092	17.1832	25.3089	826.422	522.724	9303.55	9484.79	13.9915	222.82	22.6607	22.6607	22.6607	22.6607	22.6607	22.6607
2026	33.8595	33.8595	20.5686	12.3529	3.8943	16.6659	37.2346	719.566	636.857	10059.5	10000.7	14.3796	193.492	20.5686	20.5686	20.5686	20.5686	20.5686	20.5686
2027	32.6538	32.6538	20.4574	12.8468	3.96789	19.0345	27.45	869.17	449.583	11320	11883.9	13.2453	262.694	20.4574	20.4574	20.4574	20.4574	20.4574	20.4574
2028	31.4816	31.4816	21.8903	14.0752	4.06546	17.1854	26.5399	784.049	621.439	7973.72	8612.44	14.8251	210.859	21.8903	21.8903	21.8903	21.8903	21.8903	21.8903
2029	33.1629	33.1629	19.0991	10.0554	4.30726	17.1831	23.7589	767.605	525.141	10271.5	8825.17	12.8451	182.269	19.0991	19.0991	19.0991	19.0991	19.0991	19.0991
2030	28.6402	28.6402	22.747	12.9919	3.37819	19.9268	33.2312	730.291	592.991	11090	5909.53	11.712	178.962	22.747	22.747	22.747	22.747	22.747	22.747
2031	31.8082	31.8082	17.6488	12.3173	4.88357	17.3526	25.7399	753.254	553.967	12742.4	9122.79	12.5629	201.7	17.6488	17.6488	17.6488	17.6488	17.6488	17.6488
2032	20.6556	20.6556	17.4363	10.3524	4.94473	13.4034	25.902	841.438	535.504	9158.94	6832.09	10.4365	210.821	17.4363	17.4363	17.4363	17.4363	17.4363	17.4363
2033	28.1233	28.1233	14.5315	11.9916	3.63628	17.6366	38.6372	733.568	556.548	7534.15	7322.11	11.7805	183.312	14.5315	14.5315	14.5315	14.5315	14.5315	14.5315
2034	22.2532	22.2532	15.9594	9.39448	3.88737	14.0818	31.6874	479.714	502.78	10951.3	7054.8	12.0191	161.941	15.9594	15.9594	15.9594	15.9594	15.9594	15.9594
2035	33.0238	33.0238	11.239	12.5612	2.9975	15.2185	27.3433	651.028	490.241	8096.31	6362.44	11.5407	163.052	11.239	11.239	11.239	11.239	11.239	11.239
2020	35.38	35.38	21.04	21.75	5.89	24.87	38.24	1050.71	774.1	13898.7	11642.7	15.09	245.91	21.04	21.04	21.04	21.04	21.04	21.04
2021	43.4078	43.4078	23.767	12.8641	5.07767	24.2621	32.5437	866.117	847.951	11757	14467.3	14.466	253.398	23.767	23.767	23.767	23.767	23.767	23.767
2022	48.0441	48.0441	24.0645	14.3934	5.12772	19.7568	31.0491	1004.82	813.762	10913.3	11937.5	20.7937	262.117	24.0645	24.0645	24.0645	24.0645	24.0645	24.0645
2023	42.2429	42.2429	22.3112	12.7571	4.49335	23.8211	29.9526	1012.1	798.214	14183.6	10208.6	14.2396	221.071	22.3112	22.3112	22.3112	22.3112	22.3112	22.3112
2024	36.7834	36.7834	25.9527	14.4201	3.80272	21.1371	35.8771	598.058	543.727	12048.6	9637.83	15.5574	247.79	25.9527	25.9527	25.9527	25.9527	25.9527	25.9527
2025	35.1513	35.1513	21.0477	15.2854	3.3728	17.4765	31.675	917.428	585.582	11223	10677.6	14.4056	213.323	21.0477	21.0477	21.0477	21.0477	21.0477	21.0477
2026	28.3656	28.3656	17.7714	11.775	3.38344	24.7225	29.3622	761.943	713.059	10768	11835.4	14.3545	239.462	17.7714	17.7714	17.7714	17.7714	17.7714	17.7714
2027	39.565	39.565	21.4819	11.7004	3.74022	20.9452	32.9709	643.594	556.163	11364.9	8697.6	10.5051	306.755	21.4819	21.4819	21.4819	21.4819	21.4819	21.4819
2028	34.0235	34.0235	19.6247	12.7884	3.57602	14.6672	33.5025	642.54	669.964	8975.4	11115.7	12.749	177.538	19.6247	19.6247	19.6247	19.6247	19.6247	19.6247
2029	27.1005	27.1005	18.0261	13.397	4.21529	17.7196	24.7323	753.809	493.917	9537.23	10769.9	16.3553	169.884	18.0261	18.0261	18.0261	18.0261	18.0261	18.0261
2030	25.4257	25.4257	13.1928	13.5797	2.87964	17.0174	27.591	695.006	564.105	8637.27	6607.38	12.1213	264.451	13.1928	13.1928	13.1928	13.1928	13.1928	13.1928
2031	27.8927	27.8927	17.1358	11.1542	5.57709	23.8688	21.008	598.201	494.338	11431.8	8874.11	11.472	200.551	17.1358	17.1358	17.1358	17.1358	17.1358	17.1358
2032	29.0161	29.0161	15.9143	11.9936	3.97682	16.0265	29.1423	906.007	687.17	6143.44	8602.16	11.7972	200.055	15.9143	15.9143	15.9143	15.9143	15.9143	15.9143
2033	18.7738	18.7738	17.1055	9.92827	4.03804	13.8097	22.4169	783.183	480.697	8087.9	8386.01	12.7542	175.828	17.1055	17.1055	17.1055	17.1055	17.1055	17.1055
2034	26.9075	26.9075	14.1016	8.89203	3.20642	12.2703	27.086	704.428	539.122	8069.02	7796.26	12.1051	214.645	14.1016	14.1016	14.1016	14.1016	14.1016	14.1016
2035	24.4678	24.4678	14.4034	7.16318	4.17852	15.1544	20.3213	730.182	493.476	8958.16	8414.18	13.6781	138.315	14.4034	14.4034	14.4034	14.4034	14.4034	14.4034
2020	43.13	43.13	26.8	15.24	5.49	24.06	32.04	985.71	832.86	11893.1	14049.9	19.9	302.96	26.8	26.8	26.8	26.8	26.8	26.8
2021	36.7379	36.7379	28.0583	12.8447	4.52427	22.165	52.2621	1140.86	751.553	10518	12681.3	14.4369	225.757	28.0583	28.0583	28.0583	28.0583	28.0583	28.0583
2022	38.703	38.703	22.4244	13.9881	4.65642	21.5195	36.8555	1055.44	743.67	8042.77	10807.2	16.0901	254.039	22.4244	22.4244	22.4244	22.4244	22.4244	22.4244
2023	28.5707	28.5707	27.1523	15.7221	5.82945	12.5008	34.5741	867.38	642.841	9997.38	9664.8	13.5532	265.327	27.1523	27.1523	27.1523	27.1523	27.1523	27.1523
2024	41.7322	41.7322	17.1745	15.051	4.42467	27.2766	35.3707	915.044	881.735	10552.7	9509.73	14.429	171.105	17.1745	17.1745	17.1745	17.1745	17.1745	17.1745
2025	30.0878	30.0878	18.779	13.3532	5.45169	17.1228	29.0699	500.589	646.577	10263.1	8690.31	12.827	201.014	18.779	18.779	18.779	18.779	18.779	18.779
2026	33.6334	33.6334	18.8183	13.7012	3.71006	14.7062	25.8699	899.952	735.353	8807.03	10888	14.5639	215.158	18.8183	18.8183	18.8183	18.8183	18.8183	18.8183
2027	27.0841	27.0841	24.2708	13.5055	4.2606	17.0505	30.2551	655.937	446.965	10229.2	13814.8	14.2128	213.38	24.2708	24.2708	24.2708	24.2708	24.2708	24.2708
2028	37.4496	37.4496	17.438	12.0385	4.36543	19.3247	30.8027	717.628	683.005	10279.8	9840.7	12.6621	230.855	17.438	17.438	17.438	17.438	17.438	17.438
2029	24.9239	24.9239	15.7192	13.4353	3.53318	14.6922	30.649	854.616	615.693	9214.95	10965.2	12.0634	139.817	15.7192	15.7192	15.7192	15.7192	15.7192	15.7192
2030	23.4464	23.4464	18.9446	11.9129	4.41248	14.5768	23.8929	618.163	553.479	9245.24	7268.7	11.779	174.951	18.9446	18.9446	18.9446	18.9446	18.9446	18.9446
2031	29.2292	29.2292	22.5179	8.42343	4.30563	18.7107	24.9886	655.395	486.847	9426.44	7113.92	10.6413	172.023	22.5179	22.5179	22.5179	22.5179	22.5179	22.5179
2032	20.1717	20.1717	21.9251	10.5558	3.34558	17.1137	21.7077	756.396	498.085	8034.43	8667.31	12.8633	199.472	21.9251	21.9251	21.9251	21.9251	21.9251	21.9251
2033	26.203	26.203	17.9975	8.98175	4.00399	16.1317	24.3917	818.272	501.691	6214.97	9033.28	14.5519	210.802	17.9975	17.9975	17.9975	17.9975	17.9975	17.9975
2034	33.3137	33.3137	14.6504	8.8722	4.77988	16.3098	27.1653	621.477	476.501	9231.35	7359.19	11.596	195.85	14.6504	14.6504	14.6504	14.6504	14.6504	14.6504
2035	34.5258	34.5258	20.1545	10.8988	3.28633	12.7089	17.8117	707.037	668.666	6644.23	7014.16	10.3725	193.553	20.1545	20.1545	20.1545	20.1545	20.1545	20.1545
2020	30.72	30.72	22.04	17.86	3.58	20.53	32.48	975.37	794.27	12826.6	11753.9	17.16	288.9	22.04	22.04	22.04	22.04	22.04	22.04
2021	41.3204	41.3204	21.8252	17.2718	5.85437	26.7864	29.7476	1058.6	795.243	14069.2	12076	17.3981	195.184	21.8252	21.8252	21.8252	21.8252	21.8252	21.8252
2022	51.6543	51.6543	18.2675	17.3249	5.08059	23.5837	31.8409	887.445	718.579	10722	11872.2	11.6976	242.077	18.2675	18.2675	18.2675	18.2675	18.2675	18.2675
2023	33.6223	33.6223	24.2238	18.8153	3.82529	24.3794	42.1972	840.173	677.315	11389.5	7672.37	17.3968	268.118	24.2238	24.2238	24.2238	24.2238	24.2238	24.2238
2024	30.8305	30.8305	18.8626	17.9474	5.59747	26.9478	35.4684	792.273	736.938	13018.7	10807.5	13.3451	262.699	18.8626	18.8626	18.8626	18.8626	18.8626	18.8626
2025	32.667	32.667	19.4863	12.7062	3.83861	22.8936	34.9012	973.299	723.832	10317.4	10359.7	15.2078	210.097	19.4863	19.4863	19.4863	19.4863	19.4863	19.4863
2026	28.1813	28.1813	19.4296	14.3294	4.18742	16.9842	36.4557	895.371	704.324	10020.4	10454.9	11.9509	249.353	19.4296	19.4296	19.4296	19.4296	19.4296	19.4296
2027	43.354	43.354	18.4084	12.1313	4.19555	17.9775	30.0763	794.39	739.832	8614.8	9172.84	12.8875	168.383	18.4084	18.4084	18.4084	18.4084	18.4084	18.4084
2028	30.4554	30.4554	18.8195	11.6833	3.98652	18.0064	25.3874	817.196	695.541	11443.9	9499.65	15.5672	227.2	18.8195	18.8195	18.8195	18.8195	18.8195	18.8195
2029	34.9793	34.9793	19.0608	17.7425	3.31858	17.4513	24.3261	566.497	587.137	8447.97	9962.85	11.6035	182.599	19.0608	19.0608	19.0608	19.0608	19.0608	19.0608
2030	20.4923	20.4923	17.5383	11.4963	3.92882	15.8418	24.7188	639.564	494.168	8198.49	7658.74	15.8194	224.218	17.5383	17.5383	17.5383	17.5383	17.5383	17.5383
2031	26.7657	26.7657	18.8407	13.4009	4.19004	16.3339	29.0052	695.186	709.815	9654.49	10518.4	11.0675	160.154	18.8407	18.8407	18.8407	18.8407	18.8407	18.8407
2032	25.2216	25.2216	16.763	11.5447	2.73538	16.1808	20.5434	739.668	486.154	10117.2	6252.21	10.0858	197.628	16.763	16.763	16.763	16.763	16.763	16.763
2033	24.6232	24.6232	26.0532	9.96913	3.37752	15.9615	25.2429	529.801	330.561	9283.22	7619.88	11.7328	159.152	26.0532	26.0532	26.0532	26.0532	26.0532	26.0532
2034	34.5566	34.5566	19.0005	9.79115	3.06098	16.1181	28.5008	698.041	415.36	8947.87	7925.31	11.1134	169.53	19.0005	19.0005	19.0005	19.0005	19.0005	19.0005
2035	26.2457	26.2457	17.6512	9.859	3.25424	13.5946	21.2456	437.808	517.668	7097.21	7009.5	11.9836	156.082	17.6512	17.6512	17.6512	17.6512	17.6512	17.6512
2020	45.53	45.53	22.21	14.66	6.21	18.12	37.32	1030.98	707.08	12670	10577.7	20.29	236.22	22.21	22.21	22.21	22.21	22.21	22.21
2021	31.0971	31.0971	23.7573	17.6311	5.31068	32.9903	23.8252	896.573	578.864	8788.58	9323.58	13.2621	226.272	23.7573	23.7573	23.7573	23.7573	23.7573	23.7573
2022	36.0166	36.0166	19.672	13.9693	5.03346	22.0662	35.7338	982.383	952.078	13097.4	13000.7	17.3343	208.738	19.672	19.672	19.672	19.672	19.672	19.672
2023	31.8927	31.8927	20.9018	13.5624	5.802	21.5058	31.5998	984.848	585.151	8471.28	10113	14.203	198.229	20.9018	20.9018	20.9018	20.9018	20.9018	20.9018
2024	39.4488	39.4488	23.7048	16.8013	5.34869	18.0363	36.81	1195.98	653.989	9901.81	11023.3	15.433	232.517	23.7048	23.7048	23.7048	23.7048	23.7048	23.7048
2025	37.0059	37.0059	23.1007	16.1308	4.82198	19.2966	31.0798	857.606	604.119	10545.2	10185.2	14.8282	286.36	23.1007	23.1007	23.1007	23.1007	23.1007	23.1007
2026	37.7454	37.7454	22.453	13.2992	3.44206	21.6992	36.1793	805.509	709.609	9165.35	9846.93	12.5623	176.483	22.453	22.453	22.453	22.453	22.453	22.453
2027	31.1251	31.1251	20.1728	15.1885	4.09798	14.0177	33.4181	682.021	720.302	9388.97	14442.1	12.6761	186.206	20.1728	20.1728	20.1728	20.1728	20.1728	20.1728
2028	26.8636	26.8636	21.7403	12.1806	2.51032	17.3117	25.94	698.58	703.506	7548.65	7841.49	9.7492	212.098	21.7403	21.7403	21.7403	21.7403	21.7403	21.7403
2029	26.2191	26.2191	16.9608	12.8068	4.21529	20.2947	28.9246	743.133	752.506	13077.4	8682.81	10.27	172.168	16.9608	16.9608	16.9608	16.9608	16.9608	16.9608
2030	29.4959	29.4959	15.9757	11.2433	3.50468	14.7926	30.5079	791.679	657.467	9060.11	7173.26	14.9861	245.975	15.9757	15.9757	15.9757	15.9757	15.9757	15.9757
2031	36.8074	36.8074	21.2681	9.6371	3.54709	15.2142	25.003	773.735	490.119	9490.2	8986.26	14.0655	164.336	21.2681	21.2681	21.2681	21.2681	21.2681	21.2681
2032	30.0401	30.0401	18.7759	12.4635	3.67523	18.3762	21.5324	759.286	511.018	11099.5	7189.22	17.3101	154.079	18.7759	18.7759	18.7759	18.7759	18.7759	18.7759
2033	29.5737	29.5737	15.9751	10.4117	4.04485	15.873	24.8615	698.275	559.259	9145.44	8157.32	10.4935	180.908	15.9751	15.9751	15.9751	15.9751	15.9751	15.9751
2034	32.9038	32.9038	18.2865	11.9662	4.08571	17.9824	21.8962	706.272	576.872	8828.61	7966.26	11.7018	148.295	18.2865	18.2865	18.2865	18.2865	18.2865	18.2865
2035	23.4344	23.4344	16.759	9.1016	3.26708	17.0286	21.772	736.331	506.57	7892.54	6998.86	11.7782	171.499	16.759	16.759	16.759	16.759	16.759	16.759
2020	46.54	46.54	22	15.23	5.18	24.89	34.58	908.08	755.92	15019.4	10793.9	25.25	249.89	22	22	22	22	22	22
2021	40.6699	40.6699	20.5631	15.3981	4.00971	17.6408	38.2427	730.913	672.019	13345.3	10773.8	15.4854	278.951	20.5631	20.5631	20.5631	20.5631	20.5631	20.5631
2022	38.9009	38.9009	22.726	14.8082	4.26053	27.1468	45.4048	1034.05	847.026	10309.5	9471.1	17.8245	237.694	22.726	22.726	22.726	22.726	22.726	22.726
2023	32.4967	32.4967	20.0599	18.6872	6.64393	23.3178	39.6805	949.67	564.844	12464	8929.28	15.3561	246.191	20.0599	20.0599	20.0599	20.0599	20.0599	20.0599
2024	47.4807	47.4807	19.831	17.4854	5.16211	18.0985	32.03	894.68	669.031	10071.3	12602	16.0905	246.209	19.831	19.831	19.831	19.831	19.831	19.831
2025	37.8513	37.8513	20.5818	15.2164	4.06289	19.8831	35.8673	755.473	681.142	13190.1	9193.52	11.0241	208.743	20.5818	20.5818	20.5818	20.5818	20.5818	20.5818
2026	38.8593	38.8593	18.6508	16.6157	4.47217	22.1263	26.6571	1145.94	600.317	9256.42	9803.35	16.4231	206.314	18.6508	18.6508	18.6508	18.6508	18.6508	18.6508
2027	27.4906	27.4906	19.2459	11.0662	4.472	16.2944	25.466	1067.34	516.191	11096.4	12030	9.69205	184.1	19.2459	19.2459	19.2459	19.2459	19.2459	19.2459
2028	38.9889	38.9889	20.4852	10.6965	4.33386	13.4989	35.8708	745.313	621.068	10148.6	11060.5	13.8778	214.364	20.4852	20.4852	20.4852	20.4852	20.4852	20.4852
2029	25.0695	25.0695	19.7506	12.2167	4.05434	16.3247	25.422	712.384	572.513	11687.8	6951.61	7.97073	267.227	19.7506	19.7506	19.7506	19.7506	19.7506	19.7506
2030	29.3843	29.3843	19.1158	12.8951	4.74732	14.9861	24.6518	775.316	617.114	7337.47	9523.32	11.9576	308.226	19.1158	19.1158	19.1158	19.1158	19.1158	19.1158
2031	28.1166	28.1166	16.8324	10.858	4.79688	19.3031	29.9805	711.65	607.795	7794.41	9139.26	13.9572	155.357	16.8324	16.8324	16.8324	16.8324	16.8324	16.8324
2032	33.049	33.049	21.8831	12.8072	4.32751	18.7689	22.7247	590.941	429.476	7768.42	9073.2	11.692	183.691	21.8831	21.8831	21.8831	21.8831	21.8831	21.8831
2033	24.0444	24.0444	16.3701	8.4438	3.76566	18.6785	20.5171	761.167	588.056	8937.94	7663.58	14.2864	227.458	16.3701	16.3701	16.3701	16.3701	16.3701	16.3701
2034	18.0617	18.0617	13.0042	10.5581	3.56342	24.4746	22.0086	652.133	387.673	7175.84	8836.46	11.4704	175.871	13.0042	13.0042	13.0042	13.0042	13.0042	13.0042
2035	26.8298	26.8298	13.9027	11.9258	4.30048	16.4188	25.039	679.238	421.87	8188.71	8035.8	9.91035	207.418	13.9027	13.9027	13.9027	13.9027	13.9027	13.9027
2020	35.75	35.75	18.33	15.19	6.68	25.04	33.32	1212.67	610.43	15065.1	9760.95	15.24	222.71	18.33	18.33	18.33	18.33	18.33	18.33
2021	34.3981	34.3981	30.6311	15.0874	5.38835	17.9515	30.8641	771.951	740.553	13539.4	12019.7	15.466	264.874	30.6311	30.6311	30.6311	30.6311	30.6311	30.6311
2022	30.6438	30.6438	23.0465	14.8836	4.49618	17.0798	33.3208	887.661	707.918	9516.43	13759.1	13.6488	251.381	23.0465	23.0465	23.0465	23.0465	23.0465	23.0465
2023	36.7155	36.7155	24.3702	16.6556	4.63977	23.2995	36.9809	1141.7	633.251	12654.9	11043.7	17.104	178.032	24.3702	24.3702	24.3702	24.3702	24.3702	24.3702
2024	25.3219	25.3219	18.8182	17.4143	5.13546	22.0878	23.1362	1085.94	739.71	11563.9	9614.75	14.1269	224.405	18.8182	18.8182	18.8182	18.8182	18.8182	18.8182
2025	28.3108	28.3108	23.463	13.8794	4.08877	18.3132	35.3497	799.164	696.237	10938.2	9550.87	15.6563	178.931	23.463	23.463	23.463	23.463	23.463	23.463
2026	38.0637	38.0637	19.2621	10.3597	4.33817	15.5353	33.089	752.036	645.256	9233.86	8704.32	14.1284	191.533	19.2621	19.2621	19.2621	19.2621	19.2621	19.2621
2027	40.8091	40.8091	18.262	14.2779	5.13874	19.8638	25.2465	830.744	597.956	9239.13	7096.96	13.5949	223.82	18.262	18.262	18.262	18.262	18.262	18.262
2028	29.5239	29.5239	23.998	10.3413	3.73391	20.1063	26.8557	675.095	532.48	8259.97	5834.4	10.6965	216.93	23.998	23.998	23.998	23.998	23.998	23.998
2029	35.9296	35.9296	12.9448	11.3506	4.09267	14.7842	26.4107	875.961	493.726	10729.8	8584.25	13.4353	265.31	12.9448	12.9448	12.9448	12.9448	12.9448	12.9448
2030	33.0899	33.0899	21.1397	11.4367	4.25622	13.6913	26.393	657.258	576.144	9407.82	9214.41	13.8922	221.755	21.1397	21.1397	21.1397	21.1397	21.1397	21.1397
2031	28.7813	28.7813	17.9883	9.32646	2.96915	18.3351	24.035	659.932	606.126	9904.83	10015.7	10.6846	199.424	17.9883	17.9883	17.9883	17.9883	17.9883	17.9883
2032	28.6093	28.6093	16.763	10.0788	3.43676	16.2159	25.3128	790.329	640.262	7824.99	8886.92	9.99466	226.097	16.763	16.763	16.763	16.763	16.763	16.763
2033	33.6254	33.6254	18.3108	13.5237	4.54875	22.8119	19.9927	858.074	522.188	7736.12	6994.59	10.9837	189.379	18.3108	18.3108	18.3108	18.3108	18.3108	18.3108
2034	32.7386	32.7386	15.9858	10.8225	3.57004	15.7941	28.871	818.457	673.56	9742.76	8240.5	12.6141	148.798	15.9858	15.9858	15.9858	15.9858	15.9858	15.9858
2035	23.7296	23.7296	16.2263	10.4623	2.92689	17.0671	22.3625	559.37	426.575	7755.98	8684.78	12.0413	219.908	16.2263	16.2263	16.2263	16.2263	16.2263	16.2263
2020	31.8	31.8	23.3	11.04	3.44	19.56	37.74	1079.89	763.14	11301.2	12075.5	13.56	248.21	23.3	23.3	23.3	23.3	23.3	23.3
2021	45.4369	45.4369	23.7476	22.7282	5.40777	16.0388	35.6602	882.602	867.019	13259.3	11975	20.6117	249.32	23.7476	23.7476	23.7476	23.7476	23.7476	23.7476
2022	25.6763	25.6763	17.8905	17.1458	4.19455	22.6129	34.6498	986.332	631.7	12365	12557.1	18.9556	224.941	17.8905	17.8905	17.8905	17.8905	17.8905	17.8905
2023	42.7737	42.7737	21.6431	14.9717	5.73794	20.6273	44.3295	896.335	742.143	9966.3	9935.35	13.9468	266.81	21.6431	21.6431	21.6431	21.6431	21.6431	21.6431
2024	29.0802	29.0802	30.3241	11.5414	4.37136	27.4098	32.7852	1014.56	717.631	11167.7	10376.3	19.991	207.897	30.3241	30.3241	30.3241	30.3241	30.3241	30.3241
2025	41.4484	41.4484	17.4506	12.2318	4.67534	27.4482	35.5654	764.694	549.801	10093.6	11936.5	13.9053	198.823	17.4506	17.4506	17.4506	17.4506	17.4506	17.4506
2026	34.0102	34.0102	18.7094	10.3848	5.06678	19.5469	40.2997	722.824	909.014	9350.14	12516.3	14.5555	186.156	18.7094	18.7094	18.7094	18.7094	18.7094	18.7094
2027	35.9468	35.9468	18.7418	13.6112	4.91107	19.4979	35.8086	1110.66	716.667	6447.16	10935.3	13.9201	217.583	18.7418	18.7418	18.7418	18.7418	18.7418	18.7418
2028	34.0946	34.0946	20.943	11.328	3.98652	14.2094	35.0182	1064.62	490.334	8611.66	9913.38	11.7464	175.991	20.943	20.943	20.943	20.943	20.943	20.943
2029	28.4724	28.4724	17.8805	9.91743	3.31092	17.7349	30.4114	667.787	708.054	9101.41	8648.73	17.505	186.776	17.8805	17.8805	17.8805	17.8805	17.8805	17.8805
2030	33.0006	33.0006	21.1174	11.7939	3.28145	13.9071	24.9792	591.681	467.358	9158.8	8863.65	14.2122	171.387	21.1174	21.1174	21.1174	21.1174	21.1174	21.1174
2031	24.5912	24.5912	10.0272	13.1842	3.43873	11.8694	24.6346	634.597	525.403	10583.6	9754.59	13.8849	207.696	10.0272	10.0272	10.0272	10.0272	10.0272	10.0272
2032	35.7914	35.7914	14.9184	8.75322	2.84059	13.7821	23.7277	779.275	499.081	11303	7925	13.8803	202.096	14.9184	14.9184	14.9184	14.9184	14.9184	14.9184
2033	20.9733	20.9733	17.9226	11.869	3.90866	15.3214	21.2797	544.312	554.369	8265.33	7241.06	10.5207	196.543	17.9226	17.9226	17.9226	17.9226	17.9226	17.9226
2034	28.633	28.633	22.7028	9.45398	3.34526	13.3546	27.919	660.853	559.226	7550.52	8737	10.3729	189.119	22.7028	22.7028	22.7028	22.7028	22.7028	22.7028
2035	25.7772	25.7772	18.2032	10.2377	2.64447	16.6242	22.5807	570.949	378.795	7548.42	8028.74	10.5009	174.272	18.2032	18.2032	18.2032	18.2032	18.2032	18.2032
2020	32.73	32.73	24.32	16.62	4.55	20.74	36.56	1055.18	650.38	10430.8	12660.8	16.92	225.22	24.32	24.32	24.32	24.32	24.32	24.32
2021	31.068	31.068	22.7767	14.767	5.14563	19.4854	38.4272	914.427	759.981	14148	10216.3	15.7767	155.01	22.7767	22.7767	22.7767	22.7767	22.7767	22.7767
2022	26.5624	26.5624	24.2247	12.9041	4.61872	24.5923	31.9069	918.437	576.746	14841.3	10126.3	16.7405	237.299	24.2247	24.2247	24.2247	24.2247	24.2247	24.2247
2023	32.4143	32.4143	20.0325	11.7413	4.8594	26.5483	35.0957	923.671	593.964	10321.4	12133	14.5691	222.919	20.0325	20.0325	20.0325	20.0325	20.0325	20.0325
2024	34.0468	34.0468	21.5192	11.6036	6.53038	18.214	33.8691	794.174	801.691	13164.6	10705.6	13.8604	245.889	21.5192	21.5192	21.5192	21.5192	21.5192	21.5192
2025	34.2542	34.2542	16.9071	15.3889	5.20153	18.503	29.7773	721.486	565.88	11167.1	8296.54	12.0593	191.344	16.9071	16.9071	16.9071	16.9071	16.9071	16.9071
2026	38.4154	38.4154	22.2017	9.41332	4.59779	19.5636	24.4964	825.701	688.42	7939.34	10455.4	16.1969	261.823	22.2017	22.2017	22.2017	22.2017	22.2017	22.2017
2027	36.8737	36.8737	20.8233	11.1963	3.30115	23.0593	43.0613	1046.3	572.099	11026.4	10983.9	13.1721	249.79	20.8233	20.8233	20.8233	20.8233	20.8233	20.8233
2028	23.5481	23.5481	24.148	12.8279	3.14185	13.1673	20.8167	658.92	556.81	9551.8	6768.81	13.6568	184.951	24.148	24.148	24.148	24.148	24.148	24.148
2029	28.0585	28.0585	20.517	11.7492	3.90106	17.7425	21.8352	774.02	564.941	8565.78	8745.58	12.7915	179.196	20.517	20.517	20.517	20.517	20.517	20.517
2030	29.6298	29.6298	20.4998	13.2523	4.63571	18.1187	25.2843	627.472	536.298	8142.43	9933.1	12.0246	171.834	20.4998	20.4998	20.4998	20.4998	20.4998	20.4998
2031	29.7204	29.7204	16.3195	13.661	3.32314	18.0894	28.5067	650.374	498.962	10056	8894.4	10.634	161.613	16.3195	16.3195	16.3195	16.3195	16.3195	16.3195
2032	29.1634	29.1634	17.1137	13.3192	3.34558	17.3802	33.0981	691.364	434.673	8025.48	7265.93	13.3402	164.726	17.1137	17.1137	17.1137	17.1137	17.1137	17.1137
2033	31.5961	31.5961	16.2611	12.1141	3.30942	13.8506	16.8467	780.05	605.359	10018.8	6288.18	9.18603	193.737	16.2611	16.2611	16.2611	16.2611	16.2611	16.2611
2034	35.5549	35.5549	17.87	10.6704	3.82787	13.619	23.9391	726.985	466.875	5982.45	9529.13	11.1597	205.819	17.87	17.87	17.87	17.87	17.87	17.87
2035	21.021	21.021	12.9143	9.96812	4.2042	14.0118	24.808	616.784	476.724	7130.03	7342.88	10.565	197.546	12.9143	12.9143	12.9143	12.9143	12.9143	12.9143
2020	38.36	38.36	27.95	16.08	5.11	18.61	30.73	960.03	816.32	12080.4	14301.1	15.52	206.33	27.95	27.95	27.95	27.95	27.95	27.95
2021	38.5437	38.5437	31.1942	11.2136	6.45631	21.068	31.6699	1021.9	858.039	9845.62	16488.9	16.767	203.175	31.1942	31.1942	31.1942	31.1942	31.1942	31.1942
2022	36.4502	36.4502	21.199	15.2889	5.47648	20.3789	36.092	1115.71	696.607	10901.4	11534.5	16.1184	227.373	21.199	21.199	21.199	21.199	21.199	21.199
2023	40.8062	40.8062	24.4983	12.6473	6.27787	22.2105	29.0832	1269.01	655.214	13034.8	10789	14.6331	164.067	24.4983	24.4983	24.4983	24.4983	24.4983	24.4983
2024	39.2978	39.2978	18.9248	14.74	5.21542	19.369	30.8216	702.66	533.137	10979	10725.5	17.6898	221.864	18.9248	18.9248	18.9248	18.9248	18.9248	18.9248
2025	29.1907	29.1907	24.7137	12.0334	4.5632	21.5566	31.8561	779.721	708.047	9619.05	7374.99	12.9823	243.834	24.7137	24.7137	24.7137	24.7137	24.7137	24.7137
2026	39.4288	39.4288	22.8801	12.9056	4.17905	17.9389	29.1361	745.336	574.715	9125.16	10209.1	14.0697	192.027	22.8801	22.8801	22.8801	22.8801	22.8801	22.8801
2027	34.1255	34.1255	24.7505	16.6033	4.39883	16.9855	28.0679	901.458	688.567	8127.28	8495.45	14.6438	234.268	24.7505	24.7505	24.7505	24.7505	24.7505	24.7505
2028	28.0161	28.0161	22.7981	14.9988	4.16019	18.9379	29.5397	1009.15	540.674	10927.1	10455.7	15.504	167.805	22.7981	22.7981	22.7981	22.7981	22.7981	22.7981
2029	40.4208	40.4208	17.9801	11.5192	3.21895	19.5819	40.3902	747.509	507.054	10348.9	11753.5	12.324	177.019	17.9801	17.9801	17.9801	17.9801	17.9801	17.9801
2030	27.0553	27.0553	20.0459	14.9563	3.05823	20.8942	21.735	734.383	729.964	9234.72	8120.3	12.5975	214.827	20.0459	20.0459	20.0459	20.0459	20.0459	20.0459
2031	31.6204	31.6204	19.3826	11.696	3.11364	13.661	33.2531	649.45	583.081	9062.38	7899.36	15.0769	162.516	19.3826	19.3826	19.3826	19.3826	19.3826	19.3826
2032	25.9581	25.9581	15.6408	12.1549	3.87863	18.2709	25.8178	596.783	537.965	8985.03	9455.38	11.4816	187.065	15.6408	15.6408	15.6408	15.6408	15.6408	15.6408
2033	26.8771	26.8771	15.6346	8.6617	2.88042	12.4546	22.6416	732.023	577.059	6832.59	8351.13	10.7658	172.873	15.6346	15.6346	15.6346	15.6346	15.6346	15.6346
2034	28.5669	28.5669	15.2983	9.91016	3.60309	14.3991	22.1012	670.142	466.544	6293.74	6157.78	13.8769	184.849	15.2983	15.2983	15.2983	15.2983	15.2983	15.2983
2035	28.5757	28.5757	13.8578	11.1235	3.90894	14.6473	22.1378	567.669	494.285	8182.3	10083.1	9.87826	129.399	13.8578	13.8578	13.8578	13.8578	13.8578	13.8578
2020	40.9	40.9	24.93	12.8	4.93	23.19	36.58	1327.87	810.09	10844.3	12088.6	15.45	250.2	24.93	24.93	24.93	24.93	24.93	24.93
2021	30.7476	30.7476	21.835	14.3592	5.79612	24.2039	30.4078	980.67	683.835	10766	10146.9	16.8544	208.913	21.835	21.835	21.835	21.835	21.835	21.835
2022	36.3371	36.3371	27.9008	16.9102	6.1363	23.4989	37.2797	901.197	811.952	11332.7	11271.6	17.9942	210.189	27.9008	27.9008	27.9008	27.9008	27.9008	27.9008
2023	37.1181	37.1181	22.3295	12.0158	3.99002	20.728	28.9459	1025.51	694.876	8882.03	10147.8	16.6007	230.579	22.3295	22.3295	22.3295	22.3295	22.3295	22.3295
2024	35.2729	35.2729	19.5201	15.6285	7.30336	22.9852	40.9681	874.28	654.815	13491.2	8215.75	13.0608	261.34	19.5201	19.5201	19.5201	19.5201	19.5201	19.5201
2025	36.5229	36.5229	18.1493	14.0778	4.45969	21.7636	29.7945	870.64	586.531	11161.4	9809.86	15.1992	210.347	18.1493	18.1493	18.1493	18.1493	18.1493	18.1493
2026	32.6703	32.6703	21.2554	10.5607	3.53418	17.1601	34.0772	980.585	433.582	9594.16	9163.35	13.6761	217.788	21.2554	21.2554	21.2554	21.2554	21.2554	21.2554
2027	36.1582	36.1582	22.2624	11.4239	4.62649	15.4081	35.5809	819.458	661.767	8932.77	6228.13	15.3593	193.166	22.2624	22.2624	22.2624	22.2624	22.2624	22.2624
2028	37.868	37.868	20.5878	13.1042	4.4049	22.4903	30.7396	763.761	735.469	11852	9185.67	11.8254	188.179	20.5878	20.5878	20.5878	20.5878	20.5878	20.5878
2029	26.702	26.702	18.532	8.84445	4.00836	22.4867	26.8706	790.75	784.405	11836.5	6531.91	11.5422	241.222	18.532	18.532	18.532	18.532	18.532	18.532
2030	21.6606	21.6606	15.7971	14.2345	3.46748	14.867	28.8113	934.619	420.48	7859.48	10205.2	9.71787	189.089	15.7971	15.7971	15.7971	15.7971	15.7971	15.7971
2031	27.7915	27.7915	13.791	10.569	5.64933	15.4743	24.0855	557.319	714.662	8083.08	7594.63	11.472	148.559	13.791	13.791	13.791	13.791	13.791	13.791
2032	27.1364	27.1364	16.0756	12.2391	2.88969	15.4233	21.2167	568.525	497.594	11663.9	7256.08	10.3524	140.213	16.0756	16.0756	16.0756	16.0756	16.0756	16.0756
2033	35.0213	35.0213	19.5842	8.91365	2.87361	16.3837	22.0764	707.549	390.737	8587.24	7020.15	12.7066	152.165	19.5842	19.5842	19.5842	19.5842	19.5842	19.5842
2034	29.3867	29.3867	14.8619	12.3629	3.62954	16.6866	26.4249	516.498	573.665	7723.96	8982.4	12.3695	160.103	14.8619	14.8619	14.8619	14.8619	14.8619	14.8619
2035	25.2829	25.2829	16.4317	12.4906	3.42754	13.8193	28.3767	600.885	547.739	6966.52	7736.16	9.21714	154.631	16.4317	16.4317	16.4317	16.4317	16.4317	16.4317
2020	38.5	38.5	19.9	15.05	5.47	20.83	47.87	1063.85	707.16	12335.2	9618.42	16.45	281.72	19.9	19.9	19.9	19.9	19.9	19.9
2021	42.835	42.835	23.3689	13.466	5.33981	19.9709	36.8447	770.194	788.117	11373	10640.6	18.932	272.175	23.3689	23.3689	23.3689	23.3689	23.3689	23.3689
2022	47.2618	47.2618	25.9968	13.1775	5.48591	29.8426	36.9875	1091.08	817.089	9921.71	12191.6	13.8467	197.521	25.9968	25.9968	25.9968	25.9968	25.9968	25.9968
2023	39.7263	39.7263	22.1647	15.3927	5.68303	18.8885	31.4809	971.093	575.185	13593.2	12255.1	16.015	209.897	22.1647	22.1647	22.1647	22.1647	22.1647	22.1647
2024	38.2138	38.2138	23.4827	14.3935	6.1661	21.9101	30.8749	680.075	700.821	11329.2	12886.9	15.433	213.885	23.4827	23.4827	23.4827	23.4827	23.4827	23.4827
2025	31.9338	31.9338	21.8154	12.3612	4.61496	20.5215	43.1132	668.108	652.538	11189.2	9065.31	13.3187	210.934	21.8154	21.8154	21.8154	21.8154	21.8154	21.8154
2026	29.4543	29.4543	24.2117	15.2673	4.10367	21.9002	32.4525	765.854	706.343	12187.8	11389.4	13.2406	175.076	24.2117	24.2117	24.2117	24.2117	24.2117	24.2117
2027	28.8891	28.8891	16.4082	14.2372	4.39883	19.8801	31.5236	702.365	604.948	10700.4	8620.58	14.8308	232.756	16.4082	16.4082	16.4082	16.4082	16.4082	16.4082
2028	25.3795	25.3795	18.8195	12.0148	3.2129	16.7355	23.6981	652.92	585.544	10450.8	9986.11	15.7092	185.424	18.8195	18.8195	18.8195	18.8195	18.8195	18.8195
2029	31.0629	31.0629	18.5549	10.1857	4.75178	15.5889	29.1315	803.58	480.72	9675.37	6928.58	11.0824	226.898	18.5549	18.5549	18.5549	18.5549	18.5549	18.5549
2030	35.9769	35.9769	10.1048	10.2015	4.29342	14.5024	29.5777	673.941	531.796	9870.42	7801.53	12.9324	171.357	10.1048	10.1048	10.1048	10.1048	10.1048	10.1048
2031	31.317	31.317	19.2453	10.2512	4.75353	13.2637	27.2353	665.422	440.374	9189.88	8608.93	12.3606	190.279	19.2453	19.2453	19.2453	19.2453	19.2453	19.2453
2032	24.394	24.394	18.0395	8.45163	3.46482	15.767	24.5764	555.556	496.977	9155.06	8412.03	10.8644	227.731	18.0395	18.0395	18.0395	18.0395	18.0395	18.0395
2033	20.3877	20.3877	17.0238	9.40394	4.31042	14.6541	23.309	779.839	532.497	7146.29	7746.35	11.1336	169.748	17.0238	17.0238	17.0238	17.0238	17.0238	17.0238
2034	27.9256	27.9256	15.0404	10.3002	4.33032	16.3693	27.0728	604.877	573.381	9608.42	8879	12.9844	184.174	15.0404	15.0404	15.0404	15.0404	15.0404	15.0404
2035	29.93	29.93	17.0864	9.53807	2.81136	14.7243	27.1636	651.83	511.75	8038.65	8608.94	11.4316	155.902	17.0864	17.0864	17.0864	17.0864	17.0864	17.0864
2020	37.17	37.17	23.2	16.15	5.67	23.73	36.62	717.39	891.64	14789.8	14320.7	15.83	221.58	23.2	23.2	23.2	23.2	23.2	23.2
2021	46.4078	46.4078	21.4951	18.5437	5.20388	27.2039	34.8738	1115.64	767.466	12116.3	8792.43	15.4757	190.864	21.4951	21.4951	21.4951	21.4951	21.4951	21.4951
2022	37.8829	37.8829	26.7791	17.8716	4.74126	20.0961	30.9171	1003.46	746.074	11304	10079.1	21.0576	267.839	26.7791	26.7791	26.7791	26.7791	26.7791	26.7791
2023	36.02	36.02	20.3711	13.5258	4.89601	23.089	27.3078	937.041	719.503	9124.87	10571.7	19.2088	213.008	20.3711	20.3711	20.3711	20.3711	20.3711	20.3711
2024	35.5128	35.5128	18.2406	14.6423	3.6428	21.4836	37.1121	826.222	452.951	14655.6	7979.05	16.4015	254.249	18.2406	18.2406	18.2406	18.2406	18.2406	18.2406
2025	38.3085	38.3085	26.0939	12.5165	3.70922	17.4247	38.7053	680.995	781.722	11321.4	9585.33	14.6989	280.175	26.0939	26.0939	26.0939	26.0939	26.0939	26.0939
2026	29.6134	29.6134	17.3527	14.9323	4.58104	16.6492	30.5682	944.222	819.194	8730.71	9288.81	18.2823	180.821	17.3527	17.3527	17.3527	17.3527	17.3527	17.3527
2027	31.2308	31.2308	19.3353	14.9609	2.75638	19.8394	32.0114	817.604	542.966	9686.86	9476.72	15.6439	232.902	19.3353	19.3353	19.3353	19.3353	19.3353	19.3353
2028	25.9163	25.9163	16.6407	11.6201	3.88389	20.3825	34.9156	692.028	599.091	10641.4	9866.42	13.2147	202.286	16.6407	16.6407	16.6407	16.6407	16.6407	16.6407
2029	26.0735	26.0735	21.7049	13.1287	4.85142	20.2487	25.6903	734.266	455.949	8863.44	8229.9	14.5083	214.351	21.7049	21.7049	21.7049	21.7049	21.7049	21.7049
2030	29.4364	29.4364	14.7851	8.92169	3.89161	15.8194	21.9284	754.801	370.03	9405.19	9877.41	11.5186	206.828	14.7851	14.7851	14.7851	14.7851	14.7851	14.7851
2031	25.2053	25.2053	16.659	12.0428	3.67712	18.4579	29.0991	673.614	491.738	8708.12	11667.5	13.3576	242.871	16.659	16.659	16.659	16.659	16.659	16.659
2032	29.2475	29.2475	14.3923	12.6739	4.48182	14.3222	25.9791	595.766	461.718	8473.97	6530.76	12.204	173.921	14.3923	14.3923	14.3923	14.3923	14.3923	14.3923
2033	28.205	28.205	15.5734	12.7474	3.75204	14.4634	20.3673	549.65	554.111	7674.93	6431.89	12.1141	192.178	15.5734	15.5734	15.5734	15.5734	15.5734	15.5734
2034	29.9685	29.9685	15.4569	7.41774	3.21964	13.3744	26.3125	725.683	442.995	6283.44	8621.29	11.4373	175.963	15.4569	15.4569	15.4569	15.4569	15.4569	15.4569
2035	26.0917	26.0917	13.3251	9.31984	3.56875	15.9053	26.8042	726.292	574.569	8922.81	8148.95	11.0336	142.006	13.3251	13.3251	13.3251	13.3251	13.3251	13.3251
2020	35.75	35.75	33.08	17.51	4.03	24.38	32.83	980.92	631.01	11751.4	12197	19.3	278.26	33.08	33.08	33.08	33.08	33.08	33.08
2021	46.0097	46.0097	19.2524	17.2039	4.4466	24.0583	30.932	1166.99	741.495	14445.7	10358	14.5728	265.398	19.2524	19.2524	19.2524	19.2524	19.2524	19.2524
2022	45.2635	45.2635	23.612	12.1595	6.21171	27.8726	42.2849	905.316	725.695	8895.29	11630.3	17.3155	280.583	23.612	23.612	23.612	23.612	23.612	23.612
2023	42.7646	42.7646	19.6572	12.8394	4.63062	18.5865	36.0017	744.44	537.81	12983	11464	19.0166	210.51	19.6572	19.6572	19.6572	19.6572	19.6572	19.6572
2024	30.5018	30.5018	22.461	16.2415	4.80671	19.6622	32.1988	835.533	642.296	11333.1	10032.4	14.3313	184.93	22.461	22.461	22.461	22.461	22.461	22.461
2025	27.3188	27.3188	26.3096	11.8264	4.03701	18.8049	35.4791	798.103	638.106	10202.8	8970.92	11.8005	190.671	26.3096	26.3096	26.3096	26.3096	26.3096	26.3096
2026	29.3036	29.3036	24.6723	12.2608	4.40517	18.5503	27.4444	853.999	839.611	9903.92	10370.9	14.8318	240.048	24.6723	24.6723	24.6723	24.6723	24.6723	24.6723
2027	31.3122	31.3122	17.1237	15.343	3.83779	18.7743	27.2467	796.22	567.717	12109.9	10517.7	12.7493	287.29	17.1237	17.1237	17.1237	17.1237	17.1237	17.1237
2028	38.2469	38.2469	23.3507	9.34661	3.97073	20.9588	22.0956	906.944	593.43	12664	8652.83	9.29924	212.533	23.3507	23.3507	23.3507	23.3507	23.3507	23.3507
2029	31.5687	31.5687	24.0655	11.5346	3.69413	17.5509	29.3768	979.933	543.573	8638.52	10061.5	13.8338	206.948	24.0655	24.0655	24.0655	24.0655	24.0655	24.0655
2030	33.834	33.834	19.0042	12.4785	4.31574	16.3403	23.9598	813.414	536.008	9678.58	10317	12.8356	160.382	19.0042	19.0042	19.0042	19.0042	19.0042	19.0042
2031	24.9524	24.9524	12.7941	9.10973	3.98054	16.0666	21.4704	530.669	607.564	7952.31	8520.04	9.67322	234.469	12.7941	12.7941	12.7941	12.7941	12.7941	12.7941
2032	25.4531	25.4531	21.6586	10.9135	3.68926	23.8469	23.6155	630.414	503.324	10756.3	6542.98	12.9615	183.334	21.6586	21.6586	21.6586	21.6586	21.6586	21.6586
2033	29.2605	29.2605	19.1484	10.6637	3.23452	14.3068	27.885	580.627	509.978	9927.64	6986.28	13.3671	176.591	19.1484	19.1484	19.1484	19.1484	19.1484	19.1484
2034	27.4099	27.4099	13.9959	11.9398	3.10725	13.8967	19.8071	652.391	469.162	8315.66	10212.8	12.3497	178.72	13.9959	13.9959	13.9959	13.9959	13.9959	13.9959
2035	22.1892	22.1892	17.4972	10.3404	2.88196	20.2507	27.8376	668.775	551.173	7517.67	7225.19	9.15295	174.034	17.4972	17.4972	17.4972	17.4972	17.4972	17.4972
2020	45	45	28.25	14.5	4.89	25.7	39.82	1016.03	796.76	13616.3	11122.6	17.18	293.37	28.25	28.25	28.25	28.25	28.25	28.25
2021	40.534	40.534	26.7184	18.3204	6.25243	20.2524	30.9223	1141.39	804.136	13492.2	13089.1	17.466	275.204	26.7184	26.7184	26.7184	26.7184	26.7184	26.7184
2022	35.0174	35.0174	32.6232	17.1929	5.24083	19.7662	33.0851	954.416	789.424	9239.93	12131.1	18.4466	185.013	32.6232	32.6232	32.6232	32.6232	32.6232	32.6232
2023	38.4176	38.4176	18.6506	17.1406	3.93511	21.7621	33.2105	1083.56	798.919	11528.5	12648.9	14.3952	185.856	18.6506	18.6506	18.6506	18.6506	18.6506	18.6506
2024	40.4617	40.4617	22.7719	11.9235	4.95776	25.7484	37.0677	707.884	781.078	9831.91	11223.4	12.3144	258.328	22.7719	22.7719	22.7719	22.7719	22.7719	22.7719
2025	35.5222	35.5222	20.9183	11.1018	3.61433	22.1	38.964	814.053	636.778	10840.2	12010.1	17.4851	205.499	20.9183	20.9183	20.9183	20.9183	20.9183	20.9183
2026	34.4122	34.4122	25.493	14.3042	5.25103	14.4801	34.4374	739.532	593.048	11289.2	11232.9	15.3427	203.425	25.493	25.493	25.493	25.493	25.493	25.493
2027	33.1091	33.1091	20.9534	12.7899	4.89481	20.6444	29.5884	732.62	700.161	7344	9381.38	12.6924	216.721	20.9534	20.9534	20.9534	20.9534	20.9534	20.9534
2028	32.5158	32.5158	18.6458	13.6331	4.11282	19.5852	33.9604	767.045	726.762	7987.21	10181.5	13.791	172.375	18.6458	18.6458	18.6458	18.6458	18.6458	18.6458
2029	24.4334	24.4334	17.275	11.1514	2.96603	13.1517	21.3907	699.616	410.386	7986.61	11486.4	10.6302	163.377	17.275	17.275	17.275	17.275	17.275	17.275
2030	29.9498	29.9498	15.7376	12.5082	4.51665	19.4655	29.9051	646.402	740.173	7854.93	8108.81	11.34	220.177	15.7376	15.7376	15.7376	15.7376	15.7376	15.7376
2031	35.1241	35.1241	16.7818	13.9933	2.44178	19.3464	27.1125	473.721	627.965	11004.8	7053.53	12.6279	153.782	16.7818	16.7818	16.7818	16.7818	16.7818	16.7818
2032	24.0223	24.0223	17.8221	9.72113	3.45079	16.0546	27.0452	533.28	602.548	8829.14	9201.37	14.5326	233.09	17.8221	17.8221	17.8221	17.8221	17.8221	17.8221
2033	25.6174	25.6174	15.2669	8.55275	3.08471	16.0296	22.9413	611.004	470.66	10393	6639.65	13.1219	154.726	15.2669	15.2669	15.2669	15.2669	15.2669	15.2669
2034	26.6364	26.6364	14.5776	8.38297	3.22625	13.5661	26.3323	526.97	571.219	6855.95	7852	12.2439	210.811	14.5776	14.5776	14.5776	14.5776	14.5776	14.5776
2035	21.4061	21.4061	19.3136	9.73705	3.53024	16.2263	25.5268	444.643	581.18	5443.41	4839.95	11.8103	168.951	19.3136	19.3136	19.3136	19.3136	19.3136	19.3136
2020	44.54	44.54	24.45	18.94	5.01	25.94	37.22	951.5	728.86	11163	11693.3	13.74	233.94	24.45	24.45	24.45	24.45	24.45	24.45
2021	35.3981	35.3981	25.932	14.0874	4.35922	23.9029	35.3398	729.738	696.981	8794.68	10830.5	17.466	244.126	25.932	25.932	25.932	25.932	25.932	25.932
2022	38.2128	38.2128	19.9642	13.809	5.24083	28.2213	24.4132	883.457	686.691	9983.97	9592.11	13.2152	233.867	19.9642	19.9642	19.9642	19.9642	19.9642	19.9642
2023	34.1348	34.1348	23.8028	10.9634	5.12479	18.8062	27.6373	927.597	721.653	12865	10283.1	14.4867	189.251	23.8028	23.8028	23.8028	23.8028	23.8028	23.8028
2024	29.4	29.4	25.8283	14.7133	3.85603	25.544	31.3547	1110.78	668.302	9668.18	9394.46	14.5179	219.456	25.8283	25.8283	25.8283	25.8283	25.8283	25.8283
2025	40.9825	40.9825	21.1512	11.6883	3.43318	20.2541	29.7773	1012.12	624.563	12367.3	9256.79	15.9841	254.306	21.1512	21.1512	21.1512	21.1512	21.1512	21.1512
2026	36.2128	36.2128	20.6775	11.8588	3.71006	14.2121	31.6234	913.62	747.413	10470	10554	15.058	236.43	20.6775	20.6775	20.6775	20.6775	20.6775	20.6775
2027	28.385	28.385	18.5141	12.0744	5.35827	19.0833	27.4256	1023.67	828.979	11235.7	9690.37	12.9119	228.178	18.5141	18.5141	18.5141	18.5141	18.5141	18.5141
2028	26.9425	26.9425	23.6744	12.9779	2.96028	17.7854	43.1254	612.874	571.659	7048.57	9128.63	20.2247	175.233	23.6744	23.6744	23.6744	23.6744	23.6744	23.6744
2029	31.4231	31.4231	16.6466	11.3506	4.05434	17.8728	29.5224	640.188	599.66	8588.54	9921.23	12.4466	179.487	16.6466	16.6466	16.6466	16.6466	16.6466	16.6466
2030	29.7563	29.7563	16.4296	9.30861	3.64606	14.3833	31.3264	698.905	843.877	9169.28	6935.19	11.7567	235.424	16.4296	16.4296	16.4296	16.4296	16.4296	16.4296
2031	22.3734	22.3734	16.8902	11.2048	3.92997	21.8966	20.1845	608.12	616.536	9356.03	8838.83	10.8724	186.76	16.8902	16.8902	16.8902	16.8902	16.8902	16.8902
2032	26.0563	26.0563	16.3632	11.671	3.39468	15.1849	25.7406	716.088	586.641	8668.13	7368.04	10.9415	224.911	16.3632	16.3632	16.3632	16.3632	16.3632	16.3632
2033	28.8042	28.8042	15.8798	8.56637	2.99619	17.8477	26.4209	480.745	548.07	9069.52	8309.77	10.6297	167.773	15.8798	15.8798	15.8798	15.8798	15.8798	15.8798
2034	29.2677	29.2677	19.4567	12.3761	4.72038	14.8157	26.6364	800.058	560.958	9181.24	10149.4	11.9464	163.99	19.4567	19.4567	19.4567	19.4567	19.4567	19.4567
2035	19.6025	19.6025	13.4342	9.50598	2.99108	16.3482	29.3459	785.568	544.402	8416.41	7549.11	13.0747	183.091	13.4342	13.4342	13.4342	13.4342	13.4342	13.4342
2020	41.55	41.55	23.04	20.37	4.06	21.6	35.61	1231.45	729.43	12150.6	10171.6	16.52	250.82	23.04	23.04	23.04	23.04	23.04	23.04
2021	39.2233	39.2233	26.4272	11.4175	5.51456	26.0291	32.3495	1209.5	525.01	9439.14	14348	17.8447	211.495	26.4272	26.4272	26.4272	26.4272	26.4272	26.4272
2022	34.8666	34.8666	21.0105	18.2015	5.31624	17.5794	36.3371	834.32	697.653	12028.5	10960.7	14.3086	251.673	21.0105	21.0105	21.0105	21.0105	21.0105	21.0105
2023	35.3885	35.3885	18.6323	16.9576	4.96007	15.9509	31.6273	1012.54	672.538	14761.8	8905.03	16.9393	212.578	18.6323	18.6323	18.6323	18.6323	18.6323	18.6323
2024	37.4053	37.4053	21.2793	10.8218	4.21143	21.3148	38.1694	945.768	692.282	11719	14280.5	13.1763	220.691	21.2793	21.2793	21.2793	21.2793	21.2793	21.2793
2025	25.8179	25.8179	20.5991	10.1098	3.98525	16.5621	23.4716	879.473	572.375	9855.9	10472.5	16.9589	208.027	20.5991	20.5991	20.5991	20.5991	20.5991	20.5991
2026	34.3704	34.3704	20.5519	13.6761	3.46718	18.7345	29.4543	912.121	697.851	12158.8	8003.19	13.9357	143.377	20.5519	20.5519	20.5519	20.5519	20.5519	20.5519
2027	27.0759	27.0759	21.9697	12.8468	4.39883	18.8881	29.0518	735.295	763.639	9006.1	8764.28	14.9284	225.478	21.9697	21.9697	21.9697	21.9697	21.9697	21.9697
2028	35.3576	35.3576	18.1643	14.0594	4.88644	18.1801	30.6133	700.245	665.022	9456.52	9456.44	14.2646	190.563	18.1643	18.1643	18.1643	18.1643	18.1643	18.1643
2029	26.7173	26.7173	14.3167	12.5156	5.5182	22.9312	30.4421	739.837	518.466	9024.47	8547.99	14.1634	207.308	14.3167	14.3167	14.3167	14.3167	14.3167	14.3167
2030	38.239	38.239	20.1352	11.7492	5.0896	19.3167	28.5881	757.19	423.01	6415.79	7219.53	14.2717	183.084	20.1352	20.1352	20.1352	20.1352	20.1352	20.1352
2031	25.8482	25.8482	18.1906	10.8724	4.58738	16.9697	25.3209	783.935	618.696	12382	11231	12.1945	176.054	18.1906	18.1906	18.1906	18.1906	18.1906	18.1906
2032	25.3198	25.3198	15.0095	10.3313	3.94877	14.7991	25.4952	670.659	509.342	8519.96	7499.51	9.99466	171.873	15.0095	15.0095	15.0095	15.0095	15.0095	15.0095
2033	33.244	33.244	18.3584	12.1209	4.37852	18.5287	27.742	651.698	579.633	7969.98	9780.94	11.6034	176.38	18.3584	18.3584	18.3584	18.3584	18.3584	18.3584
2034	26.6364	26.6364	19.4303	12.072	3.47087	15.49	32.5336	656.437	467.232	7141.28	8298.17	10.9547	157.994	19.4303	19.4303	19.4303	19.4303	19.4303	19.4303
2035	25.0647	25.0647	16.4317	9.49314	3.24782	15.4239	18.6012	748.283	480.498	7144.48	7010.41	9.76914	144.079	16.4317	16.4317	16.4317	16.4317	16.4317	16.4317
2020	35.4	35.4	25.62	16.91	5.77	20.92	44.07	1244.58	974.33	12430.4	14422.9	16.92	292.52	25.62	25.62	25.62	25.62	25.62	25.62
2021	35.7184	35.7184	27.6699	11.6117	4.28155	16.8738	41.4272	971.35	746.194	11881.5	12498.9	15.1942	301.816	27.6699	27.6699	27.6699	27.6699	27.6699	27.6699
2022	40.8238	40.8238	25.846	14.9401	4.9392	21.6797	32.1331	822.198	560.449	12093.9	10944.6	21.1801	262.409	25.846	25.846	25.846	25.846	25.846	25.846
2023	24.1414	24.1414	14.6057	16.015	5.41764	17.6714	32.0391	1038.13	921.74	10925.3	14230.8	13.3336	240.463	14.6057	14.6057	14.6057	14.6057	14.6057	14.6057
2024	30.0309	30.0309	24.0958	17.903	3.54506	16.4015	28.5915	991.925	863.556	11324.3	9185.14	15.5841	212.002	24.0958	24.0958	24.0958	24.0958	24.0958	24.0958
2025	36.1606	36.1606	23.601	14.233	5.09802	20.3144	26.4821	904.049	597.408	9668.46	12453.1	15.7254	237.864	23.601	23.601	23.601	23.601	23.601	23.601
2026	40.8692	40.8692	19.5218	13.1736	4.59779	23.2569	36.6232	668.262	464.46	11706.1	11533.6	11.3479	243.147	19.5218	19.5218	19.5218	19.5218	19.5218	19.5218
2027	24.4415	24.4415	20.7826	11.5052	4.9436	18.7662	42.6466	788.016	621.95	9426.21	7362.18	13.5786	208.68	20.7826	20.7826	20.7826	20.7826	20.7826	20.7826
2028	30.1002	30.1002	19.1905	9.63869	3.73391	16.7513	29.8634	922.859	665.819	10425.6	10014	15.5829	177.222	19.1905	19.1905	19.1905	19.1905	19.1905	19.1905
2029	32.3811	32.3811	15.7652	14.6539	4.65215	18.6852	30.3348	798.974	564.374	8242.78	9445.58	14.9068	149.168	15.7652	15.7652	15.7652	15.7652	15.7652	15.7652
2030	25.8126	25.8126	19.2646	10.3355	3.19216	17.9103	26.2665	642.905	595.149	8143.67	8208.57	10.6182	198.948	19.2646	19.2646	19.2646	19.2646	19.2646	19.2646
2031	32.9063	32.9063	18.5373	12.2234	4.01666	19.332	28.7668	735.071	711.347	7606.1	8474.25	12.5557	199.706	18.5373	18.5373	18.5373	18.5373	18.5373	18.5373
2032	28.2656	28.2656	16.3772	10.6399	3.72433	14.2801	28.5742	839.152	537.804	7688.87	9352.94	12.5056	183.179	16.3772	16.3772	16.3772	16.3772	16.3772	16.3772
2033	31.6983	31.6983	17.2621	9.82613	3.22771	13.1764	32.6652	723.497	468.781	8439.04	9392.94	8.3757	188.446	17.2621	17.2621	17.2621	17.2621	17.2621	17.2621
2034	24.1044	24.1044	17.6849	11.9795	3.12709	14.7826	22.4317	555.941	480.996	10577.9	6379.31	12.1117	148.137	17.6849	17.6849	17.6849	17.6849	17.6849	17.6849
2035	24.2175	24.2175	14.8013	10.9758	2.9654	15.2956	27.6001	661.022	489.356	7154.01	6349	13.7294	177.507	14.8013	14.8013	14.8013	14.8013	14.8013	14.8013
2020	30.51	30.51	31.57	13.74	5.83	21.16	33.56	867.6	649.51	16134.3	12755.7	16.76	231.36	31.57	31.57	31.57	31.57	31.57	31.57
2021	33.1262	33.1262	23.767	13.7961	6.16505	25.9417	41.9709	880.544	787.864	13314.3	10073.2	19.4563	253.922	23.767	23.767	23.767	23.767	23.767	23.767
2022	49.1847	49.1847	21.9436	12.7062	4.01546	22.7731	34.0371	851.833	721.906	13601.9	13659.3	14.8553	296.22	21.9436	21.9436	21.9436	21.9436	21.9436	21.9436
2023	38.0058	38.0058	27.7745	13.8278	6.01248	26.1731	35.2879	947.657	724.728	11346.4	10973.9	16.0424	228.575	27.7745	27.7745	27.7745	27.7745	27.7745	27.7745
2024	37.2365	37.2365	19.4845	13.0163	5.08215	21.759	36.6945	783.672	858.358	14416.8	10137.3	11.2482	268.687	19.4845	19.4845	19.4845	19.4845	19.4845	19.4845
2025	24.4118	24.4118	22.6521	13.2583	4.5977	21.0822	30.1654	669.117	624.667	9612.2	11511.6	17.1745	220.362	22.6521	22.6521	22.6521	22.6521	22.6521	22.6521
2026	30.3839	30.3839	17.5285	15.527	4.76529	17.2354	30.3086	887.356	536.543	8687.26	10184.3	12.5706	218.416	17.5285	17.5285	17.5285	17.5285	17.5285	17.5285
2027	26.4255	26.4255	18.6442	10.9442	3.76461	20.8233	40.866	920.729	624.942	10608.2	10161.7	14.9202	202.362	18.6442	18.6442	18.6442	18.6442	18.6442	18.6442
2028	31.4343	31.4343	16.1434	12.2201	4.04967	13.8778	28.6556	916.425	588.086	9349.66	8794.16	11.5491	228.644	16.1434	16.1434	16.1434	16.1434	16.1434	16.1434
2029	30.6107	30.6107	18.3787	12.0557	4.06967	17.9495	25.3684	742.075	612.045	11840.6	7319.13	11.3583	239.919	18.3787	18.3787	18.3787	18.3787	18.3787	18.3787
2030	27.2636	27.2636	17.4044	14.9116	3.34842	15.0456	28.03	748.573	487.404	8025.02	10902.3	8.0883	205.362	17.4044	17.4044	17.4044	17.4044	17.4044	17.4044
2031	27.4376	27.4376	15.561	10.4318	3.62655	15.8427	26.0722	730.866	403.4	10851	7554.93	9.72379	216.885	15.561	15.561	15.561	15.561	15.561	15.561
2032	30.7976	30.7976	12.6809	11.0678	3.3035	15.9564	27.6344	679.455	497.468	9152.84	7438.21	12.1198	142.366	12.6809	12.6809	12.6809	12.6809	12.6809	12.6809
2033	25.6582	25.6582	17.8341	10.9633	4.39214	12.8904	28.3957	858.005	404.206	8469.26	10128.5	11.3991	205.532	17.8341	17.8341	17.8341	17.8341	17.8341	17.8341
2034	20.1971	20.1971	22.1607	8.89203	2.59819	14.8487	21.0235	578.141	333.574	11222.3	9009.19	11.5563	158.853	22.1607	22.1607	22.1607	22.1607	22.1607	22.1607
2035	27.5551	27.5551	17.6191	10.8731	4.00522	13.5048	28.2933	660.778	479.368	8049.26	7195.18	10.3853	156.601	17.6191	17.6191	17.6191	17.6191	17.6191	17.6191
2020	41.79	41.79	26.47	16.93	6.91	20.68	49.05	1331.43	861.99	13029	14049.8	17.8	224.85	26.47	26.47	26.47	26.47	26.47	26.47
2021	41.1553	41.1553	22.068	16.5146	5.97087	24.7184	37.8738	1046.75	632.155	10627.2	12806.4	17.4951	259.612	22.068	22.068	22.068	22.068	22.068	22.068
2022	34.3293	34.3293	16.7782	11.5468	4.76954	20.6523	42.5676	640.522	709.878	10789.5	12459.8	17.438	230.201	16.7782	16.7782	16.7782	16.7782	16.7782	16.7782
2023	32.881	32.881	29.1656	9.59984	4.29201	20.3528	33.7596	833.337	798.122	12426.2	11543.7	17.3785	231.998	29.1656	29.1656	29.1656	29.1656	29.1656	29.1656
2024	30.3774	30.3774	22.6386	16.8546	3.80272	18.3473	23.4916	873.152	863.21	9306.8	11973.6	15.3353	175.174	22.6386	22.6386	22.6386	22.6386	22.6386	22.6386
2025	39.3867	39.3867	22.6349	15.7599	4.10602	20.0039	31.2523	776.279	639.555	10522.9	10399.8	13.6033	235.492	22.6349	22.6349	22.6349	22.6349	22.6349	22.6349
2026	35.5596	35.5596	18.768	13.0396	3.9613	17.4448	31.8747	904.784	561.408	8312.6	9309.17	15.259	224.27	18.768	18.768	18.768	18.768	18.768	18.768
2027	35.1093	35.1093	25.9458	12.481	4.56957	20.1891	38.3779	584.71	691.144	10409.5	8053.53	11.9931	198.915	25.9458	25.9458	25.9458	25.9458	25.9458	25.9458
2028	27.3609	27.3609	19.3958	13.5542	4.35754	19.1826	31.1659	736.211	550.289	9907.1	8448.01	14.5804	209.77	19.3958	19.3958	19.3958	19.3958	19.3958	19.3958
2029	27.6906	27.6906	19.5973	9.84846	3.03501	16.6926	24.6556	684.249	597.445	7026.03	9637.02	14.9911	180.583	19.5973	19.5973	19.5973	19.5973	19.5973	19.5973
2030	28.9899	28.9899	14.6587	9.98574	3.93626	17.9922	30.3144	741.497	607.374	7509.86	9707.84	14.4577	168.753	14.6587	14.6587	14.6587	14.6587	14.6587	14.6587
2031	30.7318	30.7318	17.9088	12.8447	3.46762	17.9883	20.1772	585.132	642.102	9074.95	7249.3	9.99831	204.091	17.9088	17.9088	17.9088	17.9088	17.9088	17.9088
2032	34.6552	34.6552	16.763	10.661	3.74537	15.8863	27.8588	702.544	534.129	7419.85	9832.56	12.688	218.543	16.763	16.763	16.763	16.763	16.763	16.763
2033	25.2088	25.2088	16.0705	9.9487	3.71799	14.2387	25.8012	637.725	444.675	7628.83	7440.1	11.2289	201.494	16.0705	16.0705	16.0705	16.0705	16.0705	16.0705
2034	17.9956	17.9956	14.2537	11.7084	4.1386	16.1313	21.0169	570.988	459.391	8466.59	6844.2	10.2077	179.361	14.2537	14.2537	14.2537	14.2537	14.2537	14.2537
2035	26.5731	26.5731	15.0773	8.96681	3.56875	15.3854	22.5743	830.159	472.783	9252.57	6445.41	11.1556	171.095	15.0773	15.0773	15.0773	15.0773	15.0773	15.0773
2020	45.04	45.04	26.95	14.11	4.99	22.38	31.99	1023.2	598.58	13241.8	12219.8	20.68	192.28	26.95	26.95	26.95	26.95	26.95	26.95
2021	40.0971	40.0971	25.4272	14.1456	4.43689	22.8932	47.3204	1091.26	706.078	12594	11426.6	13.8544	259.175	25.4272	25.4272	25.4272	25.4272	25.4272	25.4272
2022	33.2831	33.2831	20.9728	14.4594	5.46706	28.0799	38.5805	809.322	622.641	14908.5	9498.24	20.6617	230.191	20.9728	20.9728	20.9728	20.9728	20.9728	20.9728
2023	36.1664	36.1664	26.2737	12.7754	5.37188	20.3894	32.1581	1068.61	717.416	11080.9	10022.4	16.6281	226.845	26.2737	26.2737	26.2737	26.2737	26.2737	26.2737
2024	43.7402	43.7402	20.9594	10.6707	6.07725	19.2357	41.5901	788.914	698.999	10930.2	9692.48	21.6258	200.78	20.9594	20.9594	20.9594	20.9594	20.9594	20.9594
2025	29.3977	29.3977	20.1247	14.6385	4.54595	21.3841	33.9523	915.711	814.285	13033.1	9637.12	15.0094	264.959	20.1247	20.1247	20.1247	20.1247	20.1247	20.1247
2026	31.4057	31.4057	14.589	13.0564	4.55591	19.2789	28.4577	859.435	601.515	10983	10739.4	17.5202	272.484	14.589	14.589	14.589	14.589	14.589	14.589
2027	22.3275	22.3275	20.4249	12.6192	3.74835	15.4	20.1972	1117.63	536.128	11892.8	10855.6	17.9205	238.537	20.4249	20.4249	20.4249	20.4249	20.4249	20.4249
2028	30.6685	30.6685	20.1141	13.7199	4.45227	22.4034	31.6474	812.76	641.884	8372.89	9211.82	14.0673	255.279	20.1141	20.1141	20.1141	20.1141	20.1141	20.1141
2029	37.0869	37.0869	21.9732	11.1284	3.60982	14.3397	27.1618	657.9	513.729	9039.56	9037.08	16.2864	196.471	21.9732	21.9732	21.9732	21.9732	21.9732	21.9732
2030	30.2325	30.2325	23.1339	10.3355	5.11193	15.492	30.4409	727.992	639.519	7976.74	7614.31	7.97669	174.289	23.1339	23.1339	23.1339	23.1339	23.1339	23.1339
2031	27.3075	27.3075	21.0514	10.7641	3.81438	18.3134	24.6779	733.503	633.433	8630.91	6697.61	11.053	169.899	21.0514	21.0514	21.0514	21.0514	21.0514	21.0514
2032	23.7277	23.7277	18.6637	9.22315	4.48182	12.8423	34.2694	523.208	652.564	10035.5	6741.54	12.9475	180.163	18.6637	18.6637	18.6637	18.6637	18.6637	18.6637
2033	30.4181	30.4181	15.0763	12.0528	3.20728	17.9294	20.5511	717.845	532.817	8083.44	9361.49	13.7007	133.507	15.0763	15.0763	15.0763	15.0763	15.0763	15.0763
2034	31.3965	31.3965	15.3181	9.83743	2.91553	14.3727	23.668	539.426	558.043	10526	7229.35	8.18464	198.897	15.3181	15.3181	15.3181	15.3181	15.3181	15.3181
2035	24.4228	24.4228	14.3905	11.2711	3.46605	14.8912	23.1969	507.591	446.229	7415.73	9373.26	12.2852	181.358	14.3905	14.3905	14.3905	14.3905	14.3905	14.3905
2020	44.96	44.96	25.51	15.72	6.42	24.88	32.2	1191.16	866.09	11934.4	9761.98	14.42	259.1	25.51	25.51	25.51	25.51	25.51	25.51
2021	40.8447	40.8447	23.8252	14.6796	6.15534	25.5049	34.835	930.165	746.049	11490	12194	20.2816	224.437	23.8252	23.8252	23.8252	23.8252	23.8252	23.8252
2022	39.4382	39.4382	22.8108	13.7996	4.75068	20.7183	34.4707	985.399	725.705	12448.7	9638.56	18.6257	260.015	22.8108	22.8108	22.8108	22.8108	22.8108	22.8108
2023	36.4775	36.4775	18.9526	13.6814	4.59401	21.3777	35.9925	847.256	615.964	11693.3	12111.4	14.3037	252.515	18.9526	18.9526	18.9526	18.9526	18.9526	18.9526
2024	37.3609	37.3609	24.1757	10.493	4.43355	20.2486	40.1863	886.292	692.416	11427.4	11667.7	14.0114	210.056	24.1757	24.1757	24.1757	24.1757	24.1757	24.1757
2025	33.0379	33.0379	16.3551	12.18	3.968	24.2738	36.3331	1047.95	593.803	8965.63	10854.5	14.4314	184.995	16.3551	16.3551	16.3551	16.3551	16.3551	16.3551
2026	34.2112	34.2112	23.6422	15.7028	4.88253	20.4262	39.9982	624.269	669.1	11183.9	10203.3	11.2809	229.772	23.6422	23.6422	23.6422	23.6422	23.6422	23.6422
2027	40.0285	40.0285	16.8635	10.7816	4.54518	17.8718	31.6049	952.236	505.312	10310	11061.3	17.8067	215.071	16.8635	16.8635	16.8635	16.8635	16.8635	16.8635
2028	28.6161	28.6161	15.0225	13.9804	4.15229	18.7722	27.0215	830.837	573.845	9858.76	9334.73	12.9779	240.699	15.0225	15.0225	15.0225	15.0225	15.0225	15.0225
2029	27.4071	27.4071	17.7425	14.2017	4.16931	14.8378	31.8983	786.88	655.294	8365.92	7872.92	13.4506	166.619	17.7425	17.7425	17.7425	17.7425	17.7425	17.7425
2030	25.7531	25.7531	23.4687	11.3995	3.76512	16.4296	35.7388	770.048	634.578	7488.23	10535.1	9.44999	174.2	23.4687	23.4687	23.4687	23.4687	23.4687	23.4687
2031	33.9682	33.9682	16.7891	10.8363	2.70908	15.8138	27.6832	924.548	386.979	10059.1	7578.56	14.9397	165.037	16.7891	16.7891	16.7891	16.7891	16.7891	16.7891
2032	26.3228	26.3228	16.265	13.8803	2.93878	17.4082	26.9681	686.469	563.98	7027.01	6856.86	9.00572	181.854	16.265	16.265	16.265	16.265	16.265	16.265
2033	22.5259	22.5259	19.0871	11.9166	3.81333	15.8798	21.8858	497.789	606.026	8141.93	8911.19	14.7562	173.609	19.0871	19.0871	19.0871	19.0871	19.0871	19.0871
2034	28.0645	28.0645	17.3808	9.75149	3.14031	14.7231	26.2001	546.632	567.398	10294.3	8783.52	13.2686	178.151	17.3808	17.3808	17.3808	17.3808	17.3808	17.3808
2035	24.3587	24.3587	13.9733	10.5265	3.67145	11.2069	24.8657	579.293	393.41	8060.57	8632.37	10.4623	178.996	13.9733	13.9733	13.9733	13.9733	13.9733	13.9733
2020	43.48	43.48	26.74	16.89	5.63	17.62	34.56	942.36	715.69	13819.1	13990.9	19.12	311.61	26.74	26.74	26.74	26.74	26.74	26.74
2021	30.7184	30.7184	25.4854	14.8447	5.51456	19.301	34.1262	916.699	817.272	10326.1	11906.5	17.4272	200.942	25.4854	25.4854	25.4854	25.4854	25.4854	25.4854
2022	37.5624	37.5624	26.93	18.4843	4.85437	22.66	44.0192	1096.38	721.925	12069	11214.9	15.402	337.619	26.93	26.93	26.93	26.93	26.93	26.93
2023	51.0375	51.0375	22.6223	17.2504	4.05408	18.8977	30.2454	989.753	722.376	11133.2	13519.2	17.1406	205.504	22.6223	22.6223	22.6223	22.6223	22.6223	22.6223
2024	32.8474	32.8474	19.5378	11.497	3.35848	18.7915	42.3631	904.968	645.557	9297.19	11179.7	13.6649	262.663	19.5378	19.5378	19.5378	19.5378	19.5378	19.5378
2025	32.3996	32.3996	22.4537	12.6372	4.57183	16.8036	29.7514	809.317	666.46	12275.9	9662.37	13.4049	284.851	22.4537	22.4537	22.4537	22.4537	22.4537	22.4537
2026	35.4005	35.4005	22.9806	13.1401	5.36827	19.0444	23.6338	692.273	555.57	12987.6	11306	13.1066	217.578	22.9806	22.9806	22.9806	22.9806	22.9806	22.9806
2027	32.5399	32.5399	21.238	11.5703	4.72406	19.254	31.8976	760.476	680.062	9593.74	8592.29	12.5948	193.028	21.238	21.238	21.238	21.238	21.238	21.238
2028	34.0235	34.0235	20.0984	11.0912	3.23658	14.2015	26.8952	743.9	623.152	6328.69	8203.4	12.8832	226.939	20.0984	20.0984	20.0984	20.0984	20.0984	20.0984
2029	32.9559	32.9559	17.5586	11.9025	3.21895	22.341	31.2851	824.274	523.578	10700.9	9564.25	14.7535	173.808	17.5586	17.5586	17.5586	17.5586	17.5586	17.5586
2030	30.173	30.173	21.2811	12.2627	4.59106	19.4209	28.2681	830.498	671.738	12208.1	10436.8	11.273	225.431	21.2811	21.2811	21.2811	21.2811	21.2811	21.2811
2031	30.0022	30.0022	21.5643	13.177	4.12503	16.8541	29.612	707.518	459.026	10027.6	7617.28	14.6363	230.9	21.5643	21.5643	21.5643	21.5643	21.5643	21.5643
2032	35.6652	35.6652	15.4233	14.0066	4.10307	13.1859	26.961	582.65	488.413	7392.4	8335.46	12.5757	135.472	15.4233	15.4233	15.4233	15.4233	15.4233	15.4233
2033	24.5892	24.5892	14.763	12.6929	4.0789	13.2513	23.2273	564.168	582.806	6973.38	6987.63	11.4264	164.688	14.763	14.763	14.763	14.763	14.763	14.763
2034	27.6546	27.6546	19.6683	11.358	3.34526	13.3876	25.777	697.678	539.604	7898.04	7613.74	15.0669	146.312	19.6683	19.6683	19.6683	19.6683	19.6683	19.6683
2035	34.8531	34.8531	13.3571	12.1697	3.09377	15.6614	17.8117	596.463	400.143	9594.08	7166.56	10.8025	134.258	13.3571	13.3571	13.3571	13.3571	13.3571	13.3571
2020	31.99	31.99	29.08	16.27	5.16	24.13	38.68	1178.81	992.76	15082.4	12523.3	17.62	212.8	29.08	29.08	29.08	29.08	29.08	29.08
2021	28.0971	28.0971	23.4369	11.9903	5.64078	26.2136	33.3786	918.126	771.612	11313.5	10263.6	15.233	235.097	23.4369	23.4369	23.4369	23.4369	23.4369	23.4369
2022	31.445	31.445	19.163	17.372	3.74211	18.2675	36.0826	1029.09	647.677	14169.3	9394.71	18.3146	258.12	19.163	19.163	19.163	19.163	19.163	19.163
2023	52.401	52.401	18.0191	15.594	5.57321	21.3411	42.1514	876.541	840.256	11610.5	11563	15.4933	206.081	18.0191	18.0191	18.0191	18.0191	18.0191	18.0191
2024	36.5524	36.5524	20.5507	15.0687	4.71787	23.4649	30.3951	1030.85	545.442	11991.4	10313.1	13.6827	238.346	20.5507	20.5507	20.5507	20.5507	20.5507	20.5507
2025	36.6091	36.6091	19.2103	14.6989	3.35555	17.787	34.6769	665.71	769.464	12741.7	8667.57	14.4314	236.182	19.2103	19.2103	19.2103	19.2103	19.2103	19.2103
2026	42.9713	42.9713	22.7796	13.6761	4.21255	19.4631	35.7103	1392.21	639.771	11845.1	10725.4	14.8653	271.077	22.7796	22.7796	22.7796	22.7796	22.7796	22.7796
2027	41.2888	41.2888	22.5796	17.4327	3.65078	14.3999	27.5475	854.145	717.765	12098.3	9336.46	12.5135	217.754	22.5796	22.5796	22.5796	22.5796	22.5796	22.5796
2028	26.3189	26.3189	23.7612	10.736	3.67075	25.8926	30.4001	904.158	555.136	8265.17	10655.9	12.7253	188.108	23.7612	23.7612	23.7612	23.7612	23.7612	23.7612
2029	21.7662	21.7662	14.9375	12.7608	3.41822	18.0414	27.1235	889.963	622.798	9386.27	8510.53	11.8641	200.058	14.9375	14.9375	14.9375	14.9375	14.9375	14.9375
2030	29.6596	29.6596	25.0239	10.6629	3.89161	17.7466	30.1284	639.34	672.296	7946.21	9148.94	13.4607	168.969	25.0239	25.0239	25.0239	25.0239	25.0239	25.0239
2031	31.4181	31.4181	23.6665	11.3998	3.83606	16.9697	23.7604	784.903	464.965	8021.08	9400.43	10.9447	168.714	23.6665	23.6665	23.6665	23.6665	23.6665	23.6665
2032	28.6654	28.6654	18.0675	12.1198	3.36662	15.4093	22.3179	780.587	530.117	8827.97	7918.83	14.0136	231.652	18.0675	18.0675	18.0675	18.0675	18.0675	18.0675
2033	33.639	33.639	16.2407	11.726	3.1528	13.0334	21.6679	1042.77	531.421	10266	7904.84	11.3242	167.351	16.2407	16.2407	16.2407	16.2407	16.2407	16.2407
2034	23.906	23.906	13.7909	11.1531	4.26421	16.9312	26.5042	630.422	451.491	7276.41	8297.59	10.763	191.883	13.7909	13.7909	13.7909	13.7909	13.7909	13.7909
2035	26.0789	26.0789	14.8591	8.4469	1.98335	11.0015	23.0236	633.832	689.27	10286.2	7471.32	10.2826	185.928	14.8591	14.8591	14.8591	14.8591	14.8591	14.8591
2020	30.95	30.95	26.29	15.15	4.23	21.72	55.04	1003.97	796.33	12893.2	12404.2	15.68	323.61	26.29	26.29	26.29	26.29	26.29	26.29
2021	36.9612	36.9612	28.3883	16.6602	5.08738	23.4951	39.1845	1199.05	893.544	11799.5	10241.8	17.4854	250.301	28.3883	28.3883	28.3883	28.3883	28.3883	28.3883
2022	37.2043	37.2043	17.8999	13.1963	4.81667	23.4612	33.3867	1076.89	804.788	9816.49	7832.01	16.6462	250.127	17.8999	17.8999	17.8999	17.8999	17.8999	17.8999
2023	41.1997	41.1997	23.2537	12.0707	6.06739	25.203	35.2147	835.9	960.194	10412.6	12734.8	14.4318	249.523	23.2537	23.2537	23.2537	23.2537	23.2537	23.2537
2024	39.6621	39.6621	25.1975	12.7142	4.51351	24.1491	22.1411	927.243	748.382	10865.7	13643.8	14.8644	275.067	25.1975	25.1975	25.1975	25.1975	25.1975	25.1975
2025	27.6639	27.6639	22.2898	11.5762	4.05426	17.4074	36.98	745.277	651.408	8717.87	7872.21	11.7746	266.831	22.2898	22.2898	22.2898	22.2898	22.2898	22.2898
2026	36.0369	36.0369	17.6877	14.0697	4.36329	22.8801	35.4675	660.03	658.857	10715	10989.9	12.9308	219.186	17.6877	17.6877	17.6877	17.6877	17.6877	17.6877
2027	24.222	24.222	17.9205	11.7736	5.56968	16.3757	31.8081	938.991	857.324	11124.7	8282.09	10.8304	224.21	17.9205	17.9205	17.9205	17.9205	17.9205	17.9205
2028	27.1083	27.1083	23.9507	12.9779	3.90758	20.4536	31.7343	659.765	664.446	11507.3	9775.9	13.5147	244.338	23.9507	23.9507	23.9507	23.9507	23.9507	23.9507
2029	34.734	34.734	21.2374	11.4963	4.21529	14.3703	30.626	898.746	656.965	9830.11	6060.22	12.2703	186.668	21.2374	21.2374	21.2374	21.2374	21.2374	21.2374
2030	20.7007	20.7007	18.8553	10.6257	4.04787	14.0857	28.789	700.468	547.147	12154.6	7773.05	11.0944	203.301	18.8553	18.8553	18.8553	18.8553	18.8553	18.8553
2031	22.7129	22.7129	14.7446	11.3565	4.07446	15.691	34.6473	755.588	546.367	8222.71	9422.9	13.6899	178.619	14.7446	14.7446	14.7446	14.7446	14.7446	14.7446
2032	27.3258	27.3258	14.9043	12.197	3.21232	17.4854	21.2308	824.865	628.976	9882.66	9154.91	14.8833	187.738	14.9043	14.9043	14.9043	14.9043	14.9043	14.9043
2033	22.6348	22.6348	15.9479	8.98175	3.18004	15.2533	18.8147	558.23	477.081	10294.2	6173.2	11.726	181.303	15.9479	15.9479	15.9479	15.9479	15.9479	15.9479
2034	24.1903	24.1903	15.047	11.0605	3.5502	15.609	30.9601	750.673	481.882	7415.49	9150.8	10.525	200.048	15.047	15.047	15.047	15.047	15.047	15.047
2035	27.369	27.369	16.7719	8.85769	3.40187	11.316	25.6424	582.907	444.83	7039.08	9823.25	13.1004	168.932	16.7719	16.7719	16.7719	16.7719	16.7719	16.7719
2020	44.62	44.62	29.78	17.94	5.72	26.05	29.07	1128.16	494.51	11133	14557.5	18.12	264.36	29.78	29.78	29.78	29.78	29.78	29.78
2021	36.2427	36.2427	30.9223	13.3107	4.26214	23.3786	46.5922	1102.3	646.864	12055.1	16975.5	19.0485	234.68	30.9223	30.9223	30.9223	30.9223	30.9223	30.9223
2022	39.0706	39.0706	20.8219	12.8853	4.40192	16.3729	40.1075	1065.03	711.773	11732.2	11907.5	16.42	182.176	20.8219	20.8219	20.8219	20.8219	20.8219	20.8219
2023	34.931	34.931	22.3661	12.6656	6.07654	25.9351	35.0591	839.899	682	12691.4	11080.3	13.297	216.413	22.3661	22.3661	22.3661	22.3661	22.3661	22.3661
2024	30.253	30.253	21.2082	14.4113	4.43355	20.2753	30.0575	847.732	534.549	10870.7	9135.65	18.0452	293.503	21.2082	21.2082	21.2082	21.2082	21.2082	21.2082
2025	30.6657	30.6657	19.7537	13.103	4.48557	21.3927	36.4884	886.865	528.581	9456.44	9540.14	20.5215	244.187	19.7537	19.7537	19.7537	19.7537	19.7537	19.7537
2026	29.8228	29.8228	22.3692	12.4115	4.71504	19.1449	29.5799	749.012	631.162	8184.77	9469.28	12.78	203.81	22.3692	22.3692	22.3692	22.3692	22.3692	22.3692
2027	28.1574	28.1574	20.3761	15.3105	4.61023	24.1163	31.7837	842.054	541.934	12376	9448.57	10.993	222.202	20.3761	20.3761	20.3761	20.3761	20.3761	20.3761
2028	26.6899	26.6899	18.4643	14.162	3.88389	19.6168	27.5583	891.204	656.173	10099.4	8903.28	13.3647	178.722	18.4643	18.4643	18.4643	18.4643	18.4643	18.4643
2029	30.3041	30.3041	24.1881	13.259	4.07734	17.5126	36.8493	631.857	531.326	10409.9	8227.95	9.12036	219.808	24.1881	24.1881	24.1881	24.1881	24.1881	24.1881
2030	25.9242	25.9242	21.3778	13.6318	4.32319	17.2927	32.2788	691.122	375.284	7540.12	7960.56	10.648	206.94	21.3778	21.3778	21.3778	21.3778	21.3778	21.3778
2031	30.9341	30.9341	17.0347	10.8652	3.68435	17.7427	26.5129	632.104	488.978	5391.9	7819.83	13.0253	214.032	17.0347	17.0347	17.0347	17.0347	17.0347	17.0347
2032	33.8135	33.8135	24.2186	12.8212	3.53495	15.6688	29.1493	789.242	591.354	9072.12	7774.15	11.7341	180.521	24.2186	24.2186	24.2186	24.2186	24.2186	24.2186
2033	25.2701	25.2701	16.6425	12.2026	3.03023	18.59	20.9869	727.671	391.813	8353.09	6965.49	11.9166	108.319	16.6425	16.6425	16.6425	16.6425	16.6425	16.6425
2034	27.443	27.443	16.8056	10.0093	4.05265	13.143	28.3421	597.816	742.396	8187.75	6781.92	12.4621	156.447	16.8056	16.8056	16.8056	16.8056	16.8056	16.8056
2035	30.8864	30.8864	14.0054	8.28644	3.30559	15.0324	27.2085	731.979	591.302	7915.63	6464.17	8.81918	182.417	14.0054	14.0054	14.0054	14.0054	14.0054	14.0054
2020	52.23	52.23	30.89	18.48	5.07	23.45	41.18	1015.22	617.78	10018.5	10516	17.73	298.19	30.89	30.89	30.89	30.89	30.89	30.89
2021	30.9903	30.9903	38.9223	15.6311	6.6699	20.1359	41.3689	1034.4	659.689	11383.1	13853.1	20.3301	289.427	38.9223	38.9223	38.9223	38.9223	38.9223	38.9223
2022	30.1913	30.1913	21.0482	12.348	4.24168	18.7954	31.3884	957.583	531.992	8961.98	8655.96	17.0893	203.309	21.0482	21.0482	21.0482	21.0482	21.0482	21.0482
2023	29.6231	29.6231	20.9476	12.0433	4.67637	21.2404	31.911	726.485	659.268	10237.1	11533.2	15.3469	266.956	20.9476	20.9476	20.9476	20.9476	20.9476	20.9476
2024	35.6283	35.6283	20.7106	14.358	5.2865	18.0274	34.4111	979.593	698.724	10043.1	11425.8	18.5694	224.956	20.7106	20.7106	20.7106	20.7106	20.7106	20.7106
2025	26.068	26.068	22.7384	11.9903	4.18365	18.5116	34.6941	793.747	690.717	9289.38	9247.18	17.9854	223.864	22.7384	22.7384	22.7384	22.7384	22.7384	22.7384
2026	37.938	37.938	19.4296	14.7397	5.40177	17.9473	36.2044	778.718	521.594	9749.36	9956.26	17.4113	222.637	19.4296	19.4296	19.4296	19.4296	19.4296	19.4296
2027	32.2797	32.2797	20.2541	12.7411	3.82966	18.945	31.5723	871.382	580.035	9306.17	11301.7	12.4403	206.403	20.2541	20.2541	20.2541	20.2541	20.2541	20.2541
2028	29.4055	29.4055	27.2899	15.5119	2.92871	18.8116	31.6711	956.196	442.559	8231.86	10640.6	15.7329	161.932	27.2899	27.2899	27.2899	27.2899	27.2899	27.2899
2029	29.2005	29.2005	20.8465	10.339	3.81676	19.6586	29.3997	815.713	610.198	9844.4	8239.87	15.8418	168.964	20.8465	20.8465	20.8465	20.8465	20.8465	20.8465
2030	34.5929	34.5929	14.0336	10.9233	2.9987	15.3804	28.2532	787.713	700.497	10797.2	10807.4	17.5904	208.979	14.0336	14.0336	14.0336	14.0336	14.0336	14.0336
2031	25.2847	25.2847	15.2142	9.8755	3.32314	19.4404	23.2258	618.053	532.092	7575.06	8682.28	13.4659	145.647	15.2142	15.2142	15.2142	15.2142	15.2142	15.2142
2032	21.869	21.869	19.0284	12.4565	3.98384	18.1657	22.7668	689.87	460.358	10831.8	6044.13	10.4646	190.859	19.0284	19.0284	19.0284	19.0284	19.0284	19.0284
2033	28.1641	28.1641	17.8682	9.02941	3.20728	13.4692	27.9735	784.32	489.005	9551.28	6178.74	11.7668	203.278	17.8682	17.8682	17.8682	17.8682	17.8682	17.8682
2034	23.7209	23.7209	15.5958	10.2738	3.46426	12.7331	28.8908	662.46	553.018	7243.41	8942.72	8.33008	155.786	15.5958	15.5958	15.5958	15.5958	15.5958	15.5958
2035	30.405	30.405	18.5691	8.88337	3.31201	15.7834	23.107	663.332	514.696	6352.87	6488.99	10.4495	186.576	18.5691	18.5691	18.5691	18.5691	18.5691	18.5691
2020	36.07	36.07	26.52	14.46	4.46	27.39	39.63	856.24	935.71	12451.4	10739.9	15.29	264.72	26.52	26.52	26.52	26.52	26.52	26.52
2021	45.3981	45.3981	25.6699	16.767	4.79612	28.6602	27.3301	993.883	660.534	14472.3	11770.5	17.0097	261.398	25.6699	25.6699	25.6699	25.6699	25.6699	25.6699
2022	34.5367	34.5367	19.5494	12.9607	6.76784	18.1261	30.4458	1093.23	727.693	12246.2	9017.61	17.0044	284.428	19.5494	19.5494	19.5494	19.5494	19.5494	19.5494
2023	42.4443	42.4443	22.6498	14.8985	4.59401	19.822	36.8894	1002.93	657.072	12811	9809.55	13.8644	290.082	22.6498	22.6498	22.6498	22.6498	22.6498	22.6498
2024	28.4849	28.4849	20.1065	16.055	4.50463	17.5832	26.7168	930.042	681.718	11846.8	8000.18	16.9168	239.127	20.1065	20.1065	20.1065	20.1065	20.1065	20.1065
2025	25.9559	25.9559	23.6527	12.0851	5.06351	19.7969	32.0373	778.099	548.559	10374.6	10458.2	14.1985	233.353	23.6527	23.6527	23.6527	23.6527	23.6527	23.6527
2026	34.3704	34.3704	19.7898	17.9808	4.68154	16.6827	27.905	878.42	764.489	12451.6	8850.07	13.785	222.218	19.7898	19.7898	19.7898	19.7898	19.7898	19.7898
2027	36.085	36.085	22.6771	12.237	3.85405	20.2704	38.6869	717.537	688.274	10091.1	7663.68	13.4323	161.244	22.6771	22.6771	22.6771	22.6771	22.6771	22.6771
2028	36.7628	36.7628	17.4538	14.5962	4.30228	19.1984	41.4756	864.948	518.997	11346	9168.77	19.3721	236.554	17.4538	17.4538	17.4538	17.4538	17.4538	17.4538
2029	35.3625	35.3625	18.7466	13.0904	3.14231	18.6316	31.6224	809.244	648.718	9515.06	7905.38	13.4736	186.209	18.7466	18.7466	18.7466	18.7466	18.7466	18.7466
2030	24.2649	24.2649	20.1203	9.71043	4.79196	15.9013	25.3959	614.16	632.338	9726.94	6933.91	12.099	192.839	20.1203	20.1203	20.1203	20.1203	20.1203	20.1203
2031	30.32	30.32	18.205	10.9013	4.10335	20.3867	24.5623	839.042	654.911	8112.53	5979.43	12.9024	200.313	18.205	18.205	18.205	18.205	18.205	18.205
2032	28.7145	28.7145	15.2831	13.4174	3.87863	13.4034	35.9106	630.225	576.198	8087.9	8672.98	12.9334	180.921	15.2831	15.2831	15.2831	15.2831	15.2831	15.2831
2033	31.2761	31.2761	17.0034	10.2075	2.83957	17.6094	21.2048	789.461	484.211	7655.19	8746.09	9.35627	165.88	17.0034	17.0034	17.0034	17.0034	17.0034	17.0034
2034	29.0561	29.0561	21.1558	10.2473	4.16504	14.2074	29.4131	717.914	470.061	7110.29	7317.27	16.0255	130.571	21.1558	21.1558	21.1558	21.1558	21.1558	21.1558
2035	22.3946	22.3946	17.5742	8.35704	2.72791	12.3494	23.2996	572.149	425.278	6872.71	6716.84	11.9065	135.112	17.5742	17.5742	17.5742	17.5742	17.5742	17.5742
2020	39.22	39.22	27.99	15.12	5.07	19.93	31.13	975.83	625.74	12466.5	14021.1	18.13	209.14	27.99	27.99	27.99	27.99	27.99	27.99
2021	34.8932	34.8932	23.3883	12.4175	4.40777	24.767	44.9515	1088.33	596.32	10099.2	12010.2	15.6019	265.709	23.3883	23.3883	23.3883	23.3883	23.3883	23.3883
2022	46.4228	46.4228	21.133	12.7439	4.05316	19.983	29.3147	1095.77	635.366	11925.3	8721.49	15.5246	235.63	21.133	21.133	21.133	21.133	21.133	21.133
2023	39.7812	39.7812	20.2887	12.2446	4.89601	17.6988	39.3053	873.082	697.42	12403.9	9421.58	12.5923	237.607	20.2887	20.2887	20.2887	20.2887	20.2887	20.2887
2024	36.4546	36.4546	18.3828	14.2247	4.9311	19.218	43.4737	834.449	674.06	14043.9	12846.8	16.4725	168.404	18.3828	18.3828	18.3828	18.3828	18.3828	18.3828
2025	34.9357	34.9357	16.8036	16.6225	5.88299	16.4672	28.4661	818.021	705.002	13007.1	9619.74	12.8701	204.041	16.8036	16.8036	16.8036	16.8036	16.8036	16.8036
2026	35.3418	35.3418	25.2418	11.1804	3.63468	19.3878	22.252	654.184	753.786	11710.8	9771.24	19.8735	220.317	25.2418	25.2418	25.2418	25.2418	25.2418	25.2418
2027	32.0846	32.0846	23.7504	14.7983	4.32565	15.6764	28.4663	710.496	635.342	9213.57	9241.69	12.8143	168.245	23.7504	23.7504	23.7504	23.7504	23.7504	23.7504
2028	38.4916	38.4916	17.0828	11.849	5.19431	19.2379	19.451	826.772	438.193	9496.41	7638.53	13.42	199.452	17.0828	17.0828	17.0828	17.0828	17.0828	17.0828
2029	23.368	23.368	18.9458	13.2743	3.90106	18.8232	30.2811	569.655	651.439	9322.29	7453.72	11.8718	174.03	18.9458	18.9458	18.9458	18.9458	18.9458	18.9458
2030	30.9766	30.9766	14.0411	11.1093	4.17437	16.943	32.5318	788.836	478.936	7621.84	11984	11.9427	156.193	14.0411	14.0411	14.0411	14.0411	14.0411	14.0411
2031	30.4067	30.4067	16.1606	10.7857	4.0889	14.8458	24.5768	630.341	447.771	8853.16	8119.31	11.6382	192.157	16.1606	16.1606	16.1606	16.1606	16.1606	16.1606
2032	23.0824	23.0824	18.2639	9.80529	3.47183	21.1536	25.432	808.663	636.145	8877.87	6901.89	8.90051	207.489	18.2639	18.2639	18.2639	18.2639	18.2639	18.2639
2033	30.4521	30.4521	16.7582	10.2143	3.22771	18.5832	24.1874	469.387	563.113	10466.8	8992.99	14.2727	213.533	16.7582	16.7582	16.7582	16.7582	16.7582	16.7582
2034	24.2696	24.2696	14.3132	9.90354	2.94859	15.1198	25.6249	671.682	520.048	8809.06	6605.12	8.92509	152.084	14.3132	14.3132	14.3132	14.3132	14.3132	14.3132
2035	20.5267	20.5267	17.8373	8.3763	3.47247	13.1646	29.7824	623.729	480.093	7654.28	7059.99	14.9233	163.54	17.8373	17.8373	17.8373	17.8373	17.8373	17.8373
2020	40.19	40.19	25.99	14.2	5.71	24.08	35.59	1027.1	754.26	12376.5	14242.7	15.89	217.62	25.99	25.99	25.99	25.99	25.99	25.99
2021	36.932	36.932	25.1262	11.6796	5.40777	23.4272	36.0097	934.456	703.893	14614.2	9570.88	15.9612	225.476	25.1262	25.1262	25.1262	25.1262	25.1262	25.1262
2022	37.0063	37.0063	26.8923	15.1758	4.47733	22.3207	34.2634	1085.84	744.66	11667.5	10122.2	14.6197	244.736	26.8923	26.8923	26.8923	26.8923	26.8923	26.8923
2023	42.4717	42.4717	25.1023	12.1439	6.68969	17.9551	33.6681	936.3	776.589	10932.3	13413.5	15.5117	180.603	25.1023	25.1023	25.1023	25.1023	25.1023	25.1023
2024	36.5612	36.5612	20.7551	12.9986	5.01995	23.6959	36.5435	938.127	598.654	9844.82	8048.11	15.4952	244.307	20.7551	20.7551	20.7551	20.7551	20.7551	20.7551
2025	32.4858	32.4858	25.7402	12.9736	4.47694	23.3077	44.8039	840.759	614.16	13787.9	10852.9	14.0001	214.238	25.7402	25.7402	25.7402	25.7402	25.7402	25.7402
2026	36.5059	36.5059	21.0711	13.5924	4.0953	20.6272	34.0521	728.285	675.113	12161.3	9012.88	16.2221	195.846	21.0711	21.0711	21.0711	21.0711	21.0711	21.0711
2027	33.4262	33.4262	18.6767	13.0339	4.54518	14.8796	28.4419	853.307	770.144	10136.1	9261.4	17.2538	203.688	18.6767	18.6767	18.6767	18.6767	18.6767	18.6767
2028	27.5425	27.5425	17.8722	13.2147	3.56024	21.0772	38.9573	837.113	815.199	9399.85	12519.8	9.07821	231.778	17.8722	17.8722	17.8722	17.8722	17.8722	17.8722
2029	29.0702	29.0702	23.9505	10.0401	4.39157	17.344	27.8822	745.632	528.084	8830.4	9123.22	20.471	161.361	23.9505	23.9505	23.9505	23.9505	23.9505	23.9505
2030	18.0592	18.0592	14.428	12.2775	4.73244	22.9404	28.2235	961.526	520.858	11844	10109.6	13.1407	183.092	14.428	14.428	14.428	14.428	14.428	14.428
2031	34.0766	34.0766	21.0008	11.3131	3.56876	15.9294	22.5684	689.573	637.457	8738.23	7132.65	11.2481	160.703	21.0008	21.0008	21.0008	21.0008	21.0008	21.0008
2032	30.3207	30.3207	16.9664	10.7802	3.556	17.0786	23.2928	772.121	433.179	8403.14	9401.98	14.1889	108.111	16.9664	16.9664	16.9664	16.9664	16.9664	16.9664
2033	26.203	26.203	17.732	11.8077	4.33085	14.3476	29.8052	722.912	538.129	7132.86	6826.45	10.3641	192.369	17.732	17.732	17.732	17.732	17.732	17.732
2034	20.6004	20.6004	15.2057	11.1795	4.23115	15.0669	24.9704	663.683	615.362	8260.77	8570	9.18954	148.467	15.2057	15.2057	15.2057	15.2057	15.2057	15.2057
2035	24.6282	24.6282	12.9014	10.7576	4.09508	14.0825	17.4458	577.798	455.022	7909.27	6989.45	12.4008	149.291	12.9014	12.9014	12.9014	12.9014	12.9014	12.9014
2020	33.51	33.51	27.77	15.68	5.04	23.5	29.87	877.35	831.11	12305.4	11314.4	17.68	247.52	27.77	27.77	27.77	27.77	27.77	27.77
2021	31.7864	31.7864	26.466	15.2913	5.3301	28.7184	26.5049	899.981	806.951	10061.5	8916.24	17.8058	281.757	26.466	26.466	26.466	26.466	26.466	26.466
2022	39.9849	39.9849	19.2949	16.4106	4.38307	20.9916	33.5658	1057.3	887.02	11802	13289.7	16.2032	189.528	19.2949	19.2949	19.2949	19.2949	19.2949	19.2949
2023	31.4626	31.4626	20.8744	14.4043	4.85025	25.926	43.2038	858.595	917.375	11490.4	10673	16.0516	225.161	20.8744	20.8744	20.8744	20.8744	20.8744	20.8744
2024	37.7518	37.7518	25.8994	15.5485	4.80671	21.0749	32.9007	986.86	725.521	11463.5	12377.7	16.748	212.135	25.8994	25.8994	25.8994	25.8994	25.8994	25.8994
2025	24.6189	24.6189	23.2128	16.8726	4.57183	18.5116	30.5709	796.938	712.722	9148.32	7554.69	13.8362	192.681	23.2128	23.2128	23.2128	23.2128	23.2128	23.2128
2026	34.8477	34.8477	23.6673	16.1383	4.12042	23.2821	35.1995	587.378	616.723	8987.97	9361.64	13.3327	225.836	23.6673	23.6673	23.6673	23.6673	23.6673	23.6673
2027	34.9711	34.9711	17.3839	10.2531	4.95173	24.1651	28.7916	1009.11	550.317	10753	9316.99	11.7654	270.776	17.3839	17.3839	17.3839	17.3839	17.3839	17.3839
2028	33.0841	33.0841	20.572	15.6145	5.02854	12.4727	23.0902	713.002	645.91	8453.82	8455.14	12.3385	225.905	20.572	20.572	20.572	20.572	20.572	20.572
2029	29.8213	29.8213	16.4703	13.6959	3.24194	17.0834	38.1522	631.121	647.469	10009.6	11239.2	11.3813	213.432	16.4703	16.4703	16.4703	16.4703	16.4703	16.4703
2030	32.2788	32.2788	22.3749	12.3073	3.39307	20.5147	27.3306	608.051	583.623	7838.17	8724.96	13.5648	183.151	22.3749	22.3749	22.3749	22.3749	22.3749	22.3749
2031	29.901	29.901	15.5176	9.88272	4.04556	18.0461	30.1322	641.387	598.512	11319.5	7042.34	11.5082	173.251	15.5176	15.5176	15.5176	15.5176	15.5176	15.5176
2032	27.7326	27.7326	13.8452	14.5256	4.17321	15.9564	29.8227	830.055	484.17	8477.35	6486.7	11.9585	233.63	13.8452	13.8452	13.8452	13.8452	13.8452	13.8452
2033	29.315	29.315	21.9947	9.71037	3.61585	13.047	23.2204	626.523	428.638	8303.23	8531.94	9.96913	162.475	21.9947	21.9947	21.9947	21.9947	21.9947	21.9947
2034	25.5125	25.5125	14.6239	11.4968	3.29898	13.5463	27.9851	639.261	549.065	7288.18	8015.98	12.8059	195.664	14.6239	14.6239	14.6239	14.6239	14.6239	14.6239
2035	24.9684	24.9684	13.9156	8.51109	3.31843	14.4868	21.2007	731.883	459.291	9044.09	7416.91	13.5754	237.643	13.9156	13.9156	13.9156	13.9156	13.9156	13.9156
2020	38.23	38.23	24.28	16.02	6.23	23.85	30.71	1119.37	666.16	15083.8	11100.7	15.19	248.93	24.28	24.28	24.28	24.28	24.28	24.28
2021	40.1942	40.1942	21.3883	16.4175	5.27184	24.7379	40.8252	977.262	846.883	13219.9	10517.7	17.5243	303.029	21.3883	21.3883	21.3883	21.3883	21.3883	21.3883
2022	32.3405	32.3405	21.576	13.1115	4.4679	20.9822	32.5478	1079.58	697.04	8722.64	11290.2	14.2803	248.742	21.576	21.576	21.576	21.576	21.576	21.576
2023	40.8702	40.8702	15.2188	18.1198	5.01498	24.0957	31.0233	1228.22	811.42	10310.5	10529.3	13.599	226.781	15.2188	15.2188	15.2188	15.2188	15.2188	15.2188
2024	24.9576	24.9576	19.0403	14.1714	4.3447	17.8142	31.3547	633.278	631.314	10611.4	11334.1	16.9079	290.189	19.0403	19.0403	19.0403	19.0403	19.0403	19.0403
2025	31.6319	31.6319	25.5677	15.3199	5.09802	17.6317	27.6639	734.02	707.84	10155.8	9882.81	15.0094	323.194	25.5677	25.5677	25.5677	25.5677	25.5677	25.5677
2026	32.4023	32.4023	24.689	12.378	3.9613	21.9672	32.218	712.347	674.527	9348.16	11122.9	12.0095	255.609	24.689	24.689	24.689	24.689	24.689	24.689
2027	40.5489	40.5489	26.4905	14.9528	3.21984	18.9532	27.3768	918.728	546.023	10790.9	10402.7	19.2865	236.585	26.4905	26.4905	26.4905	26.4905	26.4905	26.4905
2028	31.7027	31.7027	22.8139	13.2779	4.34175	17.3039	32.6026	598.791	599.391	9764.87	10200.9	12.7805	260.576	22.8139	22.8139	22.8139	22.8139	22.8139	22.8139
2029	25.3071	25.3071	21.5823	8.7908	4.39157	20.6319	30.8023	811.106	544.646	11162.7	8871.58	13.2667	207.438	21.5823	21.5823	21.5823	21.5823	21.5823	21.5823
2030	40.0248	40.0248	19.7334	9.24909	3.70559	17.9475	27.7993	868.201	564.842	10793.8	8107.38	13.5946	174.475	19.7334	19.7334	19.7334	19.7334	19.7334	19.7334
2031	26.5707	26.5707	16.4568	9.86827	3.35926	14.1884	22.1928	801.786	572.028	9956.37	7186.98	10.4823	244.084	16.4568	16.4568	16.4568	16.4568	16.4568	16.4568
2032	30.2505	30.2505	17.1277	7.79934	3.7103	17.3662	24.1275	704.136	637.463	9422.97	7465.54	13.705	173.129	17.1277	17.1277	17.1277	17.1277	17.1277	17.1277
2033	22.3148	22.3148	15.7368	10.296	3.24814	14.8924	26.312	539.783	522.753	6930.22	5732.47	11.0314	135.455	15.7368	15.7368	15.7368	15.7368	15.7368	15.7368
2034	20.4285	20.4285	14.7165	11.1332	3.29898	15.8536	30.0147	593.023	474.2	8433.6	7392.32	14.6239	199.433	14.7165	14.7165	14.7165	14.7165	14.7165	14.7165
2035	27.0416	27.0416	16.6563	10.0259	2.56745	15.2378	21.9196	549.543	577.336	9694.88	7820.72	11.2711	133.135	16.6563	16.6563	16.6563	16.6563	16.6563	16.6563
2020	53.23	53.23	25.77	13.86	6.94	20.24	35.58	922.65	836.6	12742.6	9201.28	16.59	278.86	25.77	25.77	25.77	25.77	25.77	25.77
2021	32.6796	32.6796	17.0874	15.2621	5.00971	19.835	26.1359	827.039	837.437	10318.4	11738.4	23.0971	242.243	17.0874	17.0874	17.0874	17.0874	17.0874	17.0874
2022	37.4588	37.4588	20.9068	15.1664	5.34452	18.9273	36.7895	890.206	629.795	11996.3	11012.9	15.7508	208.37	20.9068	20.9068	20.9068	20.9068	20.9068	20.9068
2023	29.6414	29.6414	26.2005	15.1547	4.98752	21.0574	28.9276	809.26	542.002	11866.6	9965.07	17.4426	258.811	26.2005	26.2005	26.2005	26.2005	26.2005	26.2005
2024	32.3942	32.3942	26.317	14.8555	5.37535	23.0118	25.8283	949.597	619.506	9178.7	9889.34	13.0519	198.746	26.317	26.317	26.317	26.317	26.317	26.317
2025	41.8538	41.8538	19.0637	16.6829	4.30442	21.0131	26.7926	777.892	741.283	13396.9	11703.6	13.8535	197.279	19.0637	19.0637	19.0637	19.0637	19.0637	19.0637
2026	29.9066	29.9066	23.9939	11.5573	3.88593	20.376	28.2902	778.475	821.899	13019.9	8096.16	14.12	216.95	23.9939	23.9939	23.9939	23.9939	23.9939	23.9939
2027	35.2475	35.2475	21.368	11.0824	3.65078	19.7988	35.0442	852.762	642.098	11076.9	9406.57	14.595	207.371	21.368	21.368	21.368	21.368	21.368	21.368
2028	25.7268	25.7268	18.2906	11.2491	3.89179	17.4696	23.6349	821.112	582.316	8747.03	8109.41	13.0016	239.317	18.2906	18.2906	18.2906	18.2906	18.2906	18.2906
2029	26.6023	26.6023	19.0071	11.7108	3.77843	21.5286	28.2425	877.708	537.35	8482.2	7472.03	11.9791	248.986	19.0071	19.0071	19.0071	19.0071	19.0071	19.0071
2030	24.8379	24.8379	20.9909	10.4545	3.14752	15.5292	28.7146	754.243	452.26	10934.1	7973.33	16.3998	206.746	20.9909	20.9909	20.9909	20.9909	20.9909	20.9909
2031	38.2089	38.2089	19.6065	14.6146	4.02389	18.5229	23.2764	556.51	741.999	8895.03	9636.98	14.6218	160.334	19.6065	19.6065	19.6065	19.6065	19.6065	19.6065
2032	23.0263	23.0263	18.6076	9.83335	3.46482	15.255	27.5572	588.212	552.722	9563.71	9318.34	10.5558	159.746	18.6076	18.6076	18.6076	18.6076	18.6076	18.6076
2033	30.4658	30.4658	14.9877	7.96713	3.35028	14.7698	23.7107	675.095	561.288	8998.04	8739.71	13.5169	154.018	14.9877	14.9877	14.9877	14.9877	14.9877	14.9877
2034	24.1903	24.1903	17.6122	10.2077	5.05094	12.0522	22.564	793.95	697.102	8632.1	6808.88	11.6753	165.848	17.6122	17.6122	17.6122	17.6122	17.6122	17.6122
2035	23.2932	23.2932	13.4791	8.85128	3.94103	12.7731	20.9247	541.552	525.614	7718.28	7560.29	9.98095	160.119	13.4791	13.4791	13.4791	13.4791	13.4791	13.4791
2020	57.62	57.62	25.56	18.19	6.17	22.39	46.82	819.73	831.89	11085	11401.1	16.81	232.23	25.56	25.56	25.56	25.56	25.56	25.56
2021	29.7864	29.7864	26.4854	18.3786	5.12621	18.4563	41.6311	876.864	910.573	10671.3	13823.7	15.8641	282.777	26.4854	26.4854	26.4854	26.4854	26.4854	26.4854
2022	38.4485	38.4485	18.522	13.1869	4.30766	17.3626	37.3645	1067.86	808.078	9539.36	10315.4	15.2795	219.615	18.522	18.522	18.522	18.522	18.522	18.522
2023	35.6356	35.6356	28.1406	14.5965	4.62147	21.0117	44.6132	934.652	731.83	13300.2	7099.2	15.5849	219.46	28.1406	28.1406	28.1406	28.1406	28.1406	28.1406
2024	38.3382	38.3382	26.2281	16.3126	5.19765	18.8715	35.1397	1164.71	704.641	10028.3	9621.72	18.6671	238.372	26.2281	26.2281	26.2281	26.2281	26.2281	26.2281
2025	34.9357	34.9357	25.2141	12.1283	5.65871	18.9429	32.8481	794.652	785.448	12088.7	12874.6	12.827	172.099	25.2141	25.2141	25.2141	25.2141	25.2141	25.2141
2026	36.2128	36.2128	17.3024	12.2943	5.18403	18.0813	28.1395	868.756	583.224	8846.25	10201.4	14.6308	197.722	17.3024	17.3024	17.3024	17.3024	17.3024	17.3024
2027	37.2071	37.2071	17.7579	12.611	3.88658	16.6359	26.7426	775.844	726.083	8677.61	7822.74	15.0178	175.124	17.7579	17.7579	17.7579	17.7579	17.7579	17.7579
2028	38.4205	38.4205	19.3168	11.7859	3.05501	16.2697	23.5481	763.603	763.43	6212.97	9900.73	13.0884	231.115	19.3168	19.3168	19.3168	19.3168	19.3168	19.3168
2029	34.849	34.849	20.2181	12.5309	5.13499	18.6929	26.0582	834.651	556.089	7309.5	8970.73	11.5269	215.877	20.2181	20.2181	20.2181	20.2181	20.2181	20.2181
2030	32.0481	32.0481	20.1649	12.1511	3.16984	17.4341	30.1804	816.197	642.309	10042.8	12053.4	11.3995	149.541	20.1649	20.1649	20.1649	20.1649	20.1649	20.1649
2031	35.1097	35.1097	20.2278	10.3017	4.03833	19.5632	20.2856	640.029	546.7	7638.65	5503.56	14.1378	179.933	20.2278	20.2278	20.2278	20.2278	20.2278	20.2278
2032	29.7876	29.7876	17.7098	11.5237	2.98788	14.75	30.2996	527.809	537.895	6841.06	8440.05	14.5045	132.308	17.7098	17.7098	17.7098	17.7098	17.7098	17.7098
2033	26.2302	26.2302	18.2291	9.56737	3.146	15.9138	25.7468	677.819	456.353	9352.13	7193.56	7.81732	192.437	18.2291	18.2291	18.2291	18.2291	18.2291	18.2291
2034	19.2121	19.2121	16.8188	11.5299	2.63125	13.3083	24.0647	823.376	601.71	7233.51	7741.91	9.18293	194.944	16.8188	16.8188	16.8188	16.8188	16.8188	16.8188
2035	28.473	28.473	13.3122	7.58681	3.43396	13.4406	26.9197	582.592	534.08	7197.63	8230.69	12.9271	165.652	13.3122	13.3122	13.3122	13.3122	13.3122	13.3122
2020	41.92	41.92	19.9	11.48	5.04	22.74	41.63	896.97	715.69	11920.6	12205.4	18.56	241.03	19.9	19.9	19.9	19.9	19.9	19.9
2021	40.7087	40.7087	23.5243	15.3786	5.05825	24.0194	37.3786	1005.95	622.388	12428.3	10430.4	17.5243	316.058	23.5243	23.5243	23.5243	23.5243	23.5243	23.5243
2022	33.8109	33.8109	21.4158	14.2992	4.48676	24.4509	37.0817	1050.95	715.383	11788	10168.4	11.0849	243.548	21.4158	21.4158	21.4158	21.4158	21.4158	21.4158
2023	38.5824	38.5824	19.3003	15.2463	4.1822	20.9018	33.3386	943.291	623.394	9918.71	11414.2	17.7721	185.728	19.3003	19.3003	19.3003	19.3003	19.3003	19.3003
2024	43.7136	43.7136	26.6902	12.9097	4.3447	20.6129	24.2735	1012.94	766.027	11954.2	10289.5	16.9434	212.286	26.6902	26.6902	26.6902	26.6902	26.6902	26.6902
2025	32.5462	32.5462	17.5886	15.4752	3.968	20.1333	28.768	653.642	592.811	9968.93	9244.6	14.3883	198.46	17.5886	17.5886	17.5886	17.5886	17.5886	17.5886
2026	32.8126	32.8126	19.17	11.6494	4.66479	22.0258	28.2567	1016.83	636.957	9327.31	10382.2	14.4047	216.163	19.17	19.17	19.17	19.17	19.17	19.17
2027	31.6374	31.6374	15.3918	12.9444	4.50453	16.2374	31.2959	812.23	607.266	9657.05	8114.26	18.3027	199.029	15.3918	15.3918	15.3918	15.3918	15.3918	15.3918
2028	37.1496	37.1496	22.4192	11.0123	3.35499	24.4875	26.7768	936.058	552.807	11220.9	9406.85	10.215	185.195	22.4192	22.4192	22.4192	22.4192	22.4192	22.4192
2029	28.2961	28.2961	19.8119	13.3357	3.28793	16.2634	31.0705	647.216	489.135	9253.11	10861.5	12.14	209.845	19.8119	19.8119	19.8119	19.8119	19.8119	19.8119
2030	22.1591	22.1591	19.4953	11.5632	3.89905	15.4251	31.1552	756.543	573.272	7906.96	6828.2	10.9233	244.829	19.4953	19.4953	19.4953	19.4953	19.4953	19.4953
2031	26.7946	26.7946	18.5373	7.88162	4.96303	16.1533	27.5243	830.113	589.062	9664.77	10032.4	12.4184	152.626	18.5373	18.5373	18.5373	18.5373	18.5373	18.5373
2032	30.6012	30.6012	19.6527	10.3944	3.82252	14.0837	33.9328	757.687	538.982	7381.2	7538.09	10.4085	172.603	19.6527	19.6527	19.6527	19.6527	19.6527	19.6527
2033	28.3889	28.3889	15.5665	13.0334	3.51371	13.5441	26.0872	662.266	582.35	7890.2	6851.96	14.2864	170.987	15.5665	15.5665	15.5665	15.5665	15.5665	15.5665
2034	30.3123	30.3123	16.1577	10.2077	3.6097	18.3989	29.8957	633.675	635.731	9221.08	7485.27	14.3132	172.658	16.1577	16.1577	16.1577	16.1577	16.1577	16.1577
2035	23.98	23.98	14.9233	10.2441	4.16568	16.1942	24.8786	538.143	539.902	7691.06	7521.79	10.764	201.41	14.9233	14.9233	14.9233	14.9233	14.9233	14.9233
2020	32.64	32.64	23.32	12.18	4.84	18.44	32.02	674.32	1005.7	13835.6	9810.04	17.15	235.15	23.32	23.32	23.32	23.32	23.32	23.32
2021	36.7184	36.7184	24.3495	10.2136	4.34951	20.9612	43.2233	768.029	713.485	17154.4	10875.4	18.9126	288.32	24.3495	24.3495	24.3495	24.3495	24.3495	24.3495
2022	27.0619	27.0619	18.8613	14.7799	5.60845	23.7723	32.1802	872.184	794.967	10099	12273.3	17.1458	240.06	18.8613	18.8613	18.8613	18.8613	18.8613	18.8613
2023	40.4584	40.4584	19.9135	11.9334	3.8985	23.5649	42.7188	658.573	815.766	13943	9369.39	14.3037	325.287	19.9135	19.9135	19.9135	19.9135	19.9135	19.9135
2024	34.3667	34.3667	23.1984	12.6787	3.66945	19.0492	31.7279	825.04	818.954	11329.9	10076.5	16.6947	229.896	23.1984	23.1984	23.1984	23.1984	23.1984	23.1984
2025	33.3485	33.3485	28.3022	14.4573	5.14977	19.5812	39.5679	1122.39	633.258	11601.6	9917.23	17.7352	290.777	28.3022	28.3022	28.3022	28.3022	28.3022	28.3022
2026	30.3923	30.3923	23.8683	16.2807	3.25781	14.3629	25.1245	922.154	729.449	15320.1	9724.38	19.1449	231.782	23.8683	23.8683	23.8683	23.8683	23.8683	23.8683
2027	37.7518	37.7518	24.2464	15.2617	4.33378	19.6199	26.8645	750.183	526.168	9382.9	9108.89	15.9041	282.582	24.2464	24.2464	24.2464	24.2464	24.2464	24.2464
2028	31.7816	31.7816	20.5325	12.9858	4.31807	20.2405	29.6976	928.527	699.89	9196.9	11821.9	13.641	195.316	20.5325	20.5325	20.5325	20.5325	20.5325	20.5325
2029	31.9596	31.9596	22.5633	10.0707	5.42623	21.7509	28.6257	751.61	583.327	11676.7	10123.6	12.6842	195.383	22.5633	22.5633	22.5633	22.5633	22.5633	22.5633
2030	30.2474	30.2474	18.967	9.5244	3.60886	14.7033	25.9763	707.79	598.237	9343	9038.39	10.7373	164.69	18.967	18.967	18.967	18.967	18.967	18.967
2031	29.2436	29.2436	17.6415	10.5979	2.65851	15.3803	30.9269	845.363	708.233	11556.5	8571.11	12.6135	176.661	17.6415	17.6415	17.6415	17.6415	17.6415	17.6415
2032	27.452	27.452	19.3791	13.0597	2.86163	17.4573	18.2709	769.351	498.204	6533.95	8875.78	12.2812	153.055	19.3791	19.3791	19.3791	19.3791	19.3791	19.3791
2033	22.737	22.737	18.4129	13.5237	4.73261	14.9333	25.1339	801.684	586.217	7043.58	7806.95	8.42337	170.265	18.4129	18.4129	18.4129	18.4129	18.4129	18.4129
2034	30.1999	30.1999	12.9447	10.6704	2.79653	14.3991	28.5603	648.834	500.255	7061.99	7501.45	13.9231	135.04	12.9447	12.9447	12.9447	12.9447	12.9447	12.9447
2035	27.7028	27.7028	16.2712	12.1569	3.8255	14.6794	21.9838	526.121	436.505	7206.51	6191.93	12.1761	153.546	16.2712	16.2712	16.2712	16.2712	16.2712	16.2712
2020	39.41	39.41	25.84	15.82	4.55	21.79	33.28	783.73	985.15	15191.1	11017.5	16.44	214.75	25.84	25.84	25.84	25.84	25.84	25.84
2021	38.6311	38.6311	28.4175	14.9029	4.65049	19.8835	24.2233	980.039	795.301	13286.8	11909.3	13.5728	222.796	28.4175	28.4175	28.4175	28.4175	28.4175	28.4175
2022	41.3894	41.3894	18.8896	13.2435	5.79696	20.2564	34.7535	818.711	714.601	16867.8	9776.44	20.1244	266.17	18.8896	18.8896	18.8896	18.8896	18.8896	18.8896
2023	32.0117	32.0117	20.005	13.6448	6.31448	17.2596	28.3602	965.923	608.642	10098	11133.4	13.9285	228.923	20.005	20.005	20.005	20.005	20.005	20.005
2024	39.2178	39.2178	22.3721	17.1833	3.90046	15.4153	39.3689	778.697	558.885	12590.5	10724.3	15.3175	225.525	22.3721	22.3721	22.3721	22.3721	22.3721	22.3721
2025	42.3972	42.3972	19.1758	12.2318	4.70984	24.3514	31.7009	793.281	726.153	11153	11959.2	11.6797	210.925	19.1758	19.1758	19.1758	19.1758	19.1758	19.1758
2026	37.4355	37.4355	24.756	14.0027	3.53418	18.5838	29.2952	906.786	643.749	11057.5	8697.35	13.0145	228.951	24.756	24.756	24.756	24.756	24.756	24.756
2027	38.5324	38.5324	18.3108	11.7492	4.57771	16.335	30.8243	1010.72	703.926	9342.73	8778.71	11.2369	234.17	18.3108	18.3108	18.3108	18.3108	18.3108	18.3108
2028	34.2525	34.2525	21.4561	11.5412	3.876	18.1959	33.8499	675.608	491.636	7168.62	10036.7	12.2043	234.928	21.4561	21.4561	21.4561	21.4561	21.4561	21.4561
2029	31.676	31.676	15.3283	11.0287	3.73245	21.2297	27.6063	974.997	575.794	8605.4	8302.29	12.0711	228.262	15.3283	15.3283	15.3283	15.3283	15.3283	15.3283
2030	33.7149	33.7149	19.5994	12.1287	4.06275	16.7868	30.2846	698.354	591.123	9453.14	9587.43	13.7211	206.605	19.5994	19.5994	19.5994	19.5994	19.5994	19.5994
2031	28.4056	28.4056	19.3753	8.21393	4.04556	15.467	24.7357	643.641	592.328	7812.83	7801.78	11.3709	195.198	19.3753	19.3753	19.3753	19.3753	19.3753	19.3753
2032	27.424	27.424	17.5696	12.6178	3.52794	16.3001	23.405	724.582	579.214	10732.7	9443.96	11.2922	182.408	17.5696	17.5696	17.5696	17.5696	17.5696	17.5696
2033	26.4618	26.4618	16.1249	11.1744	3.18004	16.5199	36.4173	749.387	520.628	10066.5	10649.7	10.8612	177.272	16.1249	16.1249	16.1249	16.1249	16.1249	16.1249
2034	21.7309	21.7309	16.4354	10.5052	3.00809	16.3494	23.5953	597.327	542.249	8023.77	6263.63	11.8142	203.485	16.4354	16.4354	16.4354	16.4354	16.4354	16.4354
2035	24.8657	24.8657	16.008	9.28774	4.40959	15.2763	24.8272	715.4	457.128	7792.78	7381.52	10.3147	168.829	16.008	16.008	16.008	16.008	16.008	16.008
2020	45.26	45.26	22.51	17.22	5.74	24.12	38.54	749.83	829.82	11410.8	11276.5	17.81	303.22	22.51	22.51	22.51	22.51	22.51	22.51
2021	43.1068	43.1068	21.1456	17.7379	6.91262	24	40.1845	844.816	669.359	12689.3	11557.1	16.5243	223.641	21.1456	21.1456	21.1456	21.1456	21.1456	21.1456
2022	45.8102	45.8102	20.8502	12.0087	3.9589	22.5092	38.7878	1156.11	775.398	11927.1	9984.28	17.4003	239.466	20.8502	20.8502	20.8502	20.8502	20.8502	20.8502
2023	39.6348	39.6348	22.6223	12.2537	5.11564	21.7255	36.7795	846.222	605.622	10702.8	10502.4	18.9343	308.915	22.6223	22.6223	22.6223	22.6223	22.6223	22.6223
2024	31.8789	31.8789	22.2033	13.3717	4.1137	21.5458	37.9117	695.108	668.542	9466.55	11663.4	15.5219	224.92	22.2033	22.2033	22.2033	22.2033	22.2033	22.2033
2025	41.2068	41.2068	18.4771	15.087	4.50282	21.2892	33.5555	782.783	627.746	11143.4	10277.9	15.156	213.754	18.4771	18.4771	18.4771	18.4771	18.4771	18.4771
2026	31.7239	31.7239	21.9253	11.8755	4.63966	18.7261	33.6166	773.484	697.315	10196.1	10256.4	12.7884	213.399	21.9253	21.9253	21.9253	21.9253	21.9253	21.9253
2027	26.523	26.523	20.807	11.8142	3.21984	14.782	40.3863	840.956	735.197	12229.2	13000.1	12.668	184.247	20.807	20.807	20.807	20.807	20.807	20.807
2028	26.8399	26.8399	17.7459	11.0202	5.39167	16.8381	36.5181	682.405	573.672	7944.13	9006.83	14.2567	261.831	17.7459	17.7459	17.7459	17.7459	17.7459	17.7459
2029	35.2015	35.2015	20.3254	13.1747	3.45654	17.8115	30.1278	623.718	635.934	7360.02	8522.35	11.6265	231.205	20.3254	20.3254	20.3254	20.3254	20.3254	20.3254
2030	28.0077	28.0077	19.4283	9.74019	3.88417	16.9505	27.844	675.25	474.821	12349.3	7899.72	11.9204	145.805	19.4283	19.4283	19.4283	19.4283	19.4283	19.4283
2031	29.9444	29.9444	16.2111	9.24699	5.02805	15.3876	32.0177	811.481	619.173	11286.2	7580.7	14.4123	162.913	16.2111	16.2111	16.2111	16.2111	16.2111	16.2111
2032	25.6915	25.6915	15.9634	8.97766	4.08203	15.0797	27.957	611.568	522.633	8389.7	7504.74	13.8733	170.456	15.9634	15.9634	15.9634	15.9634	15.9634	15.9634
2033	28.7361	28.7361	13.476	11.8417	3.17323	20.4422	21.7768	804.258	503.25	8727.34	7590.18	11.6102	154.399	13.476	13.476	13.476	13.476	13.476	13.476
2034	25.4663	25.4663	15.5825	8.73998	3.17337	11.563	23.0995	604.89	404.637	9314.59	8388.3	9.18293	174.125	15.5825	15.5825	15.5825	15.5825	15.5825	15.5825
2035	23.6077	23.6077	15.4496	11.3096	3.07452	16.3739	23.1134	743.437	543.298	7383.23	7780.36	13.5369	171.82	15.4496	15.4496	15.4496	15.4496	15.4496	15.4496
2020	32.5	32.5	21.28	15.33	5.1	25.19	38.31	1019.99	738.29	8760.78	10398.2	13.74	273.44	21.28	21.28	21.28	21.28	21.28	21.28
2021	37.5243	37.5243	22.8835	14.6602	4.66019	23.4563	44.3495	805.146	681.262	11996.5	9192.24	16.932	266.039	22.8835	22.8835	22.8835	22.8835	22.8835	22.8835
2022	41.3423	41.3423	22.2358	17.2684	5.12772	19.7191	34.4519	978.98	695.626	12796.1	11805.6	20.5486	329.004	22.2358	22.2358	22.2358	22.2358	22.2358	22.2358
2023	42.0325	42.0325	19.2637	15.6306	4.77704	21.2404	41.9867	1035.65	731.683	13787.3	11488.8	12.7022	301.585	19.2637	19.2637	19.2637	19.2637	19.2637	19.2637
2024	34.4555	34.4555	23.6071	14.7045	4.7001	15.9395	27.3299	886.461	647.467	10596.2	8826.67	12.9097	254.605	23.6071	23.6071	23.6071	23.6071	23.6071	23.6071
2025	29.2338	29.2338	21.1425	11.7919	5.84849	21.3582	38.5155	691.864	502.59	9235.88	8172.67	14.9921	189.903	21.1425	21.1425	21.1425	21.1425	21.1425	21.1425
2026	29.4124	29.4124	28.5833	13.3076	3.01494	14.9575	23.3909	971.976	578.651	8607.81	10938.5	19.1784	194.883	28.5833	28.5833	28.5833	28.5833	28.5833	28.5833
2027	35.5565	35.5565	16.1643	13.9283	3.08162	21.5469	38.1015	880.643	679.517	12503.9	9216.15	14.6926	190.198	16.1643	16.1643	16.1643	16.1643	16.1643	16.1643
2028	35.2471	35.2471	26.532	9.29135	3.88389	18.3696	25.2453	764.638	563.512	10587.9	9698.48	12.9937	231.786	26.532	26.532	26.532	26.532	26.532	26.532
2029	28.0125	28.0125	18.5396	10.1167	4.68281	19.9345	30.1585	816.479	585.159	8131.44	8821.99	12.5003	210.343	18.5396	18.5396	18.5396	18.5396	18.5396	18.5396
2030	24.5625	24.5625	13.2151	11.8757	4.01811	18.1038	22.9255	652.682	638.194	9747.47	8329.65	11.6302	254.607	13.2151	13.2151	13.2151	13.2151	13.2151	13.2151
2031	30.255	30.255	15.3226	9.30479	4.27673	14.9252	24.8802	750.596	554.892	10343.9	9103.09	10.6991	231.319	15.3226	15.3226	15.3226	15.3226	15.3226	15.3226
2032	28.3428	28.3428	18.9723	13.1719	3.58405	14.5045	27.2767	721.201	527.227	8625.38	8859.16	13.5647	183.565	18.9723	18.9723	18.9723	18.9723	18.9723	18.9723
2033	26.1894	26.1894	19.9995	10.4254	2.92128	17.2349	26.0055	772.376	649.342	10818.5	8758.36	13.8574	182.59	19.9995	19.9995	19.9995	19.9995	19.9995	19.9995
2034	24.0977	24.0977	14.9743	11.9266	3.75515	20.2566	28.4148	765.68	441.336	8308.83	8882.98	12.7067	178.317	14.9743	14.9743	14.9743	14.9743	14.9743	14.9743
2035	31.3999	31.3999	14.3392	10.5073	3.49815	14.8591	26.1751	655.187	483.9	7687.36	7300.88	10.7897	147.782	14.3392	14.3392	14.3392	14.3392	14.3392	14.3392
2020	54.92	54.92	26.98	15.76	5.06	18.93	38.43	1040.63	659.29	13133	12840.1	16.29	278.23	26.98	26.98	26.98	26.98	26.98	26.98
2021	39.0194	39.0194	24.9029	16.2913	5.06796	15.6602	41.1359	805.913	849.311	11630.7	12161.1	20.7767	206.922	24.9029	24.9029	24.9029	24.9029	24.9029	24.9029
2022	35.5264	35.5264	21.3592	18.3995	4.20398	21.8117	39.5136	987.275	875.954	12112.4	9107.57	17.6454	221.124	21.3592	21.3592	21.3592	21.3592	21.3592	21.3592
2023	45.2263	45.2263	20.426	12.4002	5.34443	24.7729	30.0716	1003.64	631.137	12079.4	10816.5	17.0399	277.471	20.426	20.426	20.426	20.426	20.426	20.426
2024	35.4595	35.4595	27.1877	15.1398	4.62902	23.4649	26.0149	754.459	705.823	11331.8	9889.29	15.8417	197.937	27.1877	27.1877	27.1877	27.1877	27.1877	27.1877
2025	35.6257	35.6257	23.0748	13.6551	4.60633	21.177	32.4945	779.971	533.015	11484.5	10039.2	18.2269	259.611	23.0748	23.0748	23.0748	23.0748	23.0748	23.0748
2026	39.4874	39.4874	24.1447	15.795	4.24605	18.3493	28.575	862.55	779.346	10374.5	9416.64	14.9742	175.562	24.1447	24.1447	24.1447	24.1447	24.1447	24.1447
2027	37.8088	37.8088	18.7011	14.0584	4.92733	20.433	28.198	916.907	594.947	10230.4	7441.07	10.4401	215.721	18.7011	18.7011	18.7011	18.7011	18.7011	18.7011
2028	31.0396	31.0396	16.8065	11.7306	3.40235	20.1536	25.5216	716.278	463.423	8805.67	10214.9	13.4042	176.259	16.8065	16.8065	16.8065	16.8065	16.8065	16.8065
2029	30.2351	30.2351	15.5429	10.0477	3.50252	18.1411	29.4304	641.966	686.824	9778.11	7360.97	14.0254	236.83	15.5429	15.5429	15.5429	15.5429	15.5429	15.5429
2030	32.9113	32.9113	15.9162	15.1721	3.50468	20.9686	25.3066	822.09	521.074	9803.73	7569.33	7.68649	162.443	15.9162	15.9162	15.9162	15.9162	15.9162	15.9162
2031	25.068	25.068	18.8407	9.94774	4.24061	20.8057	24.0711	595.261	468.172	8432.93	6898.93	16.0739	230.973	18.8407	18.8407	18.8407	18.8407	18.8407	18.8407
2032	27.0242	27.0242	17.4293	11.9866	2.95982	20.2559	28.1534	706.444	695.579	9228.63	6305.99	14.2661	173.998	17.4293	17.4293	17.4293	17.4293	17.4293	17.4293
2033	20.6192	20.6192	15.9343	10.6365	2.54676	14.3204	22.1922	782.508	396.457	10316	8032.81	15.0286	185.157	15.9343	15.9343	15.9343	15.9343	15.9343	15.9343
2034	25.7241	25.7241	16.3693	10.9878	2.75686	14.9611	20.4682	615.487	449.144	8713.72	7856.48	9.18293	177.748	16.3693	16.3693	16.3693	16.3693	16.3693	16.3693
2035	23.1776	23.1776	20.0582	8.33779	2.7921	12.9464	24.5641	550.512	470.658	7811.57	8290.12	11.1748	135.253	20.0582	20.0582	20.0582	20.0582	20.0582	20.0582
2020	43.2	43.2	27.31	13.76	4.86	24.56	38.36	880.16	634.62	13555.2	10169.4	20.62	256.74	27.31	27.31	27.31	27.31	27.31	27.31
2021	34.8835	34.8835	23.5049	16.7184	4.60194	26.2524	34.1553	672.282	676.961	13605.7	10619.6	15.9709	275.155	23.5049	23.5049	23.5049	23.5049	23.5049	23.5049
2022	34.1597	34.1597	27.6369	13.5074	5.09944	22.4244	34.7535	864.078	825.318	10155.6	10305.5	19.0781	242.426	27.6369	27.6369	27.6369	27.6369	27.6369	27.6369
2023	43.7163	43.7163	28.2504	14.4684	3.81614	15.2463	38.2804	1133.88	736.433	12065.6	8566.06	16.3261	209.586	28.2504	28.2504	28.2504	28.2504	28.2504	28.2504
2024	33.0517	33.0517	16.9079	11.1327	4.83337	20.9594	43.9623	979.628	686.872	12561.3	11843.3	12.7587	247.293	16.9079	16.9079	16.9079	16.9079	16.9079	16.9079
2025	30.9504	30.9504	17.0883	13.8449	4.63221	18.6151	29.3632	763.883	749.279	12996.9	9061.33	15.4148	216.782	17.0883	17.0883	17.0883	17.0883	17.0883	17.0883
2026	33.4407	33.4407	17.9389	13.9525	5.45202	20.041	33.2816	1029.62	569.883	11938.1	9406.99	14.7397	215.97	17.9389	17.9389	17.9389	17.9389	17.9389	17.9389
2027	26.1897	26.1897	18.5954	8.65129	4.34191	24.3277	23.5065	594.053	655.636	8049.92	6747.94	11.8224	176.327	18.5954	18.5954	18.5954	18.5954	18.5954	18.5954
2028	34.1972	34.1972	22.4271	11.6359	3.63128	16.6329	26.1216	676.832	589.081	6677.13	9049.81	14.6593	247.653	22.4271	22.4271	22.4271	22.4271	22.4271	22.4271
2029	33.1245	33.1245	22.502	13.4506	4.60616	16.4856	27.6293	632.662	633.535	10652.7	8773.29	13.9028	139.564	22.502	22.502	22.502	22.502	22.502	22.502
2030	26.7874	26.7874	18.4833	14.2494	5.00031	17.4341	25.8498	508.224	648.813	9800.78	7210.26	13.5797	217.826	18.4833	18.4833	18.4833	18.4833	18.4833	18.4833
2031	26.6718	26.6718	14.1595	9.47817	4.51513	17.8872	31.0424	657.266	625.508	7596.22	9810.16	13.9861	191.167	14.1595	14.1595	14.1595	14.1595	14.1595	14.1595
2032	29.1283	29.1283	18.5234	9.72814	3.03697	16.4544	28.6023	811.861	551.053	8686.23	9605.96	11.1169	186.476	18.5234	18.5234	18.5234	18.5234	18.5234	18.5234
2033	23.4588	23.4588	16.9625	8.97494	4.33085	11.297	19.591	716.538	424.444	5899.94	8066.13	12.4546	142.196	16.9625	16.9625	16.9625	16.9625	16.9625	16.9625
2034	25.6976	25.6976	20.1575	10.7432	4.62782	10.7101	18.5377	621.834	440.688	7313.62	6690.62	8.91187	189.179	20.1575	20.1575	20.1575	20.1575	20.1575	20.1575
2035	25.5846	25.5846	14.7115	9.81407	2.91405	12.4778	29.1277	629.198	446.19	8653.76	9253.69	9.78839	151.8	14.7115	14.7115	14.7115	14.7115	14.7115	14.7115
2020	37.06	37.06	30.03	14.52	6.41	26.37	50.35	1006.2	571.48	12582.7	11989.7	14.36	220.54	30.03	30.03	30.03	30.03	30.03	30.03
2021	35.5534	35.5534	28.534	15.0097	4.81553	24.9612	26.5631	874.417	764.155	10699	13223	19.9806	249.369	28.534	28.534	28.534	28.534	28.534	28.534
2022	35.6113	35.6113	22.4621	13.9504	4.57159	26.8357	32.595	932.614	864.059	12754.2	10767.8	12.4988	221.18	22.4621	22.4621	22.4621	22.4621	22.4621	22.4621
2023	26.8869	26.8869	26.2554	16.9118	4.54825	17.7537	37.0998	755.468	865.413	10232.8	8865.71	13.1506	266.608	26.2554	26.2554	26.2554	26.2554	26.2554	26.2554
2024	31.2659	31.2659	20.1687	17.3433	2.93201	22.15	30.0309	768.63	625.282	10520.4	11289.5	14.2691	253.299	20.1687	20.1687	20.1687	20.1687	20.1687	20.1687
2025	38.7656	38.7656	18.8911	12.1973	3.64884	18.4167	41.7934	897.217	650.424	10620.1	8738.23	11.5072	245.593	18.8911	18.8911	18.8911	18.8911	18.8911	18.8911
2026	32.553	32.553	18.4414	14.3294	4.14555	18.5335	26.6655	795.3	558.334	13066.5	9541.99	12.7549	253.331	18.4414	18.4414	18.4414	18.4414	18.4414	18.4414
2027	30.1332	30.1332	20.5143	12.7655	4.05733	20.685	33.1253	666.922	672.923	11141.9	7833.05	9.57822	264.092	20.5143	20.5143	20.5143	20.5143	20.5143	20.5143
2028	33.1473	33.1473	21.5035	11.4701	3.50498	17.4065	29.7213	806.066	493.562	9669.39	12027.1	10.5307	282.814	21.5035	21.5035	21.5035	21.5035	21.5035	21.5035
2029	24.4794	24.4794	15.2977	11.7415	3.56384	15.405	32.7796	596.494	553.476	9038.37	10200.8	10.8831	183.358	15.2977	15.2977	15.2977	15.2977	15.2977	15.2977
2030	27.1966	27.1966	16.6305	11.7641	3.77256	13.4458	28.8485	644.467	553.234	8958.67	9511.32	8.34129	186.187	16.6305	16.6305	16.6305	16.6305	16.6305	16.6305
2031	30.4717	30.4717	17.497	10.9953	4.6235	18.5012	26.6429	748.775	637.855	9938.1	9237.03	11.9994	217.109	17.497	17.497	17.497	17.497	17.497	17.497
2032	25.0603	25.0603	20.4873	11.2501	2.91774	15.2129	27.0031	785.63	629.019	8436.35	8173.29	11.3974	185.094	20.4873	20.4873	20.4873	20.4873	20.4873	20.4873
2033	32.8627	32.8627	17.1327	10.5956	2.81914	17.5481	23.1592	476.394	596.888	7700.91	9774.37	10.7114	196.025	17.1327	17.1327	17.1327	17.1327	17.1327	17.1327
2034	30.8147	30.8147	16.1445	11.4902	3.20642	15.3644	29.3669	795.311	505.927	8959.4	7412.6	12.1051	145.215	16.1445	16.1445	16.1445	16.1445	16.1445	16.1445
2035	23.1327	23.1327	16.9323	9.24923	2.9654	14.9682	24.9556	684.456	530.865	7698.79	6881.15	8.96039	202.552	16.9323	16.9323	16.9323	16.9323	16.9323	16.9323
2020	41.98	41.98	26.19	15.11	6.11	24.36	42.19	972.43	755.16	11855.2	12752.8	13.08	247.4	26.19	26.19	26.19	26.19	26.19	26.19
2021	31.9806	31.9806	25.6214	15.7184	4.16505	19.2816	28.4854	1074.8	835.417	11808.2	10035.8	14.8058	240.301	25.6214	25.6214	25.6214	25.6214	25.6214	25.6214
2022	30.0971	30.0971	24.8845	11.5374	3.56301	20.5863	37.0817	1062.61	636.46	11665.5	11734.8	18.5691	262.843	24.8845	24.8845	24.8845	24.8845	24.8845	24.8845
2023	41.4559	41.4559	24.6082	11.2654	4.31032	20.8012	33.3935	844.74	733.697	10283.3	12135.4	16.0058	241.817	24.6082	24.6082	24.6082	24.6082	24.6082	24.6082
2024	34.9886	34.9886	18.4894	11.9946	4.48686	20.6662	43.3671	882.294	456.229	9579	8693.06	17.9652	255.849	18.4894	18.4894	18.4894	18.4894	18.4894	18.4894
2025	29.5271	29.5271	21.7981	14.6385	5.11527	20.2972	41.0257	723.832	695.306	11348.5	7894.52	17.5886	208.441	21.7981	21.7981	21.7981	21.7981	21.7981	21.7981
2026	34.9063	34.9063	19.9489	19.304	3.98643	17.1014	38.1307	844.913	617.494	8290.32	10478.9	13.6342	197.789	19.9489	19.9489	19.9489	19.9489	19.9489	19.9489
2027	29.0355	29.0355	18.319	15.2617	4.7078	21.7095	38.2722	963.57	702.137	11958.2	9495.7	13.7006	215.185	18.319	18.319	18.319	18.319	18.319	18.319
2028	34.9235	34.9235	17.9433	13.27	4.64173	15.7566	31.1264	835.455	528.083	10536.4	8790.04	11.8806	219.724	17.9433	17.9433	17.9433	17.9433	17.9433	17.9433
2029	21.2068	21.2068	18.7312	14.5389	3.77077	16.34	27.7673	624.292	809.114	7933.02	9463.78	11.2357	163.124	18.7312	18.7312	18.7312	18.7312	18.7312	18.7312
2030	32.9038	32.9038	22.1368	11.8609	4.18181	20.7528	30.359	741.839	615.098	7657.14	10343.7	12.6868	219.27	22.1368	22.1368	22.1368	22.1368	22.1368	22.1368
2031	25.6676	25.6676	15.0408	10.02	3.8794	17.0419	29.9877	607.166	564.811	8333.35	8467.39	12.5412	183.56	15.0408	15.0408	15.0408	15.0408	15.0408	15.0408
2032	25.0954	25.0954	20.4803	10.6259	3.46482	14.6659	27.3749	666.269	552.252	10058.6	6769.95	6.97873	146.343	20.4803	20.4803	20.4803	20.4803	20.4803	20.4803
2033	34.6468	34.6468	16.7514	12.6385	3.52733	15.4576	21.9947	786.621	447.984	7983.17	7635.73	11.9235	136.973	16.7514	16.7514	16.7514	16.7514	16.7514	16.7514
2034	24.8316	24.8316	11.0341	9.51349	3.73532	18.6435	24.6729	721.174	530.745	8933.06	5543.02	10.2209	186.541	11.0341	11.0341	11.0341	11.0341	11.0341	11.0341
2035	23.5307	23.5307	17.0864	13.6652	2.63163	13.2865	29.6091	578.324	459.239	10233.3	6772.36	10.0323	157.532	17.0864	17.0864	17.0864	17.0864	17.0864	17.0864
2020	36.95	36.95	22.4	18.15	5.08	26.15	28.53	936.6	848.39	11787.3	11368	15.31	241.18	22.4	22.4	22.4	22.4	22.4	22.4
2021	38.0874	38.0874	33.0777	13.233	6.01942	20.6117	34.2913	1074.05	813.359	12311.5	11296	17.0388	216.252	33.0777	33.0777	33.0777	33.0777	33.0777	33.0777
2022	36.8272	36.8272	24.2436	17.3815	4.87322	16.5331	38.505	996.362	706.702	10984.9	13192.3	15.468	309.718	24.2436	24.2436	24.2436	24.2436	24.2436	24.2436
2023	36.084	36.084	26.2005	15.5391	4.79534	27.0333	30.6755	967.158	720.07	11788.6	11544.5	12.5923	227.175	26.2005	26.2005	26.2005	26.2005	26.2005	26.2005
2024	38.8358	38.8358	23.4294	11.0794	4.3447	24.3268	31.2125	753.73	723.442	10190.6	10445.3	15.1043	170.456	23.4294	23.4294	23.4294	23.4294	23.4294	23.4294
2025	30.6054	30.6054	27.362	12.5337	4.41656	21.9965	28.8888	845.762	690.216	9474.85	9693.61	14.2675	207.225	27.362	27.362	27.362	27.362	27.362	27.362
2026	32.8713	32.8713	23.0057	12.4785	4.1958	19.7814	31.8077	928.552	706.368	12793.6	8831.58	12.8721	202.479	23.0057	23.0057	23.0057	23.0057	23.0057	23.0057
2027	31.8651	31.8651	17.2782	10.6759	4.01667	19.0589	27.6614	882.708	397.529	10831.4	11567.9	13.7738	184.588	17.2782	17.2782	17.2782	17.2782	17.2782	17.2782
2028	28.0003	28.0003	18.93	12.2437	4.51542	20.0747	24.6848	896.043	598.285	10856	9610.75	12.3621	195.584	18.93	18.93	18.93	18.93	18.93	18.93
2029	34.9563	34.9563	13.2513	13.3586	3.25727	15.0218	29.4074	710.951	624.354	8397.49	8598.52	13.0367	210.075	13.2513	13.2513	13.2513	13.2513	13.2513	13.2513
2030	26.3707	26.3707	19.1902	13.2374	3.69815	17.3448	22.107	752.249	700.832	8861.21	7650.26	11.3474	171.35	19.1902	19.1902	19.1902	19.1902	19.1902	19.1902
2031	28.29	28.29	21.5859	10.5329	2.99805	17.4681	26.5851	562.882	556.799	7766.95	6563.61	12.3028	210.868	21.5859	21.5859	21.5859	21.5859	21.5859	21.5859
2032	27.6274	27.6274	18.8952	11.9866	3.64718	16.9874	24.6675	695.222	686.356	6966.5	7952.98	12.3653	132.343	18.8952	18.8952	18.8952	18.8952	18.8952	18.8952
2033	30.0231	30.0231	16.7037	10.5275	3.65671	15.9955	21.7019	793.533	453.105	7481.95	7195.2	12.9721	158.369	16.7037	16.7037	16.7037	16.7037	16.7037	16.7037
2034	27.2447	27.2447	12.4951	7.78797	2.99486	14.6107	26.4579	741.986	499.309	9364.32	7570.13	11.7216	181.384	12.4951	12.4951	12.4951	12.4951	12.4951	12.4951
2035	17.3303	17.3303	14.7757	9.89109	3.31843	12.9399	22.5358	687.53	502.591	9422.51	6644.54	13.2288	170.453	14.7757	14.7757	14.7757	14.7757	14.7757	14.7757
2020	33.53	33.53	23.61	16.96	5.19	22.49	33.45	925.91	913.23	10600.4	9736.06	20.87	237.34	23.61	23.61	23.61	23.61	23.61	23.61
2021	35.8252	35.8252	17.6117	18.534	5	25.0485	31.8835	893.388	636.602	8644.41	11575.6	20.3786	259.757	17.6117	17.6117	17.6117	17.6117	17.6117	17.6117
2022	34.5744	34.5744	25.7706	16.8159	4.04374	20.049	35.4982	1163.6	588.453	12591.3	11220.6	20.4638	206.749	25.7706	25.7706	25.7706	25.7706	25.7706	25.7706
2023	31.4992	31.4992	19.1905	9.59068	4.42013	24.7454	34.7845	624.09	683.721	11137.8	9265.75	14.6789	260.056	19.1905	19.1905	19.1905	19.1905	19.1905	19.1905
2024	36.7922	36.7922	20.7373	12.9719	5.33092	25.8905	35.2107	1047.93	762.775	10256.7	8562.24	15.1043	256.497	20.7373	20.7373	20.7373	20.7373	20.7373	20.7373
2025	28.8715	28.8715	17.8646	12.4906	4.64946	26.8358	31.2782	816.399	570.314	13296.8	11754.8	11.2743	188.532	17.8646	17.8646	17.8646	17.8646	17.8646	17.8646
2026	32.5363	32.5363	24.6723	13.3411	3.27456	21.314	31.7825	1231.44	765.846	10960.1	10369.1	17.8803	236.849	24.6723	24.6723	24.6723	24.6723	24.6723	24.6723
2027	29.4908	29.4908	15.5626	15.278	4.72406	18.7011	29.3038	797.944	566.001	13777.3	9787.53	13.5298	203.411	15.5626	15.5626	15.5626	15.5626	15.5626	15.5626
2028	29.9265	29.9265	19.5221	10.1992	4.84697	20.1773	35.105	921.312	597.228	10426.4	10465.9	16.2145	184.327	19.5221	19.5221	19.5221	19.5221	19.5221	19.5221
2029	28.7176	28.7176	21.475	13.7342	3.66347	18.1641	28.8096	600.334	659.095	10280.5	7847	14.286	221.249	21.475	21.475	21.475	21.475	21.475	21.475
2030	22.0847	22.0847	18.208	13.7062	4.19669	17.5011	26.3112	697.476	700.728	8418.09	7353.4	9.8518	184.989	18.208	18.208	18.208	18.208	18.208	18.208
2031	32.9063	32.9063	15.2286	9.70934	3.33759	20.04	27.2425	674.821	426.676	8627.24	8400.92	10.6991	189.368	15.2286	15.2286	15.2286	15.2286	15.2286	15.2286
2032	23.9591	23.9591	19.6246	11.5938	1.98491	16.8261	23.1385	602.45	520.129	7246.99	7342.68	11.194	164.607	19.6246	19.6246	19.6246	19.6246	19.6246	19.6246
2033	23.9695	23.9695	23.3975	10.9837	3.11195	13.7893	25.2701	705.575	508.228	7221.73	7246.81	9.10432	149.019	23.3975	23.3975	23.3975	23.3975	23.3975	23.3975
2034	22.5441	22.5441	14.8685	9.79777	3.49731	16.5742	27.9058	619.745	471.37	7365.86	8490.06	11.3117	159.409	14.8685	14.8685	14.8685	14.8685	14.8685	14.8685
2035	26.3292	26.3292	17.6191	8.93472	3.83833	14.5318	21.5794	749.83	423.507	8549.79	5320.91	12.1248	208.226	17.6191	17.6191	17.6191	17.6191	17.6191	17.6191
2020	40.44	40.44	23.47	14.04	5.1	22.07	40.09	1053.08	640.95	15073.9	10310.8	13.39	323.9	23.47	23.47	23.47	23.47	23.47	23.47
2021	43.0097	43.0097	24.5631	18.0971	3.38835	27.3689	36.8544	945.398	798.194	8493.51	12505.9	22.0485	237.087	24.5631	24.5631	24.5631	24.5631	24.5631	24.5631
2022	44.2455	44.2455	30.5684	17.3438	4.10029	27.8254	36.9592	769.083	686.841	11487.3	10409.8	18.0884	243.359	30.5684	30.5684	30.5684	30.5684	30.5684	30.5684
2023	35.8003	35.8003	21.6797	18.2571	5.11564	21.7163	31.3528	1062.48	581.582	9176.31	7938.23	20.9659	236.555	21.6797	21.6797	21.6797	21.6797	21.6797	21.6797
2024	38.6403	38.6403	27.1344	13.0785	3.21632	21.8568	27.2499	618.378	677.356	12929.7	9890.51	17.1922	202.273	27.1344	27.1344	27.1344	27.1344	27.1344	27.1344
2025	32.4255	32.4255	22.8074	10.8861	4.31304	18.8911	20.7889	895.259	698.256	11507.1	9509.19	16.3982	169.278	22.8074	22.8074	22.8074	22.8074	22.8074	22.8074
2026	38.2144	38.2144	20.5854	14.0362	4.32142	18.1818	36.8493	955.913	671.629	9796.67	11175.7	13.383	173.644	20.5854	20.5854	20.5854	20.5854	20.5854	20.5854
2027	28.0842	28.0842	25.1083	15.1479	5.17126	16.2862	27.824	755.354	402.269	10064.4	9305.86	12.4322	249.692	25.1083	25.1083	25.1083	25.1083	25.1083	25.1083
2028	37.4101	37.4101	23.5086	12.6069	5.31272	19.4589	30.6054	877.499	533.838	10542.5	6590	14.3515	202.381	23.5086	23.5086	23.5086	23.5086	23.5086	23.5086
2029	28.9476	28.9476	19.0608	12.7608	3.71712	17.6812	29.3691	809.604	458.195	9057.11	6979.1	14.9451	188.247	19.0608	19.0608	19.0608	19.0608	19.0608	19.0608
2030	31.1031	31.1031	17.3225	10.1271	4.8887	15.5813	23.9598	617.94	624.228	10772.5	6579.4	14.0559	180.606	17.3225	17.3225	17.3225	17.3225	17.3225	17.3225
2031	27.5459	27.5459	14.6435	16.1533	4.54403	13.6249	30.32	721.786	622.872	7051.72	10188.1	17.7427	206.36	14.6435	14.6435	14.6435	14.6435	14.6435	14.6435
2032	26.4841	26.4841	20.6416	10.7241	4.93771	14.1749	22.5564	395.2	499.207	8440.57	6738.08	12.9194	185.767	20.6416	20.6416	20.6416	20.6416	20.6416	20.6416
2033	28.8042	28.8042	18.6172	8.53232	3.17323	16.8331	26.5639	705.99	524.339	7241.6	6486.46	8.3757	248.193	18.6172	18.6172	18.6172	18.6172	18.6172	18.6172
2034	24.5076	24.5076	14.3793	11.8671	2.87586	13.0967	26.1274	656.126	537.859	6466.91	6310.51	11.1663	199.195	14.3793	14.3793	14.3793	14.3793	14.3793	14.3793
2035	27.3369	27.3369	15.4817	9.04383	3.56233	11.8937	25.4948	675.271	531.828	5966.84	5823.27	10.7897	219.716	15.4817	15.4817	15.4817	15.4817	15.4817	15.4817
2020	36.35	36.35	29.37	12.12	3.66	22.65	40.52	864.01	864.76	15808.9	10796	14.3	360.44	29.37	29.37	29.37	29.37	29.37	29.37
2021	31.835	31.835	16.9903	16.7282	4.65049	32.6505	27.2136	1037.16	774.243	11526.8	12379.9	16.0583	292.087	16.9903	16.9903	16.9903	16.9903	16.9903	16.9903
2022	36.4879	36.4879	22.9051	15.2606	4.89207	16.354	33.6412	929.126	985.729	13411.9	10167.5	13.4414	245.914	22.9051	22.9051	22.9051	22.9051	22.9051	22.9051
2023	39.2321	39.2321	17.2504	18.5408	4.87771	21.0666	35.7454	869.375	605.989	10806.6	10745.7	15.7587	222.846	17.2504	17.2504	17.2504	17.2504	17.2504	17.2504
2024	32.4209	32.4209	17.1745	9.94217	5.99729	25.1975	34.8465	815.622	655.766	10925.1	8771.62	18.3384	209.239	17.1745	17.1745	17.1745	17.1745	17.1745	17.1745
2025	35.1341	35.1341	19.771	13.8535	4.1319	18.6582	26.1543	900.684	638.745	10479.3	9122.53	14.2417	273.102	19.771	19.771	19.771	19.771	19.771	19.771
2026	32.9969	32.9969	17.3359	11.4484	4.30467	15.7112	27.2685	806.095	581.239	13768.3	8929.98	14.9993	183.794	17.3359	17.3359	17.3359	17.3359	17.3359	17.3359
2027	41.9718	41.9718	23.8398	12.7005	4.27686	18.8393	27.7264	875.976	570.254	8857.51	8150.53	14.7901	202.086	23.8398	23.8398	23.8398	23.8398	23.8398	23.8398
2028	33.3999	33.3999	20.3431	14.904	3.68654	18.7643	30.7317	708.716	547.811	9581.65	10550.6	16.4434	182.259	20.3431	20.3431	20.3431	20.3431	20.3431	20.3431
2029	32.1972	32.1972	19.1451	11.7645	4.91273	17.5356	26.541	890.415	591.551	8656.64	7736.2	10.4999	234.355	19.1451	19.1451	19.1451	19.1451	19.1451	19.1451
2030	21.8987	21.8987	14.6587	14.2494	3.66838	19.1455	24.2277	659.379	486.347	8440.03	8495.83	14.1973	172.444	14.6587	14.6587	14.6587	14.6587	14.6587	14.6587
2031	33.3253	33.3253	20.8708	8.69073	5.08585	13.0758	22.843	703.306	629.186	10083.5	8713.09	11.0314	138.568	20.8708	20.8708	20.8708	20.8708	20.8708	20.8708
2032	24.9902	24.9902	20.2068	11.3483	3.57002	14.4625	24.2116	653.721	499.242	9353.65	6913.83	12.5547	164.439	20.2068	20.2068	20.2068	20.2068	20.2068	20.2068
2033	24.1738	24.1738	15.1103	11.3787	3.86099	12.6044	33.0125	773.806	493.165	8129.82	7419.12	15.6483	176.802	15.1103	15.1103	15.1103	15.1103	15.1103	15.1103
2034	25.334	25.334	15.0603	10.9944	3.84109	17.8502	29.4859	522.574	482.781	9168.6	8952.26	11.2522	178.634	15.0603	15.0603	15.0603	15.0603	15.0603	15.0603
2035	22.7925	22.7925	14.0504	9.86542	3.98596	14.121	23.2868	572.207	564.267	9941.6	6990.46	8.76783	148.655	14.0504	14.0504	14.0504	14.0504	14.0504	14.0504
2020	38.88	38.88	28.7	15.1	4.47	24.94	41.8	1220.62	853.26	11939.8	10136.8	17.74	216.98	28.7	28.7	28.7	28.7	28.7	28.7
2021	47.2427	47.2427	19.3204	19.6796	4.67961	23.9029	35.6311	986.388	690.641	12058.1	12426.5	13.5243	246.243	19.3204	19.3204	19.3204	19.3204	19.3204	19.3204
2022	36.9592	36.9592	22.7731	14.3746	4.49618	25.0165	50.0047	975.728	598.982	12011	10941.9	17.6737	219.559	22.7731	22.7731	22.7731	22.7731	22.7731	22.7731
2023	39.6439	39.6439	25.3586	12.3544	3.80699	23.0158	40.0741	966.28	652.295	12929.8	9206.56	18.8428	253.11	25.3586	25.3586	25.3586	25.3586	25.3586	25.3586
2024	35.3351	35.3351	22.6742	11.7191	4.85114	23.385	27.2144	897.008	736.796	10183.2	11561	15.6285	228.217	22.6742	22.6742	22.6742	22.6742	22.6742	22.6742
2025	29.8204	29.8204	20.9614	12.7666	3.54532	20.1074	33.5382	533.549	530.522	10544	8605.51	15.8979	248.38	20.9614	20.9614	20.9614	20.9614	20.9614	20.9614
2026	39.6381	39.6381	24.9738	18.8853	4.1623	18.2572	21.6825	764.456	697.423	10883.7	8938.68	13.45	211.632	24.9738	24.9738	24.9738	24.9738	24.9738	24.9738
2027	33.8246	33.8246	18.8475	12.5379	3.30115	19.2052	36.5972	854.811	681.102	11679.1	8985.79	16.7741	248.773	18.8475	18.8475	18.8475	18.8475	18.8475	18.8475
2028	32.5	32.5	28.5529	15.9145	3.56813	21.172	24.748	642.003	530.933	10205.6	10935.1	14.6514	191.211	28.5529	28.5529	28.5529	28.5529	28.5529	28.5529
2029	31.607	31.607	20.5323	12.5386	4.61383	17.0374	24.7016	633.42	620.744	8539.14	10471	7.02038	223.326	20.5323	20.5323	20.5323	20.5323	20.5323	20.5323
2030	26.393	26.393	20.4031	11.5632	3.92882	15.4846	31.7803	792.296	728.483	9285.41	9028.43	14.8372	291.023	20.4031	20.4031	20.4031	20.4031	20.4031	20.4031
2031	23.7099	23.7099	20.7913	10.9302	4.03111	16.6374	27.1775	572.36	538.753	8260.96	6870	14.1884	154.461	20.7913	20.7913	20.7913	20.7913	20.7913	20.7913
2032	26.5613	26.5613	20.3891	12.5056	2.85462	12.7441	21.8901	686.777	480.614	8381.82	10447.4	12.6248	194.843	20.3891	20.3891	20.3891	20.3891	20.3891	20.3891
2033	27.027	27.027	19.8497	10.0781	3.73842	13.333	28.6681	809.358	463.36	8452.58	7086.61	14.1161	170.619	19.8497	19.8497	19.8497	19.8497	19.8497	19.8497
2034	19.7476	19.7476	13.262	11.9662	4.01299	15.5495	19.3311	800.971	490.973	9606.39	7991.83	6.69712	221.772	13.262	13.262	13.262	13.262	13.262	13.262
2035	20.5396	20.5396	18.2353	10.411	3.96029	13.8963	26.9325	739.316	412.627	5555.3	6785.94	12.266	159.22	18.2353	18.2353	18.2353	18.2353	18.2353	18.2353
2020	38.37	38.37	18.71	14.16	7.11	22.89	34.24	999.14	795.8	14680.9	14496.7	18.62	226.43	18.71	18.71	18.71	18.71	18.71	18.71
2021	38.7282	38.7282	28.1359	14.8058	5.51456	19.5437	44.2621	934.544	727.223	10973.1	13800.8	12.6408	224.155	28.1359	28.1359	28.1359	28.1359	28.1359	28.1359
2022	40.0509	40.0509	21.2838	14.073	4.52446	18.5503	32.7741	845.254	695.372	16138.3	8711.41	14.1107	263.399	21.2838	21.2838	21.2838	21.2838	21.2838	21.2838
2023	37.1639	37.1639	21.332	13.8186	3.69717	22.3752	32.2404	700.221	722.083	9071.78	10267.9	19.4559	278.789	21.332	21.332	21.332	21.332	21.332	21.332
2024	29.9598	29.9598	15.9217	12.7853	4.49574	26.0593	33.5226	805.716	808.301	11765	10512.4	14.7578	225.907	15.9217	15.9217	15.9217	15.9217	15.9217	15.9217
2025	33.1156	33.1156	22.1087	8.55708	4.89962	19.0809	34.1076	863.014	569.969	10243.9	7879.42	23.0834	194.699	22.1087	22.1087	22.1087	22.1087	22.1087	22.1087
2026	32.5865	32.5865	26.2635	13.7347	5.3934	18.4247	29.9066	1094.03	738.1	8695.59	10771.1	10.7114	207.487	26.2635	26.2635	26.2635	26.2635	26.2635	26.2635
2027	30.0844	30.0844	16.0098	11.7573	4.38256	18.319	22.4169	695.429	581.97	8865.46	10710.4	13.8469	170.562	16.0098	16.0098	16.0098	16.0098	16.0098	16.0098
2028	28.9555	28.9555	16.5381	13.3015	4.18387	15.2751	34.2998	783.007	621.739	10715.9	8854.09	12.7016	192.766	16.5381	16.5381	16.5381	16.5381	16.5381	16.5381
2029	27.5144	27.5144	17.3593	13.6575	3.42588	17.0834	26.6406	942.01	604.381	8834.49	8895.72	13.236	232.209	17.3593	17.3593	17.3593	17.3593	17.3593	17.3593
2030	31.2743	31.2743	21.5713	11.7195	5.16401	18.9297	25.4778	908.606	472.715	7753.32	9870.83	14.1973	217.186	21.5713	21.5713	21.5713	21.5713	21.5713	21.5713
2031	35.0085	35.0085	17.2514	11.0314	4.87634	14.8602	25.2703	900.101	581.643	6962.56	7075.58	12.4112	155.964	17.2514	17.2514	17.2514	17.2514	17.2514	17.2514
2032	27.2977	27.2977	15.1147	12.4214	2.82656	16.9874	24.7026	929.644	642.583	9694.49	8373.73	14.0276	172.82	15.1147	15.1147	15.1147	15.1147	15.1147	15.1147
2033	23.1932	23.1932	16.1726	12.155	3.94271	14.3545	26.1349	815.589	642.239	7190.91	8678.58	9.74441	184.136	16.1726	16.1726	16.1726	16.1726	16.1726	16.1726
2034	26.4712	26.4712	16.4751	10.0159	4.40304	14.9082	21.1558	602.239	598.417	7706.8	7595.22	11.1134	165.683	16.4751	16.4751	16.4751	16.4751	16.4751	16.4751
2035	33.9738	33.9738	16.759	9.60225	3.33768	10.3725	21.2071	549.819	511.641	9119.08	7347.36	11.5471	149.599	16.759	16.759	16.759	16.759	16.759	16.759
2020	30.66	30.66	23.21	16.01	4.31	18.84	28.8	1125.43	906.36	10921.4	9951.97	19.04	287.12	23.21	23.21	23.21	23.21	23.21	23.21
2021	34.8447	34.8447	22.0777	14.7476	5.34951	21.5728	36.1262	854.107	777.408	11115.6	12406.8	12.0777	288.65	22.0777	22.0777	22.0777	22.0777	22.0777	22.0777
2022	42.2471	42.2471	23.301	13.7053	3.98718	25.1673	38.6841	1015.93	652.173	11663.1	11343.4	17.9282	265.143	23.301	23.301	23.301	23.301	23.301	23.301
2023	39.4243	39.4243	18.5316	12.2171	4.70383	24.5533	36.9717	829.704	834.051	13473.8	10754.9	19.0716	216.312	18.5316	18.5316	18.5316	18.5316	18.5316	18.5316
2024	35.0242	35.0242	25.4107	13.1496	4.78895	20.8794	38.8891	854.662	562.119	11436	8312.05	14.4024	253.53	25.4107	25.4107	25.4107	25.4107	25.4107	25.4107
2025	29.8376	29.8376	22.7125	12.1283	4.66671	21.3151	32.5462	754.826	579.673	10205.2	13308.5	13.4222	230.662	22.7125	22.7125	22.7125	22.7125	22.7125	22.7125
2026	36.0202	36.0202	21.5401	11.0799	4.63966	24.0944	28.3405	801.221	666.822	13258.3	12004.9	16.4314	193.35	21.5401	21.5401	21.5401	21.5401	21.5401	21.5401
2027	25.9539	25.9539	19.4248	14.4486	4.90294	16.2212	37.4998	982.133	801.082	10490.6	7731.31	13.7331	223.673	19.4248	19.4248	19.4248	19.4248	19.4248	19.4248
2028	30.9843	30.9843	18.5669	11.2017	4.6812	20.4457	32.4921	725.972	493.775	9319.2	8493.31	17.7775	247.18	18.5669	18.5669	18.5669	18.5669	18.5669	18.5669
2029	33.7147	33.7147	14.9375	12.7915	3.70946	17.2214	31.5151	778.511	565.148	10763.2	6425.99	13.6039	176.782	14.9375	14.9375	14.9375	14.9375	14.9375	14.9375
2030	21.7871	21.7871	17.2183	11.0647	3.93626	19.086	29.3694	702.826	477.143	8929.11	9221.44	15.0977	135.254	17.2183	17.2183	17.2183	17.2183	17.2183	17.2183
2031	25.8555	25.8555	19.3681	9.73824	2.97638	15.3948	25.8627	805.601	442.693	9480.1	11519.3	13.856	227.592	19.3681	19.3681	19.3681	19.3681	19.3681	19.3681
2032	28.953	28.953	19.3721	11.3764	4.69925	13.2841	25.0533	619.276	583.836	6053.81	9768.58	11.5587	214.314	19.3721	19.3721	19.3721	19.3721	19.3721	19.3721
2033	23.1183	23.1183	14.4021	8.27356	3.13238	16.0024	25.0726	769.7	608.178	10144.9	6268.21	12.1277	180.132	14.4021	14.4021	14.4021	14.4021	14.4021	14.4021
2034	23.1722	23.1722	12.9711	11.5431	3.28576	15.0338	26.6563	502.053	538.421	10482.8	7245.75	10.8688	159.409	12.9711	12.9711	12.9711	12.9711	12.9711	12.9711
2035	25.4434	25.4434	14.7436	7.54188	3.87685	14.4547	24.2945	738.77	503.778	8995.19	6599.05	10.9823	195.518	14.7436	14.7436	14.7436	14.7436	14.7436	14.7436
2020	41.84	41.84	25.67	14.42	6.03	21.49	40.26	1231.7	879.31	10517.9	11805.3	15.3	230.3	25.67	25.67	25.67	25.67	25.67	25.67
2021	34.6019	34.6019	18.8932	15.5049	6.02913	24.3495	33.7476	1041.89	733.214	11204.7	13369.6	15.0485	288.777	18.8932	18.8932	18.8932	18.8932	18.8932	18.8932
2022	38.2034	38.2034	17.8622	14.5443	4.76954	23.5555	31.7184	1072.69	687.822	15015.1	12227.4	18.9839	232.34	17.8622	17.8622	17.8622	17.8622	17.8622	17.8622
2023	35.1597	35.1597	18.2571	16.5275	3.65142	21.3869	38.921	1011.94	657.447	9142.12	9647.25	16.5366	262.865	18.2571	18.2571	18.2571	18.2571	18.2571	18.2571
2024	41.8655	41.8655	23.7581	13.6383	4.4069	22.4076	33.8247	899.025	689.057	13047.8	14325.7	17.9563	325.435	23.7581	23.7581	23.7581	23.7581	23.7581	23.7581
2025	34.0903	34.0903	24.2221	12.8442	5.16703	19.9176	29.0527	782.947	722.055	8558.84	9862.84	17.1487	178.707	24.2221	24.2221	24.2221	24.2221	24.2221	24.2221
2026	31.5145	31.5145	21.0376	17.5285	3.75193	13.048	31.95	662.492	587.679	11092.9	13623.2	16.8586	208.609	21.0376	21.0376	21.0376	21.0376	21.0376	21.0376
2027	28.0435	28.0435	28.1818	12.733	4.25247	18.9369	34.6458	649.92	778.023	10755.2	11314.9	14.3836	218.063	28.1818	28.1818	28.1818	28.1818	28.1818	28.1818
2028	32.0974	32.0974	17.8328	13.641	4.20755	15.9776	31.2053	872.013	645.468	9233.84	8846.7	10.9017	189.632	17.8328	17.8328	17.8328	17.8328	17.8328	17.8328
2029	28.1352	28.1352	20.9768	11.5192	4.56018	16.7769	30.2275	827.263	669.082	11400.4	8531.71	12.1324	211.217	20.9768	20.9768	20.9768	20.9768	20.9768	20.9768
2030	30.4483	30.4483	15.8566	12.6645	3.40051	17.2183	30.1358	788.836	620.269	7638.49	7874.72	15.7227	216.598	15.8566	15.8566	15.8566	15.8566	15.8566	15.8566
2031	27.0763	27.0763	13.9861	12.2739	3.79994	17.0419	25.3281	759.77	492.857	7093.14	8526.72	10.504	182.209	13.9861	13.9861	13.9861	13.9861	13.9861	13.9861
2032	25.411	25.411	19.3581	10.0858	4.53793	14.5957	27.7887	730.782	385.303	10212.1	6217.05	14.9815	171.901	19.3581	19.3581	19.3581	19.3581	19.3581	19.3581
2033	27.8101	27.8101	18.0656	11.0178	3.4388	16.9216	27.6262	828.834	437.6	7999.8	6457.86	9.99637	201.378	18.0656	18.0656	18.0656	18.0656	18.0656	18.0656
2034	29.3999	29.3999	16.3891	6.96157	3.82126	16.4883	32.5006	749.833	629.662	7252.04	8264.96	8.42264	156.368	16.3891	16.3891	16.3891	16.3891	16.3891	16.3891
2035	22.3689	22.3689	15.8668	9.09518	3.58159	15.0966	19.6538	639.294	559.954	10559.2	6445.1	9.34551	171.274	15.8668	15.8668	15.8668	15.8668	15.8668	15.8668
2020	32.6	32.6	30.99	12.14	5.13	29.61	38.04	939.13	879.98	12297.3	13845.4	14.84	266.87	30.99	30.99	30.99	30.99	30.99	30.99
2021	33.301	33.301	33.3301	17.7476	3.28155	19.3689	41.2136	722.35	679.524	11069	7628.93	17.5631	229.971	33.3301	33.3301	33.3301	33.3301	33.3301	33.3301
2022	37.4588	37.4588	19.5494	14.6668	4.75068	25.0731	28.5701	705.373	832.67	10358.8	12735.1	15.8922	204.77	19.5494	19.5494	19.5494	19.5494	19.5494	19.5494
2023	37.0541	37.0541	25.5233	10.9268	4.56656	13.9102	34.629	708.887	696.734	12299.6	12334.9	16.985	198.567	25.5233	25.5233	25.5233	25.5233	25.5233	25.5233
2024	42.3897	42.3897	25.4463	11.2927	4.67344	21.9101	31.5235	844.294	754.565	12316.7	10006.9	15.5929	256.719	25.4463	25.4463	25.4463	25.4463	25.4463	25.4463
2025	39.4471	39.4471	17.0106	12.9823	3.29517	16.8899	27.8278	708.737	717.38	11412.4	14971.7	11.5331	230.8	17.0106	17.0106	17.0106	17.0106	17.0106	17.0106
2026	27.1261	27.1261	17.5453	11.3395	3.97805	18.3744	34.9901	743.661	684.124	9522.51	8437.91	17.2438	209.966	17.5453	17.5453	17.5453	17.5453	17.5453	17.5453
2027	28.5639	28.5639	15.5057	13.4241	4.35004	15.7252	31.3122	712.577	482.033	10677	10420.2	14.8227	186.743	15.5057	15.5057	15.5057	15.5057	15.5057	15.5057
2028	37.5522	37.5522	18.038	17.3117	4.36543	20.4931	33.613	638.411	591.418	11001.3	9654.85	12.8911	258.066	18.038	18.038	18.038	18.038	18.038	18.038
2029	26.1731	26.1731	18.6009	12.6612	3.4872	19.5283	27.9665	796.276	562.65	9909.85	7577.79	15.8265	213.14	18.6009	18.6009	18.6009	18.6009	18.6009	18.6009
2030	25.076	25.076	17.0993	12.9844	2.3811	17.4118	27.5315	753.231	659.498	9131.42	10163.9	10.4545	201.575	17.0993	17.0993	17.0993	17.0993	17.0993	17.0993
2031	27.5604	27.5604	16.2762	8.98692	4.03833	15.0842	30.4067	599.126	512.031	9943.91	9280.96	11.4576	195.928	16.2762	16.2762	16.2762	16.2762	16.2762	16.2762
2032	23.6155	23.6155	15.3602	11.7902	3.56301	15.7179	22.8159	545.645	481.357	7788.06	9324.4	12.5266	119.263	15.3602	15.3602	15.3602	15.3602	15.3602	15.3602
2033	23.5337	23.5337	16.3905	9.93508	3.5069	12.5908	22.0764	696.872	557.134	10045.4	7270.42	11.9643	164.286	16.3905	16.3905	16.3905	16.3905	16.3905	16.3905
2034	23.5027	23.5027	20.9707	7.90697	2.92875	12.9182	29.823	689.903	584.137	7003.27	10901.3	11.7679	176.228	20.9707	20.9707	20.9707	20.9707	20.9707	20.9707
2035	24.763	24.763	15.5844	8.62021	3.1387	15.1672	21.5024	507.931	556.128	8584.2	6005.92	10.2056	152.519	15.5844	15.5844	15.5844	15.5844	15.5844	15.5844
2020	33.18	33.18	27.87	12.3	4.36	22.93	31.26	1029.75	626.28	17645.8	12631	21.76	255.46	27.87	27.87	27.87	27.87	27.87	27.87
2021	37.2621	37.2621	33.3592	15.4854	5.04854	18.3592	46.4272	928.262	746.32	10015.7	11251.1	15.2621	227.777	33.3592	33.3592	33.3592	33.3592	33.3592	33.3592
2022	38.0997	38.0997	22.8674	14.9778	4.44905	16.0524	39.6267	905.392	609.728	10090.7	12763.4	16.8913	243.784	22.8674	22.8674	22.8674	22.8674	22.8674	22.8674
2023	39.8819	39.8819	22.6132	15.1456	4.68553	28.5982	40.0191	1029.44	736.112	9825.9	10754.6	16.1065	225.628	22.6132	22.6132	22.6132	22.6132	22.6132	22.6132
2024	37.3787	37.3787	23.6426	12.4566	5.50862	22.3632	36.7301	845.538	803.77	9690.26	8244.06	18.9425	236.497	23.6426	23.6426	23.6426	23.6426	23.6426	23.6426
2025	33.7798	33.7798	21.9965	13.9311	5.14115	20.3834	29.1648	960.731	837.912	13140.5	10623.8	15.4838	253.176	21.9965	21.9965	21.9965	21.9965	21.9965	21.9965
2026	33.0555	33.0555	22.2603	17.9557	4.84066	19.6223	35.6601	717.665	672.332	12574.1	12799.8	13.048	229.915	22.2603	22.2603	22.2603	22.2603	22.2603	22.2603
2027	34.1661	34.1661	17.2945	12.5053	4.01667	17.9856	30.4015	812.327	591.971	9227.4	10530.4	11.6597	235.065	17.2945	17.2945	17.2945	17.2945	17.2945	17.2945
2028	25.1427	25.1427	17.217	12.8832	4.43648	18.5669	26.532	698.035	614.61	8984.67	8656.69	10.5781	185.495	17.217	17.217	17.217	17.217	17.217	17.217
2029	24.8012	24.8012	14.6232	8.96708	3.35691	17.5126	29.2005	724.977	677.75	6444.59	8353.64	12.4849	192.263	14.6232	14.6232	14.6232	14.6232	14.6232	14.6232
2030	26.4897	26.4897	18.9372	11.5781	3.51956	15.1646	33.9902	718.594	699.143	7532.92	9044.06	15.2465	177.228	18.9372	18.9372	18.9372	18.9372	18.9372	18.9372
2031	31.1508	31.1508	22.1711	11.761	4.40677	17.9955	28.3406	750.076	632.805	10845.7	11396.3	8.79187	184.998	22.1711	22.1711	22.1711	22.1711	22.1711	22.1711
2032	30.0962	30.0962	16.0335	10.2892	3.11413	14.6448	21.4763	789.466	549.587	9231.01	10570.2	12.3723	173.479	16.0335	16.0335	16.0335	16.0335	16.0335	16.0335
2033	26.1826	26.1826	13.3126	10.0849	3.45242	18.2631	30.0708	766.69	438.805	7984	8953.98	13.0743	184.728	13.3126	13.3126	13.3126	13.3126	13.3126	13.3126
2034	29.8362	29.8362	17.037	12.0588	3.82126	15.3379	27.5025	750.541	708.758	6215.99	8978.34	13.5265	170.456	17.037	17.037	17.037	17.037	17.037	17.037
2035	33.6271	33.6271	12.7089	10.3661	3.67145	12.5933	21.6949	578.382	572.425	7496.04	8284.61	8.19016	153.482	12.7089	12.7089	12.7089	12.7089	12.7089	12.7089
2020	35.96	35.96	22.4	13.14	4.9	23.03	30.72	969.84	795.4	13537.5	11129.4	16.95	315.03	22.4	22.4	22.4	22.4	22.4	22.4
2021	45.6117	45.6117	22.5728	14.1359	5.12621	25.5534	36.534	1050.99	744.456	14281.1	10903.8	16.301	308.369	22.5728	22.5728	22.5728	22.5728	22.5728	22.5728
2022	33.8486	33.8486	21.6232	15.1946	5.01461	22.3961	30.7192	868.395	554.294	13717.5	9695.23	15.7225	280.988	21.6232	21.6232	21.6232	21.6232	21.6232	21.6232
2023	43.03	43.03	19.9135	14.1023	5.20716	20.5632	30.7213	784.267	646.502	8510.27	10243.6	13.7363	267.13	19.9135	19.9135	19.9135	19.9135	19.9135	19.9135
2024	31.7723	31.7723	17.8852	14.2958	6.76139	23.1806	33.6914	1074.47	659.515	10027.4	13323.4	12.4299	236.4	17.8852	17.8852	17.8852	17.8852	17.8852	17.8852
2025	33.2018	33.2018	19.9953	13.8621	3.968	25.5073	29.9239	1037.99	617.611	11397.4	9058.93	13.1893	222.795	19.9953	19.9953	19.9953	19.9953	19.9953	19.9953
2026	36.1793	36.1793	19.5553	14.7732	3.34156	19.4296	26.9502	850.951	630.693	10460.5	10397.2	8.61771	247.46	19.5553	19.5553	19.5553	19.5553	19.5553	19.5553
2027	28.9461	28.9461	18.7987	10.7979	3.52882	18.4734	32.8896	692.648	568.562	9065.01	7847	13.2697	268.223	18.7987	18.7987	18.7987	18.7987	18.7987	18.7987
2028	27.6451	27.6451	16.2776	9.52817	4.30228	16.7434	28.1424	736.25	629.964	10857.1	10347.9	17.2012	176.93	16.2776	16.2776	16.2776	16.2776	16.2776	16.2776
2029	26.6483	26.6483	22.6093	12.8375	4.23062	17.7962	23.8202	962.374	537.25	8591.55	7345.81	12.0251	188.355	22.6093	22.6093	22.6093	22.6093	22.6093	22.6093
2030	25.009	25.009	15.7599	9.90389	4.31574	17.8434	31.1627	604.152	604.323	8233.72	8438.35	11.8981	199.105	15.7599	15.7599	15.7599	15.7599	15.7599	15.7599
2031	26.3106	26.3106	19.2092	12.3245	5.23033	16.9986	24.5768	615.004	459.691	8832.62	7069.62	11.8044	160.247	19.2092	19.2092	19.2092	19.2092	19.2092	19.2092
2032	29.5421	29.5421	18.5375	12.0497	3.61912	13.0106	28.6794	541.087	638.529	8172.18	8128.47	12.723	214.152	18.5375	18.5375	18.5375	18.5375	18.5375	18.5375
2033	25.5493	25.5493	13.4352	12.5227	3.23452	22.1309	32.2294	514.486	543.767	8939.75	6487.4	12.7883	170.211	13.4352	13.4352	13.4352	13.4352	13.4352	13.4352
2034	27.5025	27.5025	15.2718	9.77132	4.17165	14.657	23.397	647.327	447.306	7777.97	7161.28	8.40942	208.708	15.2718	15.2718	15.2718	15.2718	15.2718	15.2718
2035	23.4151	23.4151	16.7205	11.4893	3.48531	14.7436	31.6951	748.668	424.483	6826.31	8180.89	10.3597	178.174	16.7205	16.7205	16.7205	16.7205	16.7205	16.7205
2020	38.19	38.19	16.1	18.47	5.95	23.26	38.12	857.77	852.89	11781.6	12823.4	14.44	252.48	16.1	16.1	16.1	16.1	16.1	16.1
2021	42.8641	42.8641	21.767	12.0874	4.80583	22.7476	36.9903	816.165	794.544	14697.6	9242.2	15.2621	312.136	21.767	21.767	21.767	21.767	21.767	21.767
2022	33.0286	33.0286	22.0662	17.0327	5.74041	19.2855	41.3328	993.458	755.151	14308.2	9705.31	18.7577	212.159	22.0662	22.0662	22.0662	22.0662	22.0662	22.0662
2023	30.7671	30.7671	27.6098	16.7471	5.54576	22.3844	28.827	796.896	589.69	11598.7	11340.2	16.3719	224.374	27.6098	27.6098	27.6098	27.6098	27.6098	27.6098
2024	38.2049	38.2049	24.229	8.58278	4.10481	17.2189	29.7554	755.294	651.021	14209.3	9728.06	16.6414	193.29	24.229	24.229	24.229	24.229	24.229	24.229
2025	33.9695	33.9695	20.9528	14.0691	5.36543	19.3397	34.7028	793.902	589.464	14310.8	9659.98	15.4579	192.388	20.9528	20.9528	20.9528	20.9528	20.9528	20.9528
2026	36.5394	36.5394	22.5702	12.1603	4.25442	20.242	29.1361	889.057	540.303	11306.8	13369.8	14.5555	166.609	22.5702	22.5702	22.5702	22.5702	22.5702	22.5702
2027	33.1335	33.1335	23.2788	12.3265	6.41529	18.5791	29.7185	660.474	631.488	9687.05	10307.2	13.5055	175.311	23.2788	23.2788	23.2788	23.2788	23.2788	23.2788
2028	27.0294	27.0294	19.1274	12.9226	5.17063	18.2117	31.5922	911.12	645.295	9119.56	8002.64	10.5386	253.416	19.1274	19.1274	19.1274	19.1274	19.1274	19.1274
2029	31.9213	31.9213	23.9505	11.4733	4.29193	18.9075	24.1804	836.529	616.13	10501.2	9671.39	17.0374	198.594	23.9505	23.9505	23.9505	23.9505	23.9505	23.9505
2030	27.1297	27.1297	22.0401	10.5066	3.79488	13.6392	30.1581	733.587	538.322	8275.67	7316	12.9547	188.985	22.0401	22.0401	22.0401	22.0401	22.0401	22.0401
2031	27.4954	27.4954	16.6807	9.59375	3.20755	20.3506	22.5106	765.124	519.565	9041.59	5912.41	13.9789	201.852	16.6807	16.6807	16.6807	16.6807	16.6807	16.6807
2032	25.0322	25.0322	17.5555	11.3062	2.98086	14.9254	29.1984	745.034	499.2	8755.46	9230.07	10.9976	134.812	17.5555	17.5555	17.5555	17.5555	17.5555	17.5555
2033	22.165	22.165	18.3993	13.2513	3.32304	14.8652	25.1952	782.209	440.249	7462.59	7523.44	10.2687	181.596	18.3993	18.3993	18.3993	18.3993	18.3993	18.3993
2034	28.871	28.871	14.0752	13.1298	3.85432	15.2123	23.311	555.002	523.03	7998.94	6028.36	12.3431	170.271	14.0752	14.0752	14.0752	14.0752	14.0752	14.0752
2035	22.4395	22.4395	18.139	8.39555	3.7228	9.91677	23.4921	804.202	489.754	6636.36	6999.17	11.7846	132.942	18.139	18.139	18.139	18.139	18.139	18.139
2020	40	40	26.36	16.23	5.49	19.51	36.53	1010.67	713.57	12101.4	11571.5	18.46	237.94	26.36	26.36	26.36	26.36	26.36	26.36
2021	46.3398	46.3398	32.8058	11.8155	6.39806	24.9806	35.165	840.427	832.136	13146.3	13041.1	13.9126	247.087	32.8058	32.8058	32.8058	32.8058	32.8058	32.8058
2022	32.3216	32.3216	28.6078	12.2443	4.73183	17.9187	45.3389	988.708	871.788	10319.2	10882.4	17.0704	236.083	28.6078	28.6078	28.6078	28.6078	28.6078	28.6078
2023	35.1689	35.1689	23.089	15.3195	5.1614	20.8561	35.9925	1152.49	663.67	11535	11019.6	13.7729	230.396	23.089	23.089	23.089	23.089	23.089	23.089
2024	38.969	38.969	20.453	18.9603	4.5224	22.07	29.0535	838.163	780.651	9912.46	9592.79	13.0608	165.881	20.453	20.453	20.453	20.453	20.453	20.453
2025	27.8536	27.8536	19.4173	13.5257	5.52932	22.7901	36.9369	657.472	890.799	10801.1	8931.08	14.9145	229.885	19.4173	19.4173	19.4173	19.4173	19.4173	19.4173
2026	33.223	33.223	20.7445	13.3076	3.48393	21.649	28.173	776.708	603.876	13596.1	6430.66	13.0564	190.611	20.7445	20.7445	20.7445	20.7445	20.7445	20.7445
2027	33.7433	33.7433	23.0511	11.1637	3.17106	17.8148	30.2226	823.743	591.492	11099	8870.4	12.6924	184.458	23.0511	23.0511	23.0511	23.0511	23.0511	23.0511
2028	41.7676	41.7676	21.0851	10.7123	3.59181	19.2537	28.0161	671.929	474.909	11256.3	9855.43	11.9201	204.481	21.0851	21.0851	21.0851	21.0851	21.0851	21.0851
2029	41.8234	41.8234	18.4477	12.5232	4.2996	16.4473	28.8939	735.293	461.528	8423.76	6302.86	13.5579	155.015	18.4477	18.4477	18.4477	18.4477	18.4477	18.4477
2030	35.2328	35.2328	12.7984	14.175	4.91846	18.1336	33.0229	814.433	479.271	8586.77	6722.72	12.8728	190.042	12.7984	12.7984	12.7984	12.7984	12.7984	12.7984
2031	30.3128	30.3128	17.7716	11.5732	5.35314	16.3195	26.2167	595.795	514.227	8544.51	7371.89	10.2873	223.994	17.7716	17.7716	17.7716	17.7716	17.7716	17.7716
2032	26.7296	26.7296	13.8382	10.4155	3.47183	15.7109	21.8901	687.359	554.09	8208.33	7626.34	13.4104	215.38	13.8382	13.8382	13.8382	13.8382	13.8382	13.8382
2033	30.4794	30.4794	16.9625	8.91365	3.4388	17.1055	22.6144	739.54	702.04	7888.41	10333	12.6589	197.571	16.9625	16.9625	16.9625	16.9625	16.9625	16.9625
2034	20.8715	20.8715	15.7412	9.12343	3.38492	14.8355	22.0417	699.152	492.764	9490.48	8593.77	11.1266	217.124	15.7412	15.7412	15.7412	15.7412	15.7412	15.7412
2035	22.7668	22.7668	14.5574	12.3494	3.69712	13.5048	28.8132	525.749	486.185	7678.42	6584.42	9.53807	191.403	14.5574	14.5574	14.5574	14.5574	14.5574	14.5574
2020	44.73	44.73	28.97	19.75	5.58	24.02	38.98	689.03	664.94	11257.5	13144.9	12.33	216.66	28.97	28.97	28.97	28.97	28.97	28.97
2021	41.6019	41.6019	22.4272	16.4951	4.30097	20.1748	35.0874	1123.35	767.097	10537	9596.93	17.5534	192.942	22.4272	22.4272	22.4272	22.4272	22.4272	22.4272
2022	36.2994	36.2994	25.3181	11.4337	6.21171	17.5983	41.0878	911.566	796.107	12038.1	9201.82	17.0139	150.156	25.3181	25.3181	25.3181	25.3181	25.3181	25.3181
2023	40.1015	40.1015	21.7712	15.832	5.58236	19.9775	30.6389	852.921	729.588	10753.8	10711.8	14.6789	168.166	21.7712	21.7712	21.7712	21.7712	21.7712	21.7712
2024	29.8354	29.8354	21.8301	13.736	4.98441	20.453	45.9881	974.555	537.997	10376.2	10654.4	11.9857	246.013	21.8301	21.8301	21.8301	21.8301	21.8301	21.8301
2025	32.4427	32.4427	19.1327	14.2503	3.46769	19.3224	33.3312	861.246	637.916	8289.16	10282.3	13.2583	226.323	19.1327	19.1327	19.1327	19.1327	19.1327	19.1327
2026	37.7287	37.7287	18.9606	13.1485	4.58941	16.5738	30.8864	1002.93	626.463	11678.6	11827.9	15.2673	146.995	18.9606	18.9606	18.9606	18.9606	18.9606	18.9606
2027	28.507	28.507	18.7987	13.9689	4.87855	16.9042	27.141	885.034	731.002	11657	9733.23	13.6112	184.222	18.7987	18.7987	18.7987	18.7987	18.7987	18.7987
2028	24.6217	24.6217	15.7013	11.1622	4.04967	19.5931	30.9685	941.513	703.869	8977.75	8159.54	10.9175	179.251	15.7013	15.7013	15.7013	15.7013	15.7013	15.7013
2029	35.5081	35.5081	19.9728	13.3357	4.60616	16.6236	28.1735	872.343	685.345	9002.3	8957.73	11.7338	178.1	19.9728	19.9728	19.9728	19.9728	19.9728	19.9728
2030	24.4584	24.4584	23.5134	10.9084	3.1624	16.7496	37.3014	815.14	684.857	8204.31	8571.22	12.3892	200.98	23.5134	23.5134	23.5134	23.5134	23.5134	23.5134
2031	42.1099	42.1099	10.4534	13.0975	3.4315	17.0636	29.7276	859.717	589.135	10035.2	8228.63	10.6413	200.855	10.4534	10.4534	10.4534	10.4534	10.4534	10.4534
2032	17.8221	17.8221	19.4633	10.142	2.47587	14.4484	30.3136	726.209	514.434	8275.1	10914.6	9.5037	177.049	19.4633	19.4633	19.4633	19.4633	19.4633	19.4633
2033	24.0921	24.0921	15.1239	11.6443	2.78509	15.049	27.6126	671.268	510.114	8749.45	7050.49	11.8281	156.884	15.1239	15.1239	15.1239	15.1239	15.1239	15.1239
2034	25.7439	25.7439	14.1347	10.5713	4.01299	12.8389	26.7356	762.996	591.443	7170.38	7089.11	10.0027	177.239	14.1347	14.1347	14.1347	14.1347	14.1347	14.1347
2035	33.8646	33.8646	18.7809	10.3982	3.06168	13.1325	23.0364	660.129	522.257	7523.1	10586.1	14.121	169.734	18.7809	18.7809	18.7809	18.7809	18.7809	18.7809
2020	32.93	32.93	25.18	15.83	5.16	17.67	42.15	1199.69	832.75	12943.5	10257.4	17.69	249.17	25.18	25.18	25.18	25.18	25.18	25.18
2021	43.5243	43.5243	26.5922	14.932	5.09709	22.5728	36.0485	828.515	791.573	12511.9	12488	15.6214	225.534	26.5922	26.5922	26.5922	26.5922	26.5922	26.5922
2022	33.2171	33.2171	26.0345	15.2229	4.12857	20.2752	27.9574	733.707	776.935	10639.9	12132	14.1861	282.251	26.0345	26.0345	26.0345	26.0345	26.0345	26.0345
2023	29.3303	29.3303	14.9626	13.48	6.1406	21.3686	36.9534	866.914	631.988	10009.4	12228.6	16.985	272.456	14.9626	14.9626	14.9626	14.9626	14.9626	14.9626
2024	31.5235	31.5235	21.2171	16.3926	2.8787	18.0807	33.5759	717.675	857.994	12030	8338.05	22.1855	169.985	21.2171	21.2171	21.2171	21.2171	21.2171	21.2171
2025	36.0743	36.0743	20.5215	18.0975	4.38205	17.8387	30.614	942.253	544.763	11969.3	9565.85	14.5436	265.58	20.5215	20.5215	20.5215	20.5215	20.5215	20.5215
2026	37.8794	37.8794	23.2904	14.2791	4.44704	16.4984	26.4561	846.119	674.761	7698.45	6244.96	14.2289	183.25	23.2904	23.2904	23.2904	23.2904	23.2904	23.2904
2027	34.1417	34.1417	17.5953	10.4401	3.99228	20.9127	26.6531	897.011	685.721	12468.4	10591.4	15.0503	193.337	17.5953	17.5953	17.5953	17.5953	17.5953	17.5953
2028	28.4187	28.4187	23.6349	12.3385	5.96004	15.8829	28.7345	707.445	672.569	9861.35	9343	15.204	172.952	23.6349	23.6349	23.6349	23.6349	23.6349	23.6349
2029	35.715	35.715	18.1794	14.9911	3.90106	15.2594	33.3928	664.935	656.329	9651.29	11428.3	11.7032	177.571	18.1794	18.1794	18.1794	18.1794	18.1794	18.1794
2030	26.5716	26.5716	17.5755	12.3743	4.1074	16.7421	27.2041	623.908	617.568	10022.5	10018.2	10.2983	198.42	17.5755	17.5755	17.5755	17.5755	17.5755	17.5755
2031	25.0102	25.0102	16.8469	11.8405	2.88246	16.7457	31.2953	720.088	604.602	9269.29	7842.7	14.7013	196.087	16.8469	16.8469	16.8469	16.8469	16.8469	16.8469
2032	24.5693	24.5693	17.1908	10.7872	3.79447	18.9583	22.2478	649.309	546.901	9986.67	8075.55	8.0308	164.979	17.1908	17.1908	17.1908	17.1908	17.1908	17.1908
2033	25.9919	25.9919	15.5938	10.759	4.57599	12.3116	20.0608	620.728	486.09	7582.94	7897.76	13.8778	182.904	15.5938	15.5938	15.5938	15.5938	15.5938	15.5938
2034	21.7045	21.7045	17.8436	8.9912	3.98654	15.1594	22.5375	659.445	582.458	8635.27	9365.68	10.9084	169.702	17.8436	17.8436	17.8436	17.8436	17.8436	17.8436
2035	30.6232	30.6232	18.5947	10.3147	3.68429	15.2057	27.1187	597.837	541.622	7605.99	8373.23	10.488	166.858	18.5947	18.5947	18.5947	18.5947	18.5947	18.5947
2020	41.11	41.11	28.42	17.42	5.38	20.49	39.68	1092.71	747.41	11486.6	9905.43	13.02	214.12	28.42	28.42	28.42	28.42	28.42	28.42
2021	46.7573	46.7573	23.5728	13.5146	5.91262	25.5243	37.6505	1015.6	722.272	11210.8	9860.06	17.7961	213.777	23.5728	23.5728	23.5728	23.5728	23.5728	23.5728
2022	31.7655	31.7655	19.6154	17.5229	4.1757	29.2299	31.888	1031.31	861.363	10448.5	11134.6	17.1647	198.256	19.6154	19.6154	19.6154	19.6154	19.6154	19.6154
2023	38.8112	38.8112	24.8552	12.9859	5.1797	23.1256	36.2671	889.399	719.448	13024.6	12036.1	16.619	235.219	24.8552	24.8552	24.8552	24.8552	24.8552	24.8552
2024	37.9206	37.9206	21.9456	12.8742	4.65567	18.4805	25.1531	746.995	696.369	10729.9	11595.8	18.3384	224.201	21.9456	21.9456	21.9456	21.9456	21.9456	21.9456
2025	39.5506	39.5506	16.1222	12.8184	4.77023	17.5627	24.9553	903.324	725.488	10763.9	7216.58	12.4733	223.2	16.1222	16.1222	16.1222	16.1222	16.1222	16.1222
2026	27.9217	27.9217	20.7947	14.9658	5.53577	14.2372	29.3119	707.331	545.169	10570.6	11940.9	14.1451	261.203	20.7947	20.7947	20.7947	20.7947	20.7947	20.7947
2027	39.2154	39.2154	20.4411	14.0502	5.04117	16.5871	32.4261	794.342	765.729	10187.2	9498.71	16.1317	223.885	20.4411	20.4411	20.4411	20.4411	20.4411	20.4411
2028	25.0401	25.0401	17.2723	9.49659	4.12072	14.5093	30.2738	908.555	638.75	12341	10904.9	14.0752	131.066	17.2723	17.2723	17.2723	17.2723	17.2723	17.2723
2029	29.8979	29.8979	19.0148	12.7608	4.12332	12.255	33.7223	875.478	644.074	6977.26	10125.9	11.3736	187.443	19.0148	19.0148	19.0148	19.0148	19.0148	19.0148
2030	23.7143	23.7143	21.1323	13.8104	3.90649	19.7036	27.8589	646.625	533.411	11388.3	8409.63	13.8774	197.713	21.1323	21.1323	21.1323	21.1323	21.1323	21.1323
2031	29.2003	29.2003	22.489	9.47094	5.61321	15.0119	23.3848	560.534	680.629	8762.85	9392.76	12.9891	164.307	22.489	22.489	22.489	22.489	22.489	22.489
2032	33.4488	33.4488	16.3422	11.7551	3.00191	12.7581	29.5772	550.443	502.307	9256.99	8654.94	10.9275	156.071	16.3422	16.3422	16.3422	16.3422	16.3422	16.3422
2033	25.9851	25.9851	17.4255	11.2357	4.75985	12.761	28.6272	715.728	588.628	8071.92	9335.72	12.2367	178.116	17.4255	17.4255	17.4255	17.4255	17.4255	17.4255
2034	28.5735	28.5735	16.4156	11.4638	3.27914	15.49	21.5524	640.729	586.643	10393	7491.81	11.92	167.236	16.4156	16.4156	16.4156	16.4156	16.4156	16.4156
2035	22.5807	22.5807	14.9746	9.35835	3.52382	14.7564	26.9069	677.261	533.015	9232.18	8080.8	9.73705	166.12	14.9746	14.9746	14.9746	14.9746	14.9746	14.9746
2020	43.27	43.27	27.84	19.06	4.48	20.07	35.71	1169.43	731.37	12400.3	11546.6	19.76	296.2	27.84	27.84	27.84	27.84	27.84	27.84
2021	44.1262	44.1262	20.932	18.0291	5.38835	19.8932	36.4854	1084.86	851.078	12664.9	11879.8	13.1456	250.078	20.932	20.932	20.932	20.932	20.932	20.932
2022	38.1751	38.1751	22.66	15.1758	4.6847	20.8974	37.6096	766.01	840.155	11386.8	8185.42	18.0696	305.712	22.66	22.66	22.66	22.66	22.66	22.66
2023	26.777	26.777	18.6963	13.3153	4.26456	20.3436	40.9251	844.493	655.598	11515.8	9221.87	12.1988	175.817	18.6963	18.6963	18.6963	18.6963	18.6963	18.6963
2024	28.6981	28.6981	25.6417	14.5268	4.83337	22.0256	37.7696	792.042	660.937	11047.7	7589.4	11.6481	223.152	25.6417	25.6417	25.6417	25.6417	25.6417	25.6417
2025	24.9466	24.9466	19.0723	12.827	4.3993	19.2017	32.2616	724.134	796.774	9870.61	9306.29	14.2244	221.863	19.0723	19.0723	19.0723	19.0723	19.0723	19.0723
2026	27.1429	27.1429	22.4278	11.3395	5.11703	19.6223	28.0808	826.815	632.677	13641.3	10653.6	14.79	242.77	22.4278	22.4278	22.4278	22.4278	22.4278	22.4278
2027	37.6217	37.6217	14.4568	14.6763	3.96789	19.6036	27.6939	800.806	573.88	11588.2	8197.61	16.0667	201.785	14.4568	14.4568	14.4568	14.4568	14.4568	14.4568
2028	28.7424	28.7424	20.2483	10.3886	3.97073	18.4248	32.6421	834.335	569.922	12267.1	6803.34	13.7515	216.993	20.2483	20.2483	20.2483	20.2483	20.2483	20.2483
2029	24.6403	24.6403	21.1071	12.9678	3.90106	11.5039	31.5687	917.386	570.245	8725.95	5786.91	12.9754	217.149	21.1071	21.1071	21.1071	21.1071	21.1071	21.1071
2030	22.6502	22.6502	17.3672	12.3966	3.20704	19.0339	25.6564	724.993	520.471	8241.73	9022.46	11.4888	193.814	17.3672	17.3672	17.3672	17.3672	17.3672	17.3672
2031	23.9049	23.9049	16.1244	10.4751	3.56154	19.4404	27.257	638.173	565.641	10811.1	9971.47	11.2842	218.142	16.1244	16.1244	16.1244	16.1244	16.1244	16.1244
2032	27.6414	27.6414	19.6807	13.5998	3.88564	15.774	32.2074	661.542	551.769	9030.01	10444.8	11.7271	177.863	19.6807	19.6807	19.6807	19.6807	19.6807	19.6807
2033	22.8255	22.8255	21.1844	15.8866	2.96214	18.304	22.7506	791.701	573.3	8743.03	8871.29	11.188	202.236	21.1844	21.1844	21.1844	21.1844	21.1844	21.1844
2034	28.8644	28.8644	14.776	8.02597	4.24438	16.0387	27.8264	649.495	610.463	7304.8	8089.23	10.3994	170.403	14.776	14.776	14.776	14.776	14.776	14.776
2035	30.2317	30.2317	17.9015	10.0323	3.45964	17.3945	27.5423	724.245	587.073	8711.27	5612.77	9.60225	157.481	17.9015	17.9015	17.9015	17.9015	17.9015	17.9015
2020	30.15	30.15	24.07	16.66	6.56	22.3	34.09	971.83	825.83	15207.3	13810.1	14.53	252.13	24.07	24.07	24.07	24.07	24.07	24.07
2021	37.4175	37.4175	25.0291	16.1359	5.80583	21.7379	39.6408	981.602	662.777	10434.1	12638.3	24.7087	267.214	25.0291	25.0291	25.0291	25.0291	25.0291	25.0291
2022	34.8289	34.8289	22.2641	13.0172	4.81667	15.8922	28.259	853.822	712.395	13139.8	8105.86	17.9093	208.945	22.2641	22.2641	22.2641	22.2641	22.2641	22.2641
2023	28.9551	28.9551	24.7454	13.6905	4.65807	24.7637	29.6414	1189.49	679.154	13108.4	8471.41	15.0907	191.777	24.7454	24.7454	24.7454	24.7454	24.7454	24.7454
2024	31.0171	31.0171	20.9328	14.3313	5.19765	16.0727	33.5848	1166.34	548.738	11756.6	10117.2	12.2789	249.727	20.9328	20.9328	20.9328	20.9328	20.9328	20.9328
2025	38.8692	38.8692	23.0575	13.8017	4.28717	16.5535	32.5462	777.901	746.044	10654.2	11171.4	15.9238	224.666	23.0575	23.0575	23.0575	23.0575	23.0575	23.0575
2026	37.9883	37.9883	18.4079	15.7866	4.98303	17.6793	37.5695	798.675	690.782	11568.7	11291.2	12.1184	215.225	18.4079	18.4079	18.4079	18.4079	18.4079	18.4079
2027	28.9867	28.9867	23.4658	16.0911	3.69957	17.7417	37.1908	743.759	534.819	9624.71	11196.5	16.7172	213.339	23.4658	23.4658	23.4658	23.4658	23.4658	23.4658
2028	26.7689	26.7689	19.0248	13.791	3.27605	20.6115	38.8784	683.155	652.281	11867.2	8681.43	15.3224	231.478	19.0248	19.0248	19.0248	19.0248	19.0248	19.0248
2029	32.7107	32.7107	16.0871	13.6575	4.45288	16.4626	32.7413	722.685	674.776	9780.4	7168.75	12.2857	176.958	16.0871	16.0871	16.0871	16.0871	16.0871	16.0871
2030	31.0064	31.0064	17.8062	12.2255	3.1996	17.6871	24.756	519.638	634.452	10557.6	7328.54	11.0275	227.953	17.8062	17.8062	17.8062	17.8062	17.8062	17.8062
2031	31.6421	31.6421	18.689	9.05916	4.23339	22.3156	29.4242	746.016	686.264	8605.96	8128.14	13.6321	161.331	18.689	18.689	18.689	18.689	18.689	18.689
2032	24.2888	24.2888	16.5385	9.95959	4.34856	21.329	25.7056	656.716	665.434	8174.03	7483.97	11.3483	218.866	16.5385	16.5385	16.5385	16.5385	16.5385	16.5385
2033	28.8996	28.8996	20.6805	9.05665	3.65671	15.3078	26.4141	505.531	608.158	7317.26	8464.97	10.4526	207.745	20.6805	20.6805	20.6805	20.6805	20.6805	20.6805
2034	28.2297	28.2297	16.9114	8.20447	3.62293	11.3514	27.5356	582.551	589.459	8397.8	6954.07	13.976	126.855	16.9114	16.9114	16.9114	16.9114	16.9114	16.9114
2035	24.4614	24.4614	16.1364	10.8025	2.59954	16.8681	32.2279	601.957	558.478	10342	8220.58	11.1941	162.436	16.1364	16.1364	16.1364	16.1364	16.1364	16.1364
2020	39.23	39.23	21.14	11.5	5.65	25.04	37.09	1185.9	770.38	14434.6	11296.2	16.98	268.03	21.14	21.14	21.14	21.14	21.14	21.14
2021	38.0485	38.0485	23.2621	10.8835	5.28155	17.1553	36.8738	932.738	912.631	13301.1	10460.4	18.2524	165.097	23.2621	23.2621	23.2621	23.2621	23.2621	23.2621
2022	33.0474	33.0474	24.253	15.6659	5.64615	20.3789	36.5444	798.756	722.264	11979	11846.4	13.1209	273.918	24.253	24.253	24.253	24.253	24.253	24.253
2023	30.099	30.099	24.1048	15.2646	4.63062	21.3411	31.7463	840.539	905.267	8858.11	10088.5	10.2496	198.513	24.1048	24.1048	24.1048	24.1048	24.1048	24.1048
2024	39.5466	39.5466	19.2269	9.43573	3.86492	20.293	40.977	671.945	715.214	12126.9	11332.7	13.3895	265.089	19.2269	19.2269	19.2269	19.2269	19.2269	19.2269
2025	31.3558	31.3558	29.5961	11.6452	3.92487	26.8358	35.6171	941.762	722.392	8235.65	8975.69	15.156	208.838	29.5961	29.5961	29.5961	29.5961	29.5961	29.5961
2026	30.2583	30.2583	18.6173	14.3964	3.45044	18.2404	30.4928	980.954	654.192	9339.32	9715.98	15.8955	260.24	18.6173	18.6173	18.6173	18.6173	18.6173	18.6173
2027	30.6292	30.6292	22.5877	10.2206	4.84603	15.4081	42.2157	866.65	579.669	10260	9795.17	13.3184	244.432	22.5877	22.5877	22.5877	22.5877	22.5877	22.5877
2028	36.6365	36.6365	21.5667	12.4885	4.19966	18.0696	29.145	826.298	593.77	11270.5	9898.24	18.409	207.962	21.5667	21.5667	21.5667	21.5667	21.5667	21.5667
2029	37.2095	37.2095	19.2524	10.1704	3.83208	16.7999	23.3297	648.933	577.702	10099.9	7864.61	12.5386	224.215	19.2524	19.2524	19.2524	19.2524	19.2524	19.2524
2030	26.1921	26.1921	15.8418	7.78322	3.48236	18.5875	28.0747	649.996	420.212	8863.5	9739.73	12.0618	224.329	15.8418	15.8418	15.8418	15.8418	15.8418	15.8418
2031	38.7073	38.7073	16.5651	13.7477	3.6699	17.7499	31.7938	926.108	531.659	9556.02	8871.59	12.9169	198.796	16.5651	16.5651	16.5651	16.5651	16.5651	16.5651
2032	31.2114	31.2114	13.3543	10.1349	3.19128	12.2952	18.0746	640.802	524.562	6749.82	7808.79	8.16406	252.897	13.3543	13.3543	13.3543	13.3543	13.3543	13.3543
2033	24.5551	24.5551	14.8856	8.45742	2.78509	14.5111	21.6747	659.215	624.65	8191	6972.64	11.4196	158.777	14.8856	14.8856	14.8856	14.8856	14.8856	14.8856
2034	25.4398	25.4398	18.0353	8.68709	3.08081	15.4966	23.2383	671.187	500.512	10592	7570.94	11.9861	177.537	18.0353	18.0353	18.0353	18.0353	18.0353	18.0353
2035	27.9467	27.9467	16.7783	9.91677	3.13229	18.9799	24.4228	628.563	563.856	7196.24	9143.57	13.2416	121.941	16.7783	16.7783	16.7783	16.7783	16.7783	16.7783
2020	47.24	47.24	24.86	13.67	6.72	26.69	38.43	984.02	637.61	10902.8	12404.2	16.14	229.54	24.86	24.86	24.86	24.86	24.86	24.86
2021	36.5146	36.5146	22.1553	17.4466	5.7767	18.5146	39.0097	885.573	642.757	14169.7	11968.2	17.0777	220.699	22.1553	22.1553	22.1553	22.1553	22.1553	22.1553
2022	51.0698	51.0698	19.4646	17.8151	4.05316	24.2813	40.5505	1146.13	888.086	12098.9	9586.87	21.5666	184.306	19.4646	19.4646	19.4646	19.4646	19.4646	19.4646
2023	37.1822	37.1822	27.2987	10.3594	5.82945	20.005	29.2937	946.256	691.078	9828.27	10824.2	14.6423	223.093	27.2987	27.2987	27.2987	27.2987	27.2987	27.2987
2024	24.62	24.62	22.9052	16.2682	4.89556	19.2091	36.2769	917.727	728.195	11002.8	11582.9	12.9364	194.241	22.9052	22.9052	22.9052	22.9052	22.9052	22.9052
2025	33.5727	33.5727	20.2109	12.4302	4.89962	24.2566	27.5776	932.592	810.628	8707.5	9069.85	17.8905	246.223	20.2109	20.2109	20.2109	20.2109	20.2109	20.2109
2026	29.1445	29.1445	20.1834	14.053	4.43867	21.5485	28.1897	691.385	720.705	10167	12558.7	16.8586	213.131	20.1834	20.1834	20.1834	20.1834	20.1834	20.1834
2027	30.6454	30.6454	16.7009	14.6031	4.20368	19.5061	28.0517	1052.04	688.241	11604.2	9791.32	11.9687	185.978	16.7009	16.7009	16.7009	16.7009	16.7009	16.7009
2028	27.8109	27.8109	25.34	11.0359	5.60481	18.7722	24.0533	734.956	589.981	10519	10809.8	14.9435	203.565	25.34	25.34	25.34	25.34	25.34	25.34
2029	30.5877	30.5877	15.6272	15.313	4.10799	22.0728	29.4381	546.815	601.936	11052.6	9029.57	12.0481	204.319	15.6272	15.6272	15.6272	15.6272	15.6272	15.6272
2030	30.0019	30.0019	19.5101	13.3342	3.43027	16.2361	25.2025	767.92	533.054	8927.69	7273.65	12.7314	277.927	19.5101	19.5101	19.5101	19.5101	19.5101	19.5101
2031	37.7393	37.7393	16.9119	11.6165	4.03111	13.7116	23.8038	687.608	672.935	8965.1	9487.11	15.1347	197.64	16.9119	16.9119	16.9119	16.9119	16.9119	16.9119
2032	28.0552	28.0552	14.9324	11.699	4.09606	17.6748	26.2877	666.774	484.149	8581.28	10860	11.201	204.389	14.9324	14.9324	14.9324	14.9324	14.9324	14.9324
2033	27.1631	27.1631	17.8886	9.86018	4.20828	13.5646	19.9791	652.385	412.643	7344.31	7487.38	11.045	175.897	17.8886	17.8886	17.8886	17.8886	17.8886	17.8886
2034	26.729	26.729	16.2371	9.75149	3.0742	13.1562	29.3933	568.032	502.74	7941.08	7894.64	11.3514	152.745	16.2371	16.2371	16.2371	16.2371	16.2371	16.2371
2035	25.7772	25.7772	16.1492	10.1414	3.13229	15.026	21.6693	686.131	354.905	8936.12	9381.25	10.4559	207.373	16.1492	16.1492	16.1492	16.1492	16.1492	16.1492
2020	39.88	39.88	27.73	17.83	5.15	21.77	33.62	993.21	787.22	10100.9	10910	18.78	267.11	27.73	27.73	27.73	27.73	27.73	27.73
2021	42.0097	42.0097	24.1942	12.7379	5.45631	21.767	30.0971	972.379	665.233	13011.6	11179.5	16.2718	230.893	24.1942	24.1942	24.1942	24.1942	24.1942	24.1942
2022	36.2805	36.2805	28.8152	16.4577	4.27939	25.2427	42.0963	925.111	751.183	14048.4	7486.01	14.8365	226.704	28.8152	28.8152	28.8152	28.8152	28.8152	28.8152
2023	40.2937	40.2937	22.3569	15.6032	6.18636	21.9817	32.6065	954.2	701.749	16141.7	11556.5	15.9143	255.508	22.3569	22.3569	22.3569	22.3569	22.3569	22.3569
2024	26.1659	26.1659	22.0878	13.1141	6.26383	16.979	32.8118	1065.91	678.36	11602.3	8654.68	13.2207	267.061	22.0878	22.0878	22.0878	22.0878	22.0878	22.0878
2025	35.6257	35.6257	18.4081	15.1905	4.60633	22.3416	48.9444	929.263	705.019	9544.03	9275.43	14.9231	232.214	18.4081	18.4081	18.4081	18.4081	18.4081	18.4081
2026	28.1897	28.1897	20.2169	11.9007	4.92441	17.8384	40.1406	607.687	636.907	13872.8	8936.81	15.2255	205.142	20.2169	20.2169	20.2169	20.2169	20.2169	20.2169
2027	41.8336	41.8336	14.2372	15.9122	3.79714	19.2784	34.6377	824.702	621.023	10256.2	8059.75	14.6194	206.55	14.2372	14.2372	14.2372	14.2372	14.2372	14.2372
2028	27.9293	27.9293	16.6092	17.1697	4.64962	19.6326	30.187	829.44	611.082	10971.8	9190.83	11.9122	194.124	16.6092	16.6092	16.6092	16.6092	16.6092	16.6092
2029	34.2665	34.2665	18.7619	10.155	4.00836	19.1528	25.6903	683.72	669.381	9281.12	11420.7	11.4196	200.035	18.7619	18.7619	18.7619	18.7619	18.7619	18.7619
2030	37.9265	37.9265	18.9967	11.3623	4.04787	15.5962	24.5105	793.212	642.391	8615.1	9423.58	16.4147	206.918	18.9967	18.9967	18.9967	18.9967	18.9967	18.9967
2031	33.347	33.347	17.6126	10.0706	3.54709	18.8046	23.6448	798.962	630.118	11196.6	8058.77	11.2409	174.515	17.6126	17.6126	17.6126	17.6126	17.6126	17.6126
2032	29.0371	29.0371	20.4873	11.3834	3.00191	16.6858	28.3217	472.113	429.223	9511.31	7608.19	12.2812	195.608	20.4873	20.4873	20.4873	20.4873	20.4873	20.4873
2033	27.7488	27.7488	16.6152	12.0665	2.66252	13.7961	25.0045	724.226	462.264	8859.53	8429.01	11.3719	168.399	16.6152	16.6152	16.6152	16.6152	16.6152	16.6152
2034	22.3921	22.3921	14.0289	9.29532	2.67092	19.5162	23.1788	601.485	562.896	8500.38	9343.01	11.3316	189.033	14.0289	14.0289	14.0289	14.0289	14.0289	14.0289
2035	31.233	31.233	16.958	9.23639	2.95256	16.5344	26.0275	508.059	439.04	8971.55	6865.97	8.29286	242.155	16.958	16.958	16.958	16.958	16.958	16.958
2020	43.1	43.1	24.86	16.2	4.53	18.58	42.44	813.95	848.69	11369.8	14081.1	16.15	224.9	24.86	24.86	24.86	24.86	24.86	24.86
2021	34.3301	34.3301	22.835	16.9709	5.33981	22.4466	31.3301	954.903	625.68	12081.5	13643	20.7184	215.204	22.835	22.835	22.835	22.835	22.835	22.835
2022	32.2085	32.2085	16.7122	17.2024	3.64785	21.5572	34.9515	880.413	714.591	10941.4	8370.03	15.3549	334.999	16.7122	16.7122	16.7122	16.7122	16.7122	16.7122
2023	35.3336	35.3336	21.7072	14.1298	7.06489	30.2363	26.6123	757.783	626.213	14481.4	11241.5	14.5324	254.052	21.7072	21.7072	21.7072	21.7072	21.7072	21.7072
2024	36.7567	36.7567	20.1598	15.1931	5.03772	20.3019	36.9166	1147.7	870.486	7782.32	10897	14.9444	253.423	20.1598	20.1598	20.1598	20.1598	20.1598	20.1598
2025	23.7821	23.7821	21.6687	12.5768	5.11527	17.4937	28.3971	992.112	608.933	10245.5	10623.1	16.1567	222.734	21.6687	21.6687	21.6687	21.6687	21.6687	21.6687
2026	34.0856	34.0856	17.8635	11.2642	4.0618	15.5437	34.3117	892.348	682.943	10221.6	9876.07	15.3343	271.906	17.8635	17.8635	17.8635	17.8635	17.8635	17.8635
2027	30.995	30.995	18.2458	9.0741	5.29323	19.1971	25.7425	924.973	625.121	11347.9	10658.8	17.327	175.213	18.2458	18.2458	18.2458	18.2458	18.2458	18.2458
2028	34.0472	34.0472	21.1562	12.0306	4.33386	18.9932	25.2927	778.129	657.467	9388.53	11091.1	15.7092	239.159	21.1562	21.1562	21.1562	21.1562	21.1562	21.1562
2029	29.0012	29.0012	22.1494	10.1397	3.5715	17.4973	41.2562	900.609	593.283	8303.01	10010.7	11.3966	178.215	22.1494	22.1494	22.1494	22.1494	22.1494	22.1494
2030	30.5525	30.5525	17.702	11.0424	3.67582	16.9877	29.0941	833.177	587.06	6349.03	8531.3	12.7017	200.541	17.702	17.702	17.702	17.702	17.702	17.702
2031	22.554	22.554	21.4342	12.4112	4.60182	9.86827	27.2931	684.718	507.465	7892.03	7629.48	10.6991	209.452	21.4342	21.4342	21.4342	21.4342	21.4342	21.4342
2032	32.9438	32.9438	13.5577	11.8814	3.49287	21.5324	27.9219	722.344	696.049	8330.4	7507.07	11.3904	135.072	13.5577	13.5577	13.5577	13.5577	13.5577	13.5577
2033	23.7516	23.7516	14.8243	10.5411	4.30361	13.5169	22.9481	395.17	510.414	8101.77	6860.21	10.1257	158.682	14.8243	14.8243	14.8243	14.8243	14.8243	14.8243
2034	26.5505	26.5505	14.8553	10.8159	2.92875	11.6092	20.4219	710.431	580.494	6952.35	8595.13	11.4968	169.848	14.8553	14.8553	14.8553	14.8553	14.8553	14.8553
2035	21.3804	21.3804	19.1596	10.6613	3.36336	13.4598	23.8837	517.803	352.838	8075.05	10905.6	11.2197	168.444	19.1596	19.1596	19.1596	19.1596	19.1596	19.1596
2020	47.44	47.44	22.09	15.25	5.53	24.48	39.02	909.07	865.21	13022.1	12465.9	16.04	292.44	22.09	22.09	22.09	22.09	22.09	22.09
2021	31.5728	31.5728	19.9126	17.0194	4.47573	18.6117	38.8252	1082.6	779.942	11673.2	13890.4	15.2816	177.117	19.9126	19.9126	19.9126	19.9126	19.9126	19.9126
2022	29.7012	29.7012	23.9985	15.091	5.58959	18.4655	30.2668	783.071	701.131	11711.6	9207.77	14.9213	221.623	23.9985	23.9985	23.9985	23.9985	23.9985	23.9985
2023	37.0266	37.0266	28.525	10.6706	5.45424	23.7022	31.6547	830.235	616.723	11941.1	9011.7	13.48	217.914	28.525	28.525	28.525	28.525	28.525	28.525
2024	25.5529	25.5529	27.7741	13.3717	4.23808	21.6791	27.4987	958.18	630.959	10177.8	10979.5	16.2949	252.686	27.7741	27.7741	27.7741	27.7741	27.7741	27.7741
2025	33.1932	33.1932	22.7988	11.3778	5.07214	20.4352	30.8986	1036.56	635.527	7872.94	11443.1	18.4339	267.038	22.7988	22.7988	22.7988	22.7988	22.7988	22.7988
2026	42.2008	42.2008	18.5587	11.239	6.05501	20.6607	34.4122	787.269	603.617	11694	9322.4	14.6895	248.096	18.5587	18.5587	18.5587	18.5587	18.5587	18.5587
2027	43.7362	43.7362	25.5311	13.8063	4.16303	16.0992	22.5633	895.653	847.046	8416.71	8885.33	13.1396	245.188	25.5311	25.5311	25.5311	25.5311	25.5311	25.5311
2028	24.2507	24.2507	17.3986	14.0988	2.82609	16.2066	25.64	769.966	627.004	10125.4	9278.62	13.5463	228.06	17.3986	17.3986	17.3986	17.3986	17.3986	17.3986
2029	32.6187	32.6187	17.229	13.6346	4.62149	21.1454	23.483	835.67	627.772	11106.4	9532.88	13.7342	154.08	17.229	17.229	17.229	17.229	17.229	17.229
2030	40.7763	40.7763	14.4205	13.6764	4.01067	18.6172	25.1355	700.557	567.253	8464.04	9372.01	9.23421	191.098	14.4205	14.4205	14.4205	14.4205	14.4205	14.4205
2031	26.5418	26.5418	19.1225	14.853	3.01972	19.2453	33.3108	663.241	534.678	8990.99	6056.64	13.7332	211.655	19.1225	19.1225	19.1225	19.1225	19.1225	19.1225
2032	24.3379	24.3379	14.8903	14.1679	4.41869	21.2729	27.9991	625.427	581.746	10277.1	8531.54	10.5347	207.377	14.8903	14.8903	14.8903	14.8903	14.8903	14.8903
2033	25.7876	25.7876	15.3827	10.0304	3.03023	18.0724	27.5513	768.331	571.4	8144.67	8178.04	12.0052	165.853	15.3827	15.3827	15.3827	15.3827	15.3827	15.3827
2034	22.2466	22.2466	15.3379	11.3117	3.30559	13.4075	28.7785	706.814	556	7910.22	8253.2	9.43415	196.841	15.3379	15.3379	15.3379	15.3379	15.3379	15.3379
2035	34.2241	34.2241	14.5318	9.57658	3.31201	14.1916	23.7425	627.099	584.03	6800.6	7241.13	10.1735	132.923	14.5318	14.5318	14.5318	14.5318	14.5318	14.5318
2020	38.58	38.58	23.84	14.8	5.05	22.81	32.16	1035.2	881.09	14496.8	12033.9	19.72	287.81	23.84	23.84	23.84	23.84	23.84	23.84
2021	44.3107	44.3107	24.1456	22.4757	4.20388	22.1068	30.8155	717.621	743.767	10701.6	12620.6	14.699	231.311	24.1456	24.1456	24.1456	24.1456	24.1456	24.1456
2022	25.9591	25.9591	22.217	14.5631	4.97691	20.0679	31.313	810.18	625.997	10385.6	9701.87	20.0396	284.032	22.217	22.217	22.217	22.217	22.217	22.217
2023	33.906	33.906	23.8669	16.9759	5.30782	20.6914	36.7429	880.641	899.172	12230	13324.4	14.02	202.878	23.8669	23.8669	23.8669	23.8669	23.8669	23.8669
2024	31.95	31.95	21.2348	14.6245	3.4651	20.4974	26.0238	936.99	615.846	12816.1	7920.11	12.7764	250.349	21.2348	21.2348	21.2348	21.2348	21.2348	21.2348
2025	31.1919	31.1919	33.0034	12.6286	4.27854	20.2195	31.9769	671.136	418.745	11759.7	9652.64	14.8627	201.609	33.0034	33.0034	33.0034	33.0034	33.0034	33.0034
2026	43.7753	43.7753	24.0693	12.4031	3.87755	20.4179	36.1039	884.258	526.166	11334.9	10039.6	14.0781	214.756	24.0693	24.0693	24.0693	24.0693	24.0693	24.0693
2027	33.2473	33.2473	22.36	12.4891	4.12237	17.2213	26.9133	554.602	655.766	8990.53	8879.43	15.1804	197.719	22.36	22.36	22.36	22.36	22.36	22.36
2028	35.9418	35.9418	17.5328	11.5727	4.90223	14.3041	29.4608	813.865	558.175	10001.9	8350.17	16.0171	186.474	17.5328	17.5328	17.5328	17.5328	17.5328	17.5328
2029	24.5483	24.5483	18.7542	13.9181	4.1923	26.0428	18.8079	707.763	456.961	6937.79	7360.12	10.4693	178.621	18.7542	18.7542	18.7542	18.7542	18.7542	18.7542
2030	28.4318	28.4318	15.5292	11.0275	3.97346	17.4192	28.2086	775.502	751.579	10339.2	10262.8	13.6839	164.78	15.5292	15.5292	15.5292	15.5292	15.5292	15.5292
2031	25.1764	25.1764	16.5001	10.7063	4.58015	16.9769	24.9452	777.448	461.923	6687.31	7983.27	11.212	156.484	16.5001	16.5001	16.5001	16.5001	16.5001	16.5001
2032	31.1413	31.1413	18.7128	13.2631	4.22231	14.238	29.0582	944.12	516.265	7816.58	8701.91	12.183	183.551	18.7128	18.7128	18.7128	18.7128	18.7128	18.7128
2033	29.2128	29.2128	18.2359	12.7338	3.80652	15.2329	24.5347	677.002	476.897	8324.45	8040.29	11.7056	226.055	18.2359	18.2359	18.2359	18.2359	18.2359	18.2359
2034	29.7966	29.7966	17.7246	10.4986	2.71719	17.1296	28.5603	635.876	560.172	7235.21	7773.26	9.91677	139.317	17.7246	17.7246	17.7246	17.7246	17.7246	17.7246
2035	24.5705	24.5705	15.9246	11.99	3.23498	11.0657	26.3805	538.394	568.613	7411.74	11400.7	10.0066	146.993	15.9246	15.9246	15.9246	15.9246	15.9246	15.9246
2020	34.03	34.03	27.54	15.43	3.18	21.93	32.86	884.94	891.18	9562.41	9933.36	12.35	268.68	27.54	27.54	27.54	27.54	27.54	27.54
2021	33.2136	33.2136	21.4854	16.2233	5.33981	25.7087	36.6408	941.379	953.252	16566.1	10999.1	13.0097	218.097	21.4854	21.4854	21.4854	21.4854	21.4854	21.4854
2022	37.3645	37.3645	20.2375	14.2426	4.43963	18.7388	38.6464	1002.87	832.859	11477.1	9086.87	18.9839	311.594	20.2375	20.2375	20.2375	20.2375	20.2375	20.2375
2023	46.6265	46.6265	26.9418	12.208	4.49335	19.2729	31.6731	980.144	620.869	12021.9	11383.5	17.8178	208.176	26.9418	26.9418	26.9418	26.9418	26.9418	26.9418
2024	38.0539	38.0539	23.7848	15.7884	4.65567	23.2784	27.2766	961.841	647.343	14060.5	9107.09	21.9279	195.183	23.7848	23.7848	23.7848	23.7848	23.7848	23.7848
2025	37.4631	37.4631	20.2368	13.1893	5.1239	20.1074	31.4938	884.554	708.452	11585.2	10333.4	13.2928	229.169	20.2368	20.2368	20.2368	20.2368	20.2368	20.2368
2026	41.6816	41.6816	23.1648	15.1585	5.17565	22.7796	27.7375	894.684	730.764	11183.8	10091.4	14.8235	187.856	23.1648	23.1648	23.1648	23.1648	23.1648	23.1648
2027	29.686	29.686	21.2298	11.5296	4.13864	21.5713	27.5801	932.762	641.708	9998.03	8865.94	14.9202	217.25	21.2298	21.2298	21.2298	21.2298	21.2298	21.2298
2028	36.7391	36.7391	17.367	12.0227	4.08914	19.6484	27.2978	716.847	596.73	11856.4	8520.8	19.9326	197.265	17.367	17.367	17.367	17.367	17.367	17.367
2029	32.1052	32.1052	16.2327	12.1554	3.1653	13.9258	30.1892	576.989	530.498	10534.9	8504.97	12.2243	220.207	16.2327	16.2327	16.2327	16.2327	16.2327	16.2327
2030	30.7088	30.7088	17.9401	11.6897	3.3633	21.4299	35.843	816.286	668.65	8138.44	7476.57	14.0708	187.638	17.9401	17.9401	17.9401	17.9401	17.9401	17.9401
2031	25.6532	25.6532	15.8355	14.7518	5.24478	18.4073	31.3242	749.678	445.893	9839.19	7048.85	12.1222	194.346	15.8355	15.8355	15.8355	15.8355	15.8355	15.8355
2032	37.4817	37.4817	15.6548	13.8032	4.07502	14.2871	25.2847	706.268	528.139	7950.37	9948.13	12.702	194.359	15.6548	15.6548	15.6548	15.6548	15.6548	15.6548
2033	29.8801	29.8801	16.2475	12.012	3.20728	15.6959	28.314	596.377	537.7	10412.4	7257.45	8.70256	164.783	16.2475	16.2475	16.2475	16.2475	16.2475	16.2475
2034	30.6759	30.6759	14.7231	13.1166	3.53037	17.4667	21.0434	904.614	473.896	7307.1	7738.85	12.9645	162.866	14.7231	14.7231	14.7231	14.7231	14.7231	14.7231
2035	21.7014	21.7014	15.1929	8.73574	3.53024	12.8629	20.1031	842.566	407.486	8759.57	9496.59	7.65099	145.33	15.1929	15.1929	15.1929	15.1929	15.1929	15.1929
2020	49.39	49.39	25.95	13.55	5.49	17.1	45.44	944.14	786.75	12856	14011.2	17.58	271.55	25.95	25.95	25.95	25.95	25.95	25.95
2021	31.7573	31.7573	25.0194	15.4757	5.13592	20.6796	32.2039	902.427	725.243	14805.7	8806.09	10.0971	338.515	25.0194	25.0194	25.0194	25.0194	25.0194	25.0194
2022	37.2231	37.2231	24.2153	16.3352	6.01376	18.9839	31.2282	982.147	781.742	9294.88	12063.9	15.1475	390.452	24.2153	24.2153	24.2153	24.2153	24.2153	24.2153
2023	35.6173	35.6173	21.3228	13.7546	6.07654	24.4526	37.9784	901.497	769.936	9873.72	11577.3	17.6805	196.801	21.3228	21.3228	21.3228	21.3228	21.3228	21.3228
2024	41.8655	41.8655	27.7208	16.2238	5.48197	23.7759	28.787	748.586	544.047	9840.8	11493.7	14.8111	232.695	27.7208	27.7208	27.7208	27.7208	27.7208	27.7208
2025	30.4587	30.4587	20.7371	10.6963	4.77023	23.6614	25.9904	964.224	744.932	11322.3	9708	18.0975	288.137	20.7371	20.7371	20.7371	20.7371	20.7371	20.7371
2026	22.8801	22.8801	16.4733	13.3746	4.51404	31.0037	27.8799	826.103	491.092	9090.14	11193.8	14.5304	222.788	16.4733	16.4733	16.4733	16.4733	16.4733	16.4733
2027	33.9872	33.9872	17.6116	15.1072	5.44771	20.7989	31.7187	860.438	534.413	10373.2	10179.5	12.5541	262.751	17.6116	17.6116	17.6116	17.6116	17.6116	17.6116
2028	28.2214	28.2214	14.4699	11.9911	5.27325	19.7668	26.3031	957.293	481.879	11892.6	7705.38	12.0306	175.809	14.4699	14.4699	14.4699	14.4699	14.4699	14.4699
2029	27.1541	27.1541	24.1804	11.9101	4.25361	14.171	24.3644	609.386	584.6	10688.1	9488.44	12.209	209.094	24.1804	24.1804	24.1804	24.1804	24.1804	24.1804
2030	24.1905	24.1905	18.1931	11.7492	3.54933	13.483	26.3037	700.728	558.837	7512.36	10861.6	10.7745	198.442	18.1931	18.1931	18.1931	18.1931	18.1931	18.1931
2031	28.9835	28.9835	19.2381	13.1481	3.66268	18.3928	29.193	901.271	499.894	9989.93	8718.01	13.5021	140.54	19.2381	19.2381	19.2381	19.2381	19.2381	19.2381
2032	19.9893	19.9893	14.8552	13.747	4.05398	17.4363	18.2639	857.248	583.934	9128.63	7589.98	11.1519	177.148	14.8552	14.8552	14.8552	14.8552	14.8552	14.8552
2033	22.3488	22.3488	18.5219	10.9565	3.22771	14.4566	27.9054	630.867	549.616	8634.75	7539.55	12.3593	141.25	18.5219	18.5219	18.5219	18.5219	18.5219	18.5219
2034	30.0478	30.0478	15.2057	8.17803	3.42459	12.2637	26.1208	593.664	509.371	7289.29	6871.27	11.1531	151.198	15.2057	15.2057	15.2057	15.2057	15.2057	15.2057
2035	32.2151	32.2151	14.4162	11.2711	4.05657	15.6807	19.9298	655.797	472.032	7293.45	5602.4	10.7319	176.685	14.4162	14.4162	14.4162	14.4162	14.4162	14.4162
2020	37.4	37.4	30.4	13.1	4.73	25.47	34.02	855.19	674.53	10463.5	7390.84	13.55	274.8	30.4	30.4	30.4	30.4	30.4	30.4
2021	45.5146	45.5146	16.3981	14.3786	5.18447	18.7282	33.4563	1109.64	625.437	13592.2	10874.3	17.0194	336.087	16.3981	16.3981	16.3981	16.3981	16.3981	16.3981
2022	41.9172	41.9172	26.7791	14.4877	5.39165	17.3438	33.4339	832.595	729.843	11917.5	11672.5	17.5983	280.912	26.7791	26.7791	26.7791	26.7791	26.7791	26.7791
2023	36.4592	36.4592	22.787	11.8145	3.76123	23.2263	30.4468	835.982	767.822	12547.1	12687.6	13.5349	252.625	22.787	22.787	22.787	22.787	22.787	22.787
2024	36.2414	36.2414	21.2348	12.7676	4.35359	20.5418	32.0655	1001.16	811.064	9912.47	11257.7	12.6609	286.413	21.2348	21.2348	21.2348	21.2348	21.2348	21.2348
2025	42.5956	42.5956	23.1956	17.1314	5.76223	28.8974	25.3262	1086.98	661.492	9799.88	8860.54	13.9139	239.9	23.1956	23.1956	23.1956	23.1956	23.1956	23.1956
2026	41.4722	41.4722	20.2504	13.7096	4.52241	20.0075	36.5729	1036.8	853.246	12341.8	10438.8	15.9792	188.493	20.2504	20.2504	20.2504	20.2504	20.2504	20.2504
2027	30.06	30.06	20.555	13.2534	3.7077	21.6201	28.3281	708.593	540.372	9825.04	11001.6	15.2536	278.573	20.555	20.555	20.555	20.555	20.555	20.555
2028	25.1032	25.1032	18.3932	8.71508	2.71557	15.4408	29.7923	852.475	602.43	8921.3	9532.48	10.7044	195.939	18.3932	18.3932	18.3932	18.3932	18.3932	18.3932
2029	35.8683	35.8683	18.7466	17.9418	4.26894	12.6612	28.1505	696.734	684.433	10467	9453.14	16.271	196.816	18.7466	18.7466	18.7466	18.7466	18.7466	18.7466
2030	20.2691	20.2691	14.1229	13.5351	3.31122	17.8508	27.3529	778.62	498.669	9761.08	9912.72	14.9637	177.571	14.1229	14.1229	14.1229	14.1229	14.1229	14.1229
2031	33.766	33.766	17.0853	11.8188	4.52958	16.2834	34.9941	707.576	585.855	7867.49	7843.05	11.0097	210.622	17.0853	17.0853	17.0853	17.0853	17.0853	17.0853
2032	22.9562	22.9562	23.9381	9.11092	3.45079	21.6376	25.8809	800.906	566.505	8815.9	8191.14	15.781	164.116	23.9381	23.9381	23.9381	23.9381	23.9381	23.9381
2033	32.7197	32.7197	13.7756	9.65589	3.69076	21.6679	28.0756	603.657	434.018	7967.95	9422.8	10.9769	156.952	13.7756	13.7756	13.7756	13.7756	13.7756	13.7756
2034	26.848	26.848	14.7694	8.19786	3.99976	15.4305	31.813	570.604	717.584	7381.09	9880.5	11.4902	146.953	14.7694	14.7694	14.7694	14.7694	14.7694	14.7694
2035	28.3767	28.3767	14.7949	10.7448	3.87685	15.3918	28.2676	876.764	565.744	5089.45	8632.39	10.9887	171.762	14.7949	14.7949	14.7949	14.7949	14.7949	14.7949
2020	43.19	43.19	26.53	14.35	5.05	18	44.36	1348.63	621.14	10909	12558	14.88	222.94	26.53	26.53	26.53	26.53	26.53	26.53
2021	36.068	36.068	22.6505	12.5631	4.19417	22.466	38.5243	845.932	896.942	11529.4	10956	22.1748	236.602	22.6505	22.6505	22.6505	22.6505	22.6505	22.6505
2022	41.8041	41.8041	26.7509	14.9401	4.15685	17.6171	31.6429	749.524	592.035	11602.1	11228.2	18.0036	217.108	26.7509	26.7509	26.7509	26.7509	26.7509	26.7509
2023	31.1514	31.1514	12.7022	16.7013	4.35607	15.0358	31.2063	803.888	665.564	13406.9	12356.8	17.589	263.103	12.7022	12.7022	12.7022	12.7022	12.7022	12.7022
2024	45.3395	45.3395	18.8981	11.0883	3.59837	17.4588	30.0575	987.162	632.221	14318.3	10039.1	17.5832	256.009	18.8981	18.8981	18.8981	18.8981	18.8981	18.8981
2025	26.5684	26.5684	22.7039	15.0353	4.95137	19.4087	26.9565	689.518	702.258	10470.3	9172.76	13.3273	248.975	22.7039	22.7039	22.7039	22.7039	22.7039	22.7039
2026	36.2714	36.2714	28.7592	11.976	4.23767	16.9172	35.367	837.149	708.411	9564.77	11067.8	13.1401	239.571	28.7592	28.7592	28.7592	28.7592	28.7592	28.7592
2027	32.6538	32.6538	23.0593	12.9688	3.34994	21.0591	28.6046	723.261	479.846	9562.12	10170.6	13.3022	220.762	23.0593	23.0593	23.0593	23.0593	23.0593	23.0593
2028	25.8374	25.8374	19.1984	13.12	3.59181	16.3723	28.8608	832.969	513.416	8234.19	9994.51	13.3568	177.791	19.1984	19.1984	19.1984	19.1984	19.1984	19.1984
2029	24.5253	24.5253	17.9801	11.6572	4.06201	15.382	30.3348	721.857	599.936	11168.6	8064.81	12.4543	122.366	17.9801	17.9801	17.9801	17.9801	17.9801	17.9801
2030	20.9686	20.9686	19.1232	10.1866	3.64606	19.4134	25.1876	725.023	455.289	11715.9	7993.76	13.2151	187.326	19.1232	19.1232	19.1232	19.1232	19.1232	19.1232
2031	25.5882	25.5882	15.8138	9.26866	3.83606	20.9574	27.7049	729.154	468.88	8147.77	9577.9	11.5009	175.975	15.8138	15.8138	15.8138	15.8138	15.8138	15.8138
2032	26.8769	26.8769	16.9874	9.16002	5.15514	14.3783	26.7366	626.928	632.862	10392.3	8451.07	10.9415	194.107	16.9874	16.9874	16.9874	16.9874	16.9874	16.9874
2033	27.0406	27.0406	13.3466	12.1482	4.10614	14.6064	23.5064	569.548	446.711	8815.44	6549.36	9.5197	151.049	13.3466	13.3466	13.3466	13.3466	13.3466	13.3466
2034	30.3255	30.3255	17.5262	7.43096	3.62954	15.4437	19.3377	651.816	543.445	6267.39	8253.63	12.786	206.685	17.5262	17.5262	17.5262	17.5262	17.5262	17.5262
2035	29.1084	29.1084	16.4381	8.83844	2.60596	18.2032	33.993	825.961	451.62	8704.33	8670.81	10.3982	197.186	16.4381	16.4381	16.4381	16.4381	16.4381	16.4381
2020	29.83	29.83	30.59	16.25	3.98	16.68	26.37	834.7	705.35	12099.9	8574.53	17.3	234.29	30.59	30.59	30.59	30.59	30.59	30.59
2021	35.5437	35.5437	25.9903	14.8835	4.94175	22.4757	27.6602	980.505	715.65	10850.9	11078.6	16.2039	227	25.9903	25.9903	25.9903	25.9903	25.9903	25.9903
2022	37.5342	37.5342	25.9685	16.7876	5.87237	22.9522	32.0294	794.863	679.367	10314.6	12583	15.2323	217.674	25.9685	25.9685	25.9685	25.9685	25.9685	25.9685
2023	37.6489	37.6489	20.6731	17.3053	4.20965	22.9151	36.1115	823.875	632.07	12738.7	11267.2	13.4709	204.726	20.6731	20.6731	20.6731	20.6731	20.6731	20.6731
2024	36.9433	36.9433	21.6791	16.8724	4.23808	22.0167	41.9277	875.799	550.631	10166.4	9204.26	16.899	208.67	21.6791	21.6791	21.6791	21.6791	21.6791	21.6791
2025	40.025	40.025	20.5991	15.3458	4.19228	17.5455	21.3409	988.144	766.851	12691.5	7965.67	11.6366	245.421	20.5991	20.5991	20.5991	20.5991	20.5991	20.5991
2026	45.0399	45.0399	22.6372	13.517	4.84903	17.2522	30.3253	920.923	591.423	7578.39	12071.2	14.1367	260.726	22.6372	22.6372	22.6372	22.6372	22.6372	22.6372
2027	26.6287	26.6287	16.3594	12.6273	5.32575	17.7498	31.426	781.324	603.899	9032.11	9301.74	13.3835	250.245	16.3594	16.3594	16.3594	16.3594	16.3594	16.3594
2028	30.2817	30.2817	22.064	12.6937	4.03388	14.6909	24.2585	757.857	644.411	9536.4	11289.4	12.2516	162.879	22.064	22.064	22.064	22.064	22.064	22.064
2029	30.4267	30.4267	24.625	8.85211	5.09667	16.6312	25.0005	806.7	677.344	7772.22	13016.5	13.236	160.388	24.625	24.625	24.625	24.625	24.625	24.625
2030	28.7741	28.7741	16.7347	12.0692	4.32319	16.0873	28.4914	880.754	549.908	8605.65	9105.45	12.724	179.49	16.7347	16.7347	16.7347	16.7347	16.7347	16.7347
2031	32.2128	32.2128	19.3392	9.98386	4.95581	17.5332	22.9585	1001.77	517.232	10289.8	8516.91	11.5515	129.516	19.3392	19.3392	19.3392	19.3392	19.3392	19.3392
2032	31.022	31.022	14.9394	11.6359	4.1171	15.2901	24.3309	554.686	420.863	8666.91	8466.84	13.9645	175.142	14.9394	14.9394	14.9394	14.9394	14.9394	14.9394
2033	23.0434	23.0434	19.5093	9.49927	3.60223	17.017	25.1475	615.519	558.938	7593.36	5821.88	10.2483	192.485	19.5093	19.5093	19.5093	19.5093	19.5093	19.5093
2034	31.1254	31.1254	18.0617	10.1878	3.29898	14.1611	23.0003	588.375	453.685	7203.49	8059.16	11.1068	151.588	18.0617	18.0617	18.0617	18.0617	18.0617	18.0617
2035	26.9389	26.9389	19.5383	13.1068	3.47247	13.4085	22.1571	711.62	543.561	6415.75	6706.39	11.5599	184.933	19.5383	19.5383	19.5383	19.5383	19.5383	19.5383
2020	35.49	35.49	28.88	19	5.27	23.99	37.42	1278.36	684.91	13842.1	13245	19.64	212.57	28.88	28.88	28.88	28.88	28.88	28.88
2021	51.2039	51.2039	22.7767	14.5922	4.07767	24.8058	51.165	946.922	642.32	13109.7	14889	15.6117	224.243	22.7767	22.7767	22.7767	22.7767	22.7767	22.7767
2022	34.2728	34.2728	25.3935	18.9462	3.87407	26.4681	27.5332	930.295	924.696	11698.3	10286.6	15.9581	272.137	25.3935	25.3935	25.3935	25.3935	25.3935	25.3935
2023	40.0558	40.0558	24.5533	14.8161	3.94426	17.3053	42.124	822.703	738.629	11479.9	10006.7	19.099	205.87	24.5533	24.5533	24.5533	24.5533	24.5533	24.5533
2024	32.8829	32.8829	19.8133	15.3975	4.91333	23.1451	32.7052	755.987	681.478	11382	11977.8	14.5445	236.968	19.8133	19.8133	19.8133	19.8133	19.8133	19.8133
2025	34.0472	34.0472	19.8055	10.9724	3.64884	15.7771	28.6817	927.304	731.001	8655.32	10579	13.6378	218.99	19.8055	19.8055	19.8055	19.8055	19.8055	19.8055
2026	36.1877	36.1877	19.3794	12.5539	4.56429	18.2404	27.9971	848.916	591.004	7972.72	7800.5	17.5788	234.161	19.3794	19.3794	19.3794	19.3794	19.3794	19.3794
2027	36.1988	36.1988	17.5546	14.0909	4.95173	18.5547	28.0435	719.106	626.146	10365.1	12772.9	12.5135	163.919	17.5546	17.5546	17.5546	17.5546	17.5546	17.5546
2028	32.2868	32.2868	19.68	10.1044	3.89179	18.3064	28.8766	1048.23	639.493	8560.58	9542.82	12.1964	197.51	19.68	19.68	19.68	19.68	19.68	19.68
2029	24.2724	24.2724	17.2367	11.3353	4.57551	19.1068	24.0042	774.15	539.826	8498.81	8010.05	13.305	164.918	17.2367	17.2367	17.2367	17.2367	17.2367	17.2367
2030	28.6848	28.6848	22.0252	13.349	4.84405	18.5503	29.4289	711.413	640.962	8946.17	8897.93	14.2048	165.926	22.0252	22.0252	22.0252	22.0252	22.0252	22.0252
2031	29.3014	29.3014	17.6271	9.48539	3.14976	16.3628	22.8502	809.545	548.542	7011.55	8010.8	13.1047	182.021	17.6271	17.6271	17.6271	17.6271	17.6271	17.6271
2032	27.8448	27.8448	15.4093	12.3373	5.76534	18.1447	32.3406	690.165	516.917	10650.1	6485.59	10.3103	206.304	15.4093	15.4093	15.4093	15.4093	15.4093	15.4093
2033	28.8315	28.8315	14.3272	11.1131	3.52052	17.1804	23.5201	687.291	463.013	8810.92	7744	11.9984	166.05	14.3272	14.3272	14.3272	14.3272	14.3272	14.3272
2034	25.7902	25.7902	16.7792	8.3367	2.78992	13.5463	26.9009	774.083	342.274	7573.72	7233.63	10.7961	171.924	16.7792	16.7792	16.7792	16.7792	16.7792	16.7792
2035	28.5436	28.5436	17.5742	9.01816	3.65219	12.1633	28.0879	646.888	522.405	7051.61	4916.55	12.1248	152.487	17.5742	17.5742	17.5742	17.5742	17.5742	17.5742
2020	47.97	47.97	26.08	16.6	5.58	28.49	38.94	967.51	931.67	15013.7	11636.1	14.98	238.38	26.08	26.08	26.08	26.08	26.08	26.08
2021	33.8252	33.8252	23.4757	11.2039	5.07767	28.4854	34.0388	1001.7	993.66	14994.1	8274.43	14.6214	305.573	23.4757	23.4757	23.4757	23.4757	23.4757	23.4757
2022	27.439	27.439	20.0113	18.0319	4.3925	18.8331	36.4973	1183.95	532.652	9956.15	12927.7	12.3103	239.532	20.0113	20.0113	20.0113	20.0113	20.0113	20.0113
2023	35.2055	35.2055	17.4701	13.3885	7.15641	19.6023	30.5108	705.995	905.313	10239.4	9620.66	14.5324	188.19	17.4701	17.4701	17.4701	17.4701	17.4701	17.4701
2024	34.3756	34.3756	20.3641	15.5041	3.66057	19.5378	26.8767	720.19	630.337	14775.5	9191.79	13.1141	177.617	20.3641	20.3641	20.3641	20.3641	20.3641	20.3641
2025	44.364	44.364	24.8086	11.2915	3.64021	20.7544	27.9658	896.302	494.974	10878.1	8892.92	16.0963	192.759	24.8086	24.8086	24.8086	24.8086	24.8086	24.8086
2026	37.2262	37.2262	18.8266	15.661	4.59779	21.1381	33.4742	654.285	726.702	9784.49	11378.6	15.6693	202.814	18.8266	18.8266	18.8266	18.8266	18.8266	18.8266
2027	32.0277	32.0277	20.8151	15.8228	4.34191	17.5059	35.9468	761.184	693.86	8824.98	9799.94	11.676	195.882	20.8151	20.8151	20.8151	20.8151	20.8151	20.8151
2028	30.3923	30.3923	15.7092	11.8806	4.31807	16.4434	37.789	839.813	558.239	9737.52	7592.87	12.9858	222.392	15.7092	15.7092	15.7092	15.7092	15.7092	15.7092
2029	33.8143	33.8143	18.4477	10.6302	4.21529	15.7652	29.0855	607.998	622.146	8977.99	8399.8	14.9451	214.857	18.4477	18.4477	18.4477	18.4477	18.4477	18.4477
2030	37.3089	37.3089	20.5221	10.4024	4.33063	23.558	29.1982	861.311	645.018	7832.29	9624.19	10.9307	155.925	20.5221	20.5221	20.5221	20.5221	20.5221	20.5221
2031	31.3603	31.3603	17.497	12.1511	4.48624	14.9108	24.8513	766.59	454.056	10730.6	9674.26	12.6424	165.695	17.497	17.497	17.497	17.497	17.497	17.497
2032	30.1663	30.1663	18.5375	11.3624	4.86758	17.296	24.373	536.857	553.234	8943.4	10173.1	12.183	168.843	18.5375	18.5375	18.5375	18.5375	18.5375	18.5375
2033	25.2088	25.2088	17.2213	9.75803	3.64309	16.1998	34.0339	527.41	515.119	8832.89	7156.24	10.5139	166.513	17.2213	17.2213	17.2213	17.2213	17.2213	17.2213
2034	23.2515	23.2515	19.1129	12.0522	3.23948	17.2882	25.6183	604.572	557.593	9621.17	8990.9	10.4523	138.207	19.1129	19.1129	19.1129	19.1129	19.1129	19.1129
2035	22.8054	22.8054	12.9528	11.239	3.47247	15.6935	24.885	554.453	477.552	8446.98	6805.17	11.7076	183.739	12.9528	12.9528	12.9528	12.9528	12.9528	12.9528
2020	32.15	32.15	23.84	15.22	4.07	21.2	30.02	827.1	741.75	13238.8	12650.1	19.9	234.89	23.84	23.84	23.84	23.84	23.84	23.84
2021	39.3495	39.3495	23.5049	12.9029	6.01942	19.7476	36.9029	1017.95	608.961	12256.5	8776.92	14.0388	287.427	23.5049	23.5049	23.5049	23.5049	23.5049	23.5049
2022	45.5745	45.5745	12.8005	12.923	5.43878	18.3712	37.4682	853.728	673.664	12503.6	9882.74	16.3823	217.07	12.8005	12.8005	12.8005	12.8005	12.8005	12.8005
2023	39.6714	39.6714	24.3794	12.9859	6.02163	16.802	34.5008	842.937	557.852	11641.5	10905.5	15.6581	241.039	24.3794	24.3794	24.3794	24.3794	24.3794	24.3794
2024	30.9016	30.9016	22.8519	10.7063	4.38913	19.9732	31.1326	703.762	629.555	11597.4	10656.1	13.7627	288.483	22.8519	22.8519	22.8519	22.8519	22.8519	22.8519
2025	25.8265	25.8265	21.5652	11.9126	5.46031	18.5633	29.5271	987.877	674.551	9052.71	9812.84	14.1037	215.031	21.5652	21.5652	21.5652	21.5652	21.5652	21.5652
2026	35.3753	35.3753	19.0528	13.048	5.48552	20.7361	34.295	766.239	726.342	12171.7	11247.6	16.4482	233.306	19.0528	19.0528	19.0528	19.0528	19.0528	19.0528
2027	37.9145	37.9145	21.6445	12.0825	3.56134	18.6523	34.41	825.719	648.27	10183.1	10905.5	14.4812	197.492	21.6445	21.6445	21.6445	21.6445	21.6445	21.6445
2028	29.3423	29.3423	18.3143	12.749	4.47595	18.7327	28.9082	566.314	703.869	11675.2	11304.9	12.4963	174.917	18.3143	18.3143	18.3143	18.3143	18.3143	18.3143
2029	36.6347	36.6347	16.9685	14.6386	4.10799	21.475	27.5297	880.697	605.845	9564.74	6940.82	12.2167	150.67	16.9685	16.9685	16.9685	16.9685	16.9685	16.9685
2030	29.9051	29.9051	21.1397	14.108	3.74279	15.8641	24.4063	792.14	588.958	8923.5	7956.51	16.6231	211.434	21.1397	21.1397	21.1397	21.1397	21.1397	21.1397
2031	28.4345	28.4345	16.0811	10.6774	3.86495	18.2267	21.5571	739.709	567.982	7203.26	8345.4	15.1636	168.151	16.0811	16.0811	16.0811	16.0811	16.0811	16.0811
2032	28.0342	28.0342	14.3993	11.5587	2.87566	16.9594	29.2966	652.227	357.563	11569.2	6298.74	12.9475	200.707	14.3993	14.3993	14.3993	14.3993	14.3993	14.3993
2033	30.241	30.241	20.5988	9.8806	2.92809	13.7552	30.5543	537.584	617.099	8937.23	7566.75	11.6034	221.173	20.5988	20.5988	20.5988	20.5988	20.5988	20.5988
2034	23.3771	23.3771	13.6984	11.7877	3.61631	13.143	24.1308	745.377	646.679	6892.1	7332.67	14.4322	142.742	13.6984	13.6984	13.6984	13.6984	13.6984	13.6984
2035	24.6539	24.6539	15.2635	11.8103	2.17591	15.6614	25.2701	645.424	428.623	7646.89	7481.01	12.3494	183.855	15.2635	15.2635	15.2635	15.2635	15.2635	15.2635
2020	32.83	32.83	21.08	14.72	4.92	25.82	44.23	876.64	758.91	13480.3	12498.5	16.74	256.25	21.08	21.08	21.08	21.08	21.08	21.08
2021	33.0291	33.0291	27.4951	16.6311	6.14563	25.6505	32.5437	930.146	577.583	11227.9	10425.4	18.3786	271.534	27.4951	27.4951	27.4951	27.4951	27.4951	27.4951
2022	37.2891	37.2891	18.7294	11.3017	4.92978	20.0396	27.7783	956.16	468.744	11914.2	12512.4	14.5914	262.004	18.7294	18.7294	18.7294	18.7294	18.7294	18.7294
2023	31.9293	31.9293	21.1032	15.2554	4.65807	23.3819	36.8619	853.315	622.919	11031.2	14780.1	16.921	307.661	21.1032	21.1032	21.1032	21.1032	21.1032	21.1032
2024	37.0499	37.0499	18.2318	16.055	5.67743	18.1429	32.9096	754.699	584.891	10734.6	8272.97	15.4597	220.318	18.2318	18.2318	18.2318	18.2318	18.2318	18.2318
2025	35.7293	35.7293	19.7279	16.148	4.75297	18.3218	25.8006	696.281	701.931	9722.37	8147.72	15.3458	243.445	19.7279	19.7279	19.7279	19.7279	19.7279	19.7279
2026	37.9632	37.9632	19.5804	9.39657	4.07855	16.9423	33.3319	919.273	561.173	7959.67	10921.2	14.4885	222.905	19.5804	19.5804	19.5804	19.5804	19.5804	19.5804
2027	33.0522	33.0522	16.8798	11.8061	4.52079	20.1484	33.9547	920.046	727.847	11303.2	10322.8	13.977	179.888	16.8798	16.8798	16.8798	16.8798	16.8798	16.8798
2028	28.2214	28.2214	26.1137	13.8226	3.18132	19.2458	25.9163	774.347	498.125	9276.62	9628.43	15.2356	219.661	26.1137	26.1137	26.1137	26.1137	26.1137	26.1137
2029	36.3205	36.3205	15.198	13.5809	3.51019	18.9918	24.418	921.233	585.343	11403.6	8176.72	11.5039	209.508	15.198	15.198	15.198	15.198	15.198	15.198
2030	35.7314	35.7314	18.6396	9.59881	4.90358	22.0029	33.3801	714.665	572.87	7022.02	9181.06	13.669	221.494	18.6396	18.6396	18.6396	18.6396	18.6396	18.6396
2031	33.7587	33.7587	15.5176	10.1356	3.65545	14.6724	28.4201	587.668	424.553	10248.9	9049.82	15.0119	166.179	15.5176	15.5176	15.5176	15.5176	15.5176	15.5176
2032	24.0784	24.0784	17.7309	12.8212	3.79447	15.5215	25.418	659.578	507.035	8946.49	7919.67	11.3133	145.985	17.7309	17.7309	17.7309	17.7309	17.7309	17.7309
2033	21.5657	21.5657	20.769	9.33584	3.18685	14.8447	28.0075	630.03	503.727	8054.2	7081.72	9.31541	150.517	20.769	20.769	20.769	20.769	20.769	20.769
2034	23.1325	23.1325	19.4765	9.67876	3.47748	14.6438	21.6648	674.155	662.797	7818.25	8186.88	11.7084	189.496	19.4765	19.4765	19.4765	19.4765	19.4765	19.4765
2035	24.7181	24.7181	13.5176	12.1119	3.02959	14.8206	21.5088	628.543	448.161	9559.7	8302.75	10.0644	226.789	13.5176	13.5176	13.5176	13.5176	13.5176	13.5176
2020	48.45	48.45	29.58	11.84	5.03	26.55	27.99	1148.89	751.74	16042.4	10961.1	11.78	269.23	29.58	29.58	29.58	29.58	29.58	29.58
2021	39.9903	39.9903	30.4854	14.6117	4.67961	22.233	37.2136	1241.35	688.583	10943	12745.6	17.5243	262.155	30.4854	30.4854	30.4854	30.4854	30.4854	30.4854
2022	42.8598	42.8598	24.0739	15.8073	5.46706	20.6994	30.3516	1030.41	678.999	12260.5	13069.2	16.2598	203.167	24.0739	24.0739	24.0739	24.0739	24.0739	24.0739
2023	31.609	31.609	16.2072	11.5399	5.04243	20.3528	27.198	672.236	769.643	10073.7	10792.9	12.2537	297.018	16.2072	16.2072	16.2072	16.2072	16.2072	16.2072
2024	32.2432	32.2432	27.4365	13.8249	4.67344	30.2086	29.9154	798.59	637.596	13625.8	8288.45	16.4192	232.242	27.4365	27.4365	27.4365	27.4365	27.4365	27.4365
2025	37.0663	37.0663	24.2566	13.5085	4.09739	18.1234	35.3238	735.521	646.025	12576	8850.01	16.933	223.7	24.2566	24.2566	24.2566	24.2566	24.2566	24.2566
2026	34.7221	34.7221	17.7295	15.125	3.93618	17.6039	25.091	826.429	594.321	10534	12937.3	15.6442	226.397	17.7295	17.7295	17.7295	17.7295	17.7295	17.7295
2027	28.1086	28.1086	22.1649	13.0989	3.65078	25.653	35.2638	847.184	698.21	9523.16	9152.65	11.5947	220.462	22.1649	22.1649	22.1649	22.1649	22.1649	22.1649
2028	35.5234	35.5234	22.3008	11.4464	3.86021	20.2878	31.4343	802.063	628.97	10748.8	8780.25	13.5621	231.589	22.3008	22.3008	22.3008	22.3008	22.3008	22.3008
2029	31.9979	31.9979	21.0918	14.4623	4.93572	15.9875	24.4104	901.023	634.792	10650.9	10332.7	13.7878	217.248	21.0918	21.0918	21.0918	21.0918	21.0918	21.0918
2030	27.6431	27.6431	25.7531	13.5723	4.13716	15.6036	26.1177	753.425	623.179	7294.08	9576.38	14.5619	146.051	25.7531	25.7531	25.7531	25.7531	25.7531	25.7531
2031	30.3272	30.3272	14.7229	13.531	3.10641	17.1792	26.2167	855.368	630.674	9100.74	9985.18	11.3637	146.717	14.7229	14.7229	14.7229	14.7229	14.7229	14.7229
2032	31.9408	31.9408	17.9764	9.41252	3.9137	20.326	29.2616	558.81	616.59	7761.4	8859.89	9.72113	203.926	17.9764	17.9764	17.9764	17.9764	17.9764	17.9764
2033	28.0416	28.0416	16.5131	8.76384	2.85319	17.446	30.7586	642.621	502.678	8557.39	9480.89	13.8029	162.223	16.5131	16.5131	16.5131	16.5131	16.5131	16.5131
2034	27.1653	27.1653	20.1244	11.2919	4.14521	11.4307	27.1852	583.793	468.157	8911.78	8867.36	12.1117	160.586	20.1244	20.1244	20.1244	20.1244	20.1244	20.1244
2035	26.1366	26.1366	16.5408	10.0965	3.86401	16.2969	23.3574	578.337	552.714	5797.42	7405.75	10.0195	171.082	16.5408	16.5408	16.5408	16.5408	16.5408	16.5408
2020	41.19	41.19	23.62	17.27	5.21	24.81	43.02	971.67	920.64	10118	12897.7	17.47	218.36	23.62	23.62	23.62	23.62	23.62	23.62
2021	30.9515	30.9515	21.8835	14.1262	3.75728	16.6602	27.0971	886.252	519.864	10117.2	14550.6	13.466	206.961	21.8835	21.8835	21.8835	21.8835	21.8835	21.8835
2022	37.9395	37.9395	19.9359	15.845	5.72156	24.6583	37.8829	818.842	937.628	9950.39	10272	14.3652	278.914	19.9359	19.9359	19.9359	19.9359	19.9359	19.9359
2023	44.4942	44.4942	21.2587	17.7263	3.09318	24.5075	34.3453	600.095	795.487	13940.6	8935.2	15.9967	194.806	21.2587	21.2587	21.2587	21.2587	21.2587	21.2587
2024	30.4307	30.4307	22.5765	12.3144	4.37136	20.3375	34.2601	675.543	763.29	11184.5	11656	18.4095	295.271	22.5765	22.5765	22.5765	22.5765	22.5765	22.5765
2025	32.4513	32.4513	19.3397	10.8344	3.90762	20.3058	29.0613	774.002	596.218	13165.5	8410.91	16.6225	196.002	19.3397	19.3397	19.3397	19.3397	19.3397	19.3397
2026	33.7422	33.7422	18.4665	10.6193	4.08692	17.1852	33.357	667.55	723.603	8684.91	9946.67	15.5102	267.049	18.4665	18.4665	18.4665	18.4665	18.4665	18.4665
2027	27.1166	27.1166	24.4659	12.3346	4.472	20.555	32.3366	563.261	736.222	6895.54	6131.11	14.9609	214.022	24.4659	24.4659	24.4659	24.4659	24.4659	24.4659
2028	35.1603	35.1603	19.3011	14.9514	3.95494	20.4773	29.3818	751.123	575.369	8812.21	9230.79	10.8465	184.674	19.3011	19.3011	19.3011	19.3011	19.3011	19.3011
2029	27.9436	27.9436	20.471	11.1207	3.44121	18.8692	27.8976	576.062	550.203	6942.6	8549.73	13.7878	192.715	20.471	20.471	20.471	20.471	20.471	20.471
2030	30.1656	30.1656	15.7599	10.901	4.13716	22.2782	19.272	697.409	542.08	7881.44	7572.1	10.4322	184.617	15.7599	15.7599	15.7599	15.7599	15.7599	15.7599
2031	26.9463	26.9463	18.7902	8.65461	4.04556	14.8458	21.8171	732.253	569.68	10155.8	8117.59	11.4359	149.397	18.7902	18.7902	18.7902	18.7902	18.7902	18.7902
2032	23.2087	23.2087	20.3891	11.6149	3.04399	20.1647	24.7517	876.858	527.564	7632.15	7416.08	11.4605	173.241	20.3891	20.3891	20.3891	20.3891	20.3891	20.3891
2033	32.352	32.352	16.6969	9.22689	2.71019	15.9887	23.5064	798.981	493.036	9762.89	7307.4	12.618	200.751	16.6969	16.6969	16.6969	16.6969	16.6969	16.6969
2034	28.5867	28.5867	16.323	9.36143	2.92875	11.2192	24.9638	721.22	590.015	8265.14	8331.42	11.8869	186.64	16.323	16.323	16.323	16.323	16.323	16.323
2035	22.4074	22.4074	14.6152	9.53165	4.22987	15.0645	21.65	808.091	654.404	8869.54	7649.67	10.1928	180.126	14.6152	14.6152	14.6152	14.6152	14.6152	14.6152
2020	34.13	34.13	29.99	16.44	3.75	22.53	54.63	776.37	724.16	8928.92	11563.9	25.62	221.98	29.99	29.99	29.99	29.99	29.99	29.99
2021	39.8058	39.8058	21.0874	14.3786	5.13592	22.6408	37.3981	810.971	759.631	10879.7	12567.9	15.767	227.369	21.0874	21.0874	21.0874	21.0874	21.0874	21.0874
2022	37.6944	37.6944	20.8125	11.7919	4.61872	18.2204	39.6833	885.352	1069	11615.4	8785.3	14.893	298.228	20.8125	20.8125	20.8125	20.8125	20.8125	20.8125
2023	28.3419	28.3419	21.396	14.1938	4.97837	27.7379	25.5691	770.348	781.009	11851.9	11196.8	13.7729	236.582	21.396	21.396	21.396	21.396	21.396	21.396
2024	33.0073	33.0073	20.7284	14.7844	4.30028	19.2357	32.6075	907.119	743.139	10980.5	9333.61	13.8604	284.911	20.7284	20.7284	20.7284	20.7284	20.7284	20.7284
2025	36.4884	36.4884	20.116	10.8516	3.79548	22.609	33.4692	608.993	694.279	11489	10526.6	13.4653	212.53	20.116	20.116	20.116	20.116	20.116	20.116
2026	37.0754	37.0754	24.6472	15.6777	5.97964	18.768	33.7422	1013.49	710.605	11630.5	12856.9	15.1333	207.738	24.6472	24.6472	24.6472	24.6472	24.6472	24.6472
2027	24.8318	24.8318	17.018	12.0419	3.78901	20.7094	37.1745	995.135	689.632	10661.7	9562.99	16.5627	231.934	17.018	17.018	17.018	17.018	17.018	17.018
2028	32.8	32.8	18.188	16.0803	3.205	17.0512	28.1109	972.118	575.819	9591.76	8029.54	13.041	198	18.188	18.188	18.188	18.188	18.188	18.188
2029	30.9632	30.9632	20.8619	9.01306	4.35325	20.5476	25.537	954.794	414.448	7451.34	11326.4	14.0867	166.956	20.8619	20.8619	20.8619	20.8619	20.8619	20.8619
2030	27.524	27.524	16.5859	14.3685	4.19669	13.8774	28.6848	658.62	550.734	9495.43	8652.48	11.2953	198.673	16.5859	16.5859	16.5859	16.5859	16.5859	16.5859
2031	27.936	27.936	14.7085	13.3865	3.91552	12.5918	24.9669	799.309	530.907	11653.1	7029.72	13.372	167.811	14.7085	14.7085	14.7085	14.7085	14.7085	14.7085
2032	29.5281	29.5281	16.798	8.54281	3.32454	16.8261	30.1313	746.598	546.494	9251.12	11273.1	10.4015	174.216	16.798	16.798	16.798	16.798	16.798	16.798
2033	20.3809	20.3809	16.2611	7.98075	3.146	13.0743	18.5287	694.264	451.838	7780.34	8267.1	13.3875	164.218	16.2611	16.2611	16.2611	16.2611	16.2611	16.2611
2034	27.1323	27.1323	16.2238	10.7961	2.73703	14.7892	23.2515	720.037	550.89	9598.26	6317.79	11.001	113.183	16.2238	16.2238	16.2238	16.2238	16.2238	16.2238
2035	21.374	21.374	17.3431	10.1414	3.47247	14.9105	22.9337	580.449	602.824	7109.5	6918.6	11.7846	177.995	17.3431	17.3431	17.3431	17.3431	17.3431	17.3431
2020	44.79	44.79	23.01	17.81	6.19	23.03	38.78	887.05	842.43	11979.2	11979.1	18.07	241.4	23.01	23.01	23.01	23.01	23.01	23.01
2021	33.8447	33.8447	18.1359	15.8544	6.99029	29.0485	38.5631	937.204	656.777	11431.9	10828.3	17.9417	262.612	18.1359	18.1359	18.1359	18.1359	18.1359	18.1359
2022	48.44	48.44	25.5066	14.8836	6.44736	24.4698	36.2145	959.186	535.856	8127.33	9145.48	18.079	231.926	25.5066	25.5066	25.5066	25.5066	25.5066	25.5066
2023	32.7438	32.7438	23.0433	13.7729	5.81115	21.4967	32.0757	993.066	783.746	15685.2	14227.1	15.4476	223.02	23.0433	23.0433	23.0433	23.0433	23.0433	23.0433
2024	32.0744	32.0744	19.0136	13.0874	5.00218	18.7471	32.2965	849.571	645.219	10792.8	9500.16	12.6609	217.724	19.0136	19.0136	19.0136	19.0136	19.0136	19.0136
2025	42.1126	42.1126	23.2559	15.3544	5.54657	23.4716	35.1427	825.551	734.261	10096.1	12390.2	14.6989	223.433	23.2559	23.2559	23.2559	23.2559	23.2559	23.2559
2026	33.7422	33.7422	24.6137	15.2925	4.39679	19.6223	41.2126	831.555	591.875	9046.35	10511.9	13.8771	200.142	24.6137	24.6137	24.6137	24.6137	24.6137	24.6137
2027	31.7512	31.7512	20.8151	12.0256	4.11424	19.5386	23.5634	947.902	608.68	9050.41	8880.58	12.3753	182.515	20.8151	20.8151	20.8151	20.8151	20.8151	20.8151
2028	27.9451	27.9451	20.2247	13.3489	4.55489	16.5144	34.7893	982.483	769.145	9812.63	11385.5	13.3568	230.918	20.2247	20.2247	20.2247	20.2247	20.2247	20.2247
2029	28.1965	28.1965	21.8429	9.16634	3.3799	13.3203	32.703	766.792	589.053	9379.38	9866.76	11.9944	238.256	21.8429	21.8429	21.8429	21.8429	21.8429	21.8429
2030	32.2267	32.2267	20.4031	11.7939	3.89905	17.1142	25.3662	649.051	442.423	9547.03	8639.8	16.7198	207.148	20.4031	20.4031	20.4031	20.4031	20.4031	20.4031
2031	19.0575	19.0575	11.5298	12.6424	4.27673	13.95	25.292	819.507	727.63	8624.55	11233.9	10.5257	189.823	11.5298	11.5298	11.5298	11.5298	11.5298	11.5298
2032	23.7066	23.7066	19.0214	14.1328	2.79851	12.9475	22.5704	783.035	681.699	8939.52	7250.84	12.3022	167.356	19.0214	19.0214	19.0214	19.0214	19.0214	19.0214
2033	28.5455	28.5455	18.6308	11.2357	4.02442	16.0364	20.9052	713.664	471.6	7632.37	9830.6	12.4137	187.772	18.6308	18.6308	18.6308	18.6308	18.6308	18.6308
2034	32.2625	32.2625	15.4107	10.3994	3.62954	18.3592	28.9107	527.532	366.649	9240.92	9104.74	8.95815	191.942	15.4107	15.4107	15.4107	15.4107	15.4107	15.4107
2035	19.2944	19.2944	16.406	9.08235	3.90252	14.8142	33.6657	622.067	490.973	7441.14	5811.77	10.7191	164.734	16.406	16.406	16.406	16.406	16.406	16.406
2020	38.13	38.13	24.31	12.21	4.73	21.22	37.83	1169.05	843.44	13206.9	12685.4	19.74	224.5	24.31	24.31	24.31	24.31	24.31	24.31
2021	41.0194	41.0194	19.9709	18.5631	5.8932	23.6699	38.4272	1012.12	714.932	10441.7	11965.4	18.8835	188.961	19.9709	19.9709	19.9709	19.9709	19.9709	19.9709
2022	32.6987	32.6987	24.4038	13.0927	4.04374	22.6883	33.2736	814.412	753.916	10316.2	10398.4	13.4508	252.022	24.4038	24.4038	24.4038	24.4038	24.4038	24.4038
2023	41.6847	41.6847	23.4825	15.4842	5.08819	24.4892	36.4409	931.166	901.113	9635.18	10734.9	15.9052	252.982	23.4825	23.4825	23.4825	23.4825	23.4825	23.4825
2024	35.806	35.806	20.7462	13.4783	4.71787	18.0896	36.197	1063.01	681.274	9740.03	11848	15.8417	232.046	20.7462	20.7462	20.7462	20.7462	20.7462	20.7462
2025	40.1544	40.1544	21.8671	12.4474	4.08877	16.6915	41.3793	916.505	593.837	10690.3	11898.7	10.6101	238.718	21.8671	21.8671	21.8671	21.8671	21.8671	21.8671
2026	30.5347	30.5347	22.4027	15.1752	3.9613	18.7261	28.4158	704.249	609.312	13399.7	8081.12	15.3427	187.655	22.4027	22.4027	22.4027	22.4027	22.4027	22.4027
2027	30.6779	30.6779	18.7499	13.9039	3.75648	19.376	34.9629	837.362	619.901	9062.49	8042.72	17.392	224.86	18.7499	18.7499	18.7499	18.7499	18.7499	18.7499
2028	24.0849	24.0849	24.9216	10.8465	4.60226	16.7039	26.4926	684.891	512.729	12736.5	10069.5	13.2305	182.638	24.9216	24.9216	24.9216	24.9216	24.9216	24.9216
2029	26.1501	26.1501	18.7619	10.8908	4.86675	20.4787	33.1322	695.109	621.947	10510.4	7951.9	15.359	200.449	18.7619	18.7619	18.7619	18.7619	18.7619	18.7619
2030	38.8268	38.8268	17.3225	10.0304	3.16984	17.9773	26.8692	672.445	569.879	10737.4	10782.7	11.7269	233.839	17.3225	17.3225	17.3225	17.3225	17.3225	17.3225
2031	30.0022	30.0022	21.9255	10.9158	4.74631	20.6612	27.8566	748.089	572.107	8956.95	8662.89	12.664	180.439	21.9255	21.9255	21.9255	21.9255	21.9255	21.9255
2032	29.3948	29.3948	15.3813	10.2752	4.01189	17.1768	28.967	618.638	677.596	11380.8	8002.46	8.87947	212.104	15.3813	15.3813	15.3813	15.3813	15.3813	15.3813
2033	19.2709	19.2709	17.8818	10.4662	3.62947	16.6425	23.8129	528.207	493.118	7587.96	9087.36	13.5577	173.956	17.8818	17.8818	17.8818	17.8818	17.8818	17.8818
2034	23.9854	23.9854	13.8372	12.2571	3.76176	13.6058	23.9259	700.487	423.552	6857.8	8039.55	9.92338	172.42	13.8372	13.8372	13.8372	13.8372	13.8372	13.8372
2035	20.8605	20.8605	14.7179	8.63946	2.97182	16.4381	32.26	726.832	493.335	8374.23	8021.7	11.7782	159.747	14.7179	14.7179	14.7179	14.7179	14.7179	14.7179
2020	39.82	39.82	20.45	15.48	5.13	17.58	36.3	1160.9	744.97	11843.9	11140.2	14.63	289.64	20.45	20.45	20.45	20.45	20.45	20.45
2021	38.7767	38.7767	23.2816	15.2718	5.15534	22.7379	32.1359	940.039	775.32	14999.3	9271.66	14.3883	303.922	23.2816	23.2816	23.2816	23.2816	23.2816	23.2816
2022	34.5367	34.5367	22.0473	18.8896	4.24168	19.0593	35.5076	948.27	617.429	10165.8	13810.7	10.246	260.147	22.0473	22.0473	22.0473	22.0473	22.0473	22.0473
2023	34.7571	34.7571	19.7122	13.2146	4.59401	20.0691	33.0275	925.84	511.015	13745.7	9570.36	12.3178	274.744	19.7122	19.7122	19.7122	19.7122	19.7122	19.7122
2024	39.0135	39.0135	16.0638	14.0203	4.18477	20.2131	35.0064	860.713	630.177	11594.5	9422.5	15.3531	180.345	16.0638	16.0638	16.0638	16.0638	16.0638	16.0638
2025	32.5031	32.5031	22.5917	13.888	5.56383	16.3292	35.9708	1086.9	512.036	10728.6	12830.5	14.4401	260.361	22.5917	22.5917	22.5917	22.5917	22.5917	22.5917
2026	25.5851	25.5851	28.0725	11.2642	3.29131	18.8099	26.632	732.372	422.561	14216	11412.6	14.6392	201.231	28.0725	28.0725	28.0725	28.0725	28.0725	28.0725
2027	34.906	34.906	22.3194	13.7738	5.07369	17.1074	35.8411	837.053	607.249	10196.6	9114.63	13.1558	198.378	22.3194	22.3194	22.3194	22.3194	22.3194	22.3194
2028	32.9894	32.9894	20.8957	13.3647	5.45482	16.325	38.7205	1051.04	680.463	10285.2	11091	14.0515	177.499	20.8957	20.8957	20.8957	20.8957	20.8957	20.8957
2029	32.4884	32.4884	17.4207	13.0367	4.71346	19.513	29.8979	826.312	499.029	8389.22	10109.5	13.8108	204.94	17.4207	17.4207	17.4207	17.4207	17.4207	17.4207
2030	27.0999	27.0999	13.2449	9.11515	3.76512	16.3031	33.6033	505.634	560.385	8517.31	9835.9	13.7657	181.723	13.2449	13.2449	13.2449	13.2449	13.2449	13.2449
2031	25.9566	25.9566	23.0236	7.5782	3.38816	16.0666	26.6501	657.844	630.045	9809.32	9112.69	13.7188	183.141	23.0236	23.0236	23.0236	23.0236	23.0236	23.0236
2032	23.9802	23.9802	17.8712	13.3052	3.00191	14.4835	18.5445	689.274	681.426	7346.87	9452.04	12.1058	138.284	17.8712	17.8712	17.8712	17.8712	17.8712	17.8712
2033	31.0922	31.0922	17.8682	12.441	3.24133	15.7913	24.6709	612.802	504.871	8306.9	8209.71	10.7386	185.9	17.8682	17.8682	17.8682	17.8682	17.8682	17.8682
2034	28.0711	28.0711	14.8157	10.2936	3.12709	13.7711	25.1621	714.245	443.18	6562.04	7348.74	12.0456	177.041	14.8157	14.8157	14.8157	14.8157	14.8157	14.8157
2035	27.7156	27.7156	20.4818	9.85258	3.60726	15.9374	30.2959	461.576	545.595	8217.36	6357.53	9.46746	157.025	20.4818	20.4818	20.4818	20.4818	20.4818	20.4818
2020	34.66	34.66	24.57	17.17	5.52	24.3	39.48	932.61	697.09	12550	10701.7	18.47	265.73	24.57	24.57	24.57	24.57	24.57	24.57
2021	35.0777	35.0777	24.8252	12.4757	3.84466	21.1456	31.233	866.786	756.825	8900.36	12207.9	18.9903	228.757	24.8252	24.8252	24.8252	24.8252	24.8252	24.8252
2022	36.7235	36.7235	18.5691	12.6496	4.98633	22.792	38.4014	939.306	769.403	9513.26	12297.6	18.3146	213.771	18.5691	18.5691	18.5691	18.5691	18.5691	18.5691
2023	38.9301	38.9301	22.6864	16.2712	4.39268	22.787	25.5599	741.228	813.396	11495.9	9183.19	12.6656	258.537	22.6864	22.6864	22.6864	22.6864	22.6864	22.6864
2024	43.9001	43.9001	21.2348	13.505	4.74452	20.1242	35.2907	889.962	676.618	9399.24	12455.6	16.0727	276.844	21.2348	21.2348	21.2348	21.2348	21.2348	21.2348
2025	31.9338	31.9338	20.3576	12.6027	4.70984	18.0371	32.6842	807.85	563.301	9663.97	9424.9	14.2244	255.246	20.3576	20.3576	20.3576	20.3576	20.3576	20.3576
2026	22.7963	22.7963	18.0562	14.8318	5.24265	20.4346	26.6236	723.31	581.943	10725.2	8670.02	12.9308	227.209	18.0562	18.0562	18.0562	18.0562	18.0562	18.0562
2027	33.662	33.662	19.0995	11.3589	4.52079	19.4898	28.5964	1051.62	598.907	11720.9	8164.85	14.1315	216.738	19.0995	19.0995	19.0995	19.0995	19.0995	19.0995
2028	35.555	35.555	21.2746	11.1386	3.93915	17.667	25.2532	807.724	472.525	10453.2	9646.45	16.325	151.788	21.2746	21.2746	21.2746	21.2746	21.2746	21.2746
2029	31.653	31.653	20.0725	11.1667	3.50252	18.0721	37.3552	861.452	557.384	9941.79	9020.26	10.9368	204.595	20.0725	20.0725	20.0725	20.0725	20.0725	20.0725
2030	26.274	26.274	16.5561	11.4144	4.31574	22.1666	30.4558	638.886	491.519	11768.9	7498	16.3105	181.715	16.5561	16.5561	16.5561	16.5561	16.5561	16.5561
2031	28.5501	28.5501	20.7407	10.085	4.24061	16.0955	25.3859	843.571	566.335	8747.38	7911.8	13.1264	179.074	20.7407	20.7407	20.7407	20.7407	20.7407	20.7407
2032	34.5289	34.5289	16.5456	8.42357	4.79744	15.1849	32.8316	622.776	551.797	8628.44	7651.33	17.0716	158.498	16.5456	16.5456	16.5456	16.5456	16.5456	16.5456
2033	23.2068	23.2068	15.8866	11.5557	3.58861	16.8808	26.8022	722.871	642.804	10288.5	7607.63	11.8486	209.161	15.8866	15.8866	15.8866	15.8866	15.8866	15.8866
2034	24.7919	24.7919	11.5167	10.3068	3.59648	15.2189	22.4648	678.446	474.841	8670.06	8477.75	13.8306	215.101	11.5167	11.5167	11.5167	11.5167	11.5167	11.5167
2035	17.6255	17.6255	16.1236	9.9617	2.95898	12.1569	15.9439	882.265	423.225	9388.32	8569.53	14.1466	188.303	16.1236	16.1236	16.1236	16.1236	16.1236	16.1236
2020	38.85	38.85	25.48	17.38	5.64	28.38	40.09	1029.58	813.12	10606.5	11669.3	17.82	323.38	25.48	25.48	25.48	25.48	25.48	25.48
2021	46.9806	46.9806	27.835	14.0971	4.57282	18.165	34.4078	833.408	650.777	11451	11447.9	20.6311	248.883	27.835	27.835	27.835	27.835	27.835	27.835
2022	38.2977	38.2977	29.3053	13.0927	6.47563	19.6248	38.5616	922.198	810.123	10104.7	9645.57	10.1046	220.784	29.3053	29.3053	29.3053	29.3053	29.3053	29.3053
2023	34.5924	34.5924	26.6672	13.6356	4.83195	23.1988	31.2612	929.18	802.415	10933.4	8484.33	14.0017	215.223	26.6672	26.6672	26.6672	26.6672	26.6672	26.6672
2024	30.0575	30.0575	23.6426	11.6836	5.67743	16.2682	43.4115	662.785	826.648	12712.7	8539.99	16.4015	228.226	23.6426	23.6426	23.6426	23.6426	23.6426	23.6426
2025	38.5327	38.5327	19.0982	15.2682	4.06289	22.7125	26.0335	909.345	674.957	10239.9	11858.9	17.3557	169.123	19.0982	19.0982	19.0982	19.0982	19.0982	19.0982
2026	39.7721	39.7721	19.4045	12.4618	3.69331	18.2069	29.9819	683.329	706.912	13334.1	9157.92	10.3681	251.957	19.4045	19.4045	19.4045	19.4045	19.4045	19.4045
2027	30.9381	30.9381	18.2295	14.2779	4.39069	18.8637	29.3851	643.001	565.269	9394.03	11873.8	15.5626	229.739	18.2295	18.2295	18.2295	18.2295	18.2295	18.2295
2028	35.4918	35.4918	20.1378	12.4095	5.06801	19.6405	25.419	940.313	683.699	9421.13	7706.2	11.3833	204.536	20.1378	20.1378	20.1378	20.1378	20.1378	20.1378
2029	32.2432	32.2432	18.8079	11.5882	4.85908	20.1338	27.499	734.281	588.938	9070.34	9626.08	16.0104	177.173	18.8079	18.8079	18.8079	18.8079	18.8079	18.8079
2030	31.1329	31.1329	18.0071	10.8935	3.75023	16.3552	27.2115	777.883	572.878	9827.12	7608.77	14.7033	205.258	18.0071	18.0071	18.0071	18.0071	18.0071	18.0071
2031	28.7957	28.7957	14.9613	10.8002	3.62655	16.8758	28.4128	668.832	486.247	9230.77	9560.86	11.2914	199.338	14.9613	14.9613	14.9613	14.9613	14.9613	14.9613
2032	29.493	29.493	19.0845	8.2833	3.49989	15.9844	31.7234	699.647	546.599	9020.86	9210.6	11.0608	165.82	19.0845	19.0845	19.0845	19.0845	19.0845	19.0845
2033	26.0804	26.0804	12.9108	9.61503	3.13238	19.162	28.6817	827.261	468.753	7077.55	8568.65	11.3923	146.037	12.9108	12.9108	12.9108	12.9108	12.9108	12.9108
2034	27.0067	27.0067	18.6634	12.396	3.85432	16.1247	31.575	492.804	528.193	8828.68	8054.54	8.90526	181.384	18.6634	18.6634	18.6634	18.6634	18.6634	18.6634
[truncated: 14,001 more rows]

## Sheet: Template_SA
Year	LTBI_baseline	LTBI_scaleup	LTBI_minimal	LTBI_optimal	AE_LTBI	TB_PreDiagnosis	TB_Diagnosis	DSTB_DOT	DSTB_DOT_SAT	MDRTB_DOT	MDRTB_DOT_SAT	AE_DSTB	AE_MDRTB	LTBI_DR96	LTBI_DR97	LTBI_DR98	LTBI_DR99	LTBI_DR25	LTBI_DR75
2020	29.11	29.11	15.15	11.99	10.68	16.98	60.73	590.83	195.86	10220.7	9356.17	23.62	608.34	15.15	15.15	15.15	15.15	15.15	15.15
2021	27.8932	27.8932	17.7864	12.2427	10.7184	13.3786	71.4272	560.495	223.913	8672.34	7889.89	24.3786	419.922	17.7864	17.7864	17.7864	17.7864	17.7864	17.7864
2022	26.2042	26.2042	23.3292	9.61448	9.65218	14.8365	79.8473	548.223	216.825	7762.1	10561	17.5229	439.297	23.3292	23.3292	23.3292	23.3292	23.3292	23.3292
2023	34.5283	34.5283	16.8295	9.11481	6.89102	14.2854	62.0832	649.357	131.762	10429.1	7595.06	26.7953	416.106	16.8295	16.8295	16.8295	16.8295	16.8295	16.8295
2024	26.779	26.779	16.2949	12.0479	7.48995	15.7529	60.4704	490.569	192.624	7283.99	6871.28	16.6858	459.019	16.2949	16.2949	16.2949	16.2949	16.2949	16.2949
2025	22.9281	22.9281	19.0291	10.2047	9.80786	14.3538	49.2463	363.452	207.13	8440.62	8932.51	26.3958	438.136	19.0291	19.0291	19.0291	19.0291	19.0291	19.0291
2026	28.5331	28.5331	17.3527	8.1906	8.03985	13.2992	58.716	395.376	193.878	10673.5	8804.66	23.8432	449.813	17.3527	17.3527	17.3527	17.3527	17.3527	17.3527
2027	24.7749	24.7749	14.034	8.95214	9.44812	10.0823	55.7537	416.335	134.103	8356.52	8653.24	19.0589	452.079	14.034	14.034	14.034	14.034	14.034	14.034
2028	27.5504	27.5504	16.6329	8.97558	9.03874	9.8834	48.3987	420.763	152.206	8928.27	8740.06	21.4798	490.863	16.6329	16.6329	16.6329	16.6329	16.6329	16.6329
2029	19.49	19.49	15.8572	7.79446	8.85211	10.8448	47.7631	409.251	174.007	6670.49	7437.03	19.6509	315.426	15.8572	15.8572	15.8572	15.8572	15.8572	15.8572
2030	23.8036	23.8036	16.7198	9.98574	7.77578	12.7761	61.3133	482.716	153.603	7797.22	7004.85	17.4713	532.384	16.7198	16.7198	16.7198	16.7198	16.7198	16.7198
2031	32.3067	32.3067	14.1017	9.28311	6.45845	10.6268	42.3917	437.823	153.731	7192.4	8445.78	19.2814	322.828	14.1017	14.1017	14.1017	14.1017	14.1017	14.1017
2032	20.824	20.824	12.2251	5.91263	5.32347	10.5698	58.979	401.919	137.302	6005.75	6983.26	15.5706	413.59	12.2251	12.2251	12.2251	12.2251	12.2251	12.2251
2033	20.5375	20.5375	13.9731	6.60523	7.32023	9.43799	41.6606	361.469	141.808	7931.38	6034.78	15.2669	448.897	13.9731	13.9731	13.9731	13.9731	13.9731	13.9731
2034	22.4317	22.4317	14.2801	6.92851	8.64742	10.7233	33.2278	312.034	118.082	8391.57	7062.56	14.9148	342.241	14.2801	14.2801	14.2801	14.2801	14.2801	14.2801
2035	20.623	20.623	13.2224	6.02708	7.58681	10.8475	44.5581	339.731	144.785	6197.77	5366.13	14.3456	303.382	13.2224	13.2224	13.2224	13.2224	13.2224	13.2224
2020	34.59	34.59	20.09	9.26	8.26	12.78	60.45	533.01	212.81	6559.12	8221.18	23.46	573.29	20.09	20.09	20.09	20.09	20.09	20.09
2021	33.5049	33.5049	17.6019	10.0583	8.21359	20.2621	70.0874	585.32	178.612	11094.5	9586.71	26.5922	438.194	17.6019	17.6019	17.6019	17.6019	17.6019	17.6019
2022	30.6815	30.6815	21.2084	10.4251	11.8484	17.5888	63.399	588.321	229.607	12658.2	10462.5	20.6429	569.714	21.2084	21.2084	21.2084	21.2084	21.2084	21.2084
2023	30.5108	30.5108	21.4601	11.3295	10.6156	15.2371	66.3203	505.588	156.508	10396.4	7633.91	26.292	583.778	21.4601	21.4601	21.4601	21.4601	21.4601	21.4601
2024	36.2414	36.2414	15.4774	12.1634	10.573	11.8791	60.4615	421.276	166.645	7662.99	8354.64	22.763	341.037	15.4774	15.4774	15.4774	15.4774	15.4774	15.4774
2025	25.0243	25.0243	14.8282	10.9465	10.5238	11.9471	52.2051	407.997	199.142	7228.5	7002.68	20.7716	415.432	14.8282	14.8282	14.8282	14.8282	14.8282	14.8282
2026	28.1143	28.1143	19.5804	9.70644	8.57584	12.0765	57.7864	496.05	184.322	8187.78	7631.03	26.8749	368.795	19.5804	19.5804	19.5804	19.5804	19.5804	19.5804
2027	35.402	35.402	13.4241	10.5051	7.93577	14.1722	40.1992	427.792	136.412	9947.29	7182.62	19.628	338.238	13.4241	13.4241	13.4241	13.4241	13.4241	13.4241
2028	20.2957	20.2957	18.0459	8.61245	8.24933	13.6015	54.043	518.571	211.593	9744.9	7822.43	19.901	334.133	18.0459	18.0459	18.0459	18.0459	18.0459	18.0459
2029	17.8345	17.8345	14.6156	6.13133	9.05138	14.7995	46.7361	409.841	164.22	7308.73	6409.89	17.3363	369.574	14.6156	14.6156	14.6156	14.6156	14.6156	14.6156
2030	19.9492	19.9492	12.0171	9.3235	5.93787	10.2611	50.4198	454.939	137.695	9154.94	5866.91	20.5519	406.186	12.0171	12.0171	12.0171	12.0171	12.0171	12.0171
2031	33.1664	33.1664	11.3059	8.30062	8.95802	12.0211	58.7256	390.931	179.002	7500.94	7222.67	17.5404	323.746	11.3059	11.3059	11.3059	11.3059	11.3059	11.3059
2032	23.1666	23.1666	12.8353	8.00976	7.56088	13.2421	42.5597	453.94	115.861	7747.31	6441.45	15.5917	375.007	12.8353	12.8353	12.8353	12.8353	12.8353	12.8353
2033	23.2	23.2	12.012	7.81732	5.32504	9.99637	48.4224	301.621	163.891	8232.49	5412.86	16.3496	371.656	12.012	12.012	12.012	12.012	12.012	12.012
2034	27.205	27.205	14.1678	7.23924	6.73018	10.9679	49.8152	600.328	136.124	7652.99	6699.56	16.7726	427.128	14.1678	14.1678	14.1678	14.1678	14.1678	14.1678
2035	26.143	26.143	14.0311	9.49956	5.80885	8.07462	38.5823	378.564	152.866	7816.82	5831.37	14.2558	342.6	14.0311	14.0311	14.0311	14.0311	14.0311	14.0311
2020	26.79	26.79	23.64	8.92	9.4	23.53	68.17	639.44	189.42	8567.68	10681.7	23.2	474.45	23.64	23.64	23.64	23.64	23.64	23.64
2021	22.1748	22.1748	15.0485	10.8641	8.73786	16.3107	60.9126	628.845	212.728	9730.74	8529.54	21.6893	504.99	15.0485	15.0485	15.0485	15.0485	15.0485	15.0485
2022	30.1631	30.1631	24.8374	8.92638	10.0009	16.043	67.4993	461.118	229.805	8237.15	9170.3	24.3567	425.997	24.8374	24.8374	24.8374	24.8374	24.8374	24.8374
2023	31.9384	31.9384	23.51	9.64559	9.85608	15.3469	53.426	557.001	158.548	8314.96	9422.88	20.0325	425.459	23.51	23.51	23.51	23.51	23.51	23.51
2024	29.1513	29.1513	18.0541	10.3598	8.62721	13.9137	50.2351	553.065	180.985	9152.09	7936.66	25.1975	585.824	18.0541	18.0541	18.0541	18.0541	18.0541	18.0541
2025	34.1852	34.1852	16.2602	10.0235	8.07402	11.7401	48.7546	724.798	181.467	10644	7922.85	20.5905	422.212	16.2602	16.2602	16.2602	16.2602	16.2602	16.2602
2026	24.3205	24.3205	13.8687	9.51382	11.0213	15.3343	59.3944	451.329	154.022	7542.96	8317.11	19.6055	484.769	13.8687	13.8687	13.8687	13.8687	13.8687	13.8687
2027	26.523	26.523	14.8958	6.99259	5.00864	9.88719	51.6882	452.672	235.862	10665.3	7488.37	18.7499	469.731	14.8958	14.8958	14.8958	14.8958	14.8958	14.8958
2028	19.6326	19.6326	16.3566	7.95725	6.73366	12.2201	76.4543	446.324	169.486	8329.73	7748	17.8406	509.911	16.3566	16.3566	16.3566	16.3566	16.3566	16.3566
2029	23.4294	23.4294	17.6199	8.87511	8.14701	13.2437	54.7145	525.946	190.355	7622.88	6396.27	19.7122	393.678	17.6199	17.6199	17.6199	17.6199	17.6199	17.6199
2030	23.5803	23.5803	11.2507	6.86055	7.70881	13.23	46.7291	474.68	171.365	6341.18	4890.04	18.7958	393.507	11.2507	11.2507	11.2507	11.2507	11.2507	11.2507
2031	26.0939	26.0939	14.4845	6.22727	9.77436	14.2317	49.2113	374.048	204.72	6726.65	7955.32	16.4206	392.65	14.4845	14.4845	14.4845	14.4845	14.4845	14.4845
2032	25.1234	25.1234	15.6548	6.62804	7.2172	13.6348	31.2044	411.135	159.339	7019.66	8523.93	16.8401	433.277	15.6548	15.6548	15.6548	15.6548	15.6548	15.6548
2033	17.5481	17.5481	13.8778	5.98556	6.46904	9.77846	51.5753	334.837	138.587	5631.39	4915.66	13.5305	420.297	13.8778	13.8778	13.8778	13.8778	13.8778	13.8778
2034	22.8284	22.8284	11.0737	7.47724	6.98802	12.9182	49.4847	298.567	140.21	6922.43	6864.95	14.7297	344.793	11.0737	11.0737	11.0737	11.0737	11.0737	11.0737
2035	15.3726	15.3726	11.2069	6.14904	8.97965	9.2043	44.4425	413.609	182.796	7187.42	5172.21	12.4714	352.844	11.2069	11.2069	11.2069	11.2069	11.2069	11.2069
2020	27.59	27.59	23.83	11.04	10.02	18.52	71.1	476.82	227.01	11930.8	9798.79	24.53	617.6	23.83	23.83	23.83	23.83	23.83	23.83
2021	35.301	35.301	21.1748	9.6699	10.835	12.9417	68.6311	634.66	224.485	10191.1	6071.52	22.3786	470.913	21.1748	21.1748	21.1748	21.1748	21.1748	21.1748
2022	21.0859	21.0859	18.8519	8.88868	10.3968	12.6873	64.5584	501.923	186.757	12602.6	7789.94	20.3318	513.375	18.8519	18.8519	18.8519	18.8519	18.8519	18.8519
2023	23.1256	23.1256	14.8253	9.60899	10.4967	14.1664	77.4118	537.545	186.533	8524.11	9445.42	24.6905	450.671	14.8253	14.8253	14.8253	14.8253	14.8253	14.8253
2024	27.7919	27.7919	14.971	10.4397	8.21851	15.824	47.8273	582.385	214.987	10246.2	9176.78	26.6635	473.99	14.971	14.971	14.971	14.971	14.971	14.971
2025	23.0403	23.0403	15.9755	7.43569	8.1344	13.7759	42.4662	404.02	162.783	10673.2	6185.68	21.2719	457.735	15.9755	15.9755	15.9755	15.9755	15.9755	15.9755
2026	24.6137	24.6137	15.0915	9.4217	9.1202	14.1116	69.2013	531.183	164.474	7687.23	9173.16	19.2035	505.572	15.0915	15.0915	15.0915	15.0915	15.0915	15.0915
2027	27.824	27.824	16.7497	7.37474	8.74886	10.1799	57.4693	418.75	151.772	7296.92	9848.11	23.5146	426.458	16.7497	16.7497	16.7497	16.7497	16.7497	16.7497
2028	28.2687	28.2687	18.4722	9.59922	9.17294	14.6988	40.844	497.683	104.849	7191.94	9094.29	20.4299	415.892	18.4722	18.4722	18.4722	18.4722	18.4722	18.4722
2029	22.9772	22.9772	19.1528	6.89775	6.78279	13.1824	64.8618	486.077	137.495	7788.1	10606.5	21.36	368.907	19.1528	19.1528	19.1528	19.1528	19.1528	19.1528
2030	24.7634	24.7634	13.0216	6.67452	7.01681	9.18212	55.9484	469.784	151.431	7579.53	7437.85	18.5503	285.784	13.0216	13.0216	13.0216	13.0216	13.0216	13.0216
2031	22.1422	22.1422	13.95	6.57403	9.79603	14.6507	49.0018	375.71	145.084	8199.68	6920.92	15.2142	340.13	13.95	13.95	13.95	13.95	13.95	13.95
2032	19.1827	19.1827	13.235	7.624	7.09095	11.4185	42.1038	378.184	113.525	7022.88	5705.31	20.1997	462.539	13.235	13.235	13.235	13.235	13.235	13.235
2033	19.448	19.448	12.3456	6.87761	7.17723	12.0665	50.9011	393.631	112.275	6108.79	5958.37	22.7506	384.37	12.3456	12.3456	12.3456	12.3456	12.3456	12.3456
2034	18.908	18.908	13.9165	6.49879	7.55658	10.7828	41.4058	335.676	134.28	5286.91	5914.23	14.571	320.404	13.9165	13.9165	13.9165	13.9165	13.9165	13.9165
2035	17.8566	17.8566	12.696	8.23509	7.39425	13.6331	44.3976	373.557	115.189	7996.34	5901.46	12.6447	349.661	12.696	12.696	12.696	12.696	12.696	12.696
2020	27.16	27.16	18.5	12.16	9.95	17.75	61.91	630.86	224.17	10470.4	8923.32	24.28	450.58	18.5	18.5	18.5	18.5	18.5	18.5
2021	30.8155	30.8155	24.0388	11.3398	10.4757	15.8252	82.3301	457.117	181.282	10792.6	8246.06	17	555.282	24.0388	24.0388	24.0388	24.0388	24.0388	24.0388
2022	26.3833	26.3833	21.3027	11.7353	11.1321	15.6282	72.2311	495.692	127.712	7815.92	7978.06	19.5683	522.632	21.3027	21.3027	21.3027	21.3027	21.3027	21.3027
2023	31.4534	31.4534	17.0674	9.14227	9.45341	16.0516	59.5117	455.301	166.803	5587.93	7837.11	23.5649	540.821	17.0674	17.0674	17.0674	17.0674	17.0674	17.0674
2024	34.3578	34.3578	24.0158	11.035	9.08034	14.1536	65.2771	558.805	202.042	9405.36	7791.51	21.3326	455.625	24.0158	24.0158	24.0158	24.0158	24.0158	24.0158
2025	25.7057	25.7057	16.657	10.4807	7.74623	16.8467	47.2623	516.944	133.489	8659.65	6980.48	21.6084	272.136	16.657	16.657	16.657	16.657	16.657	16.657
2026	27.905	27.905	16.7999	8.43347	10.4518	11.8504	63.4311	429.588	254.101	8488.29	6796.54	22.4865	394.572	16.7999	16.7999	16.7999	16.7999	16.7999	16.7999
2027	31.3935	31.3935	14.0584	6.84623	8.48868	13.5949	60.9087	517.817	202.143	8206.16	6477.97	16.2618	460.787	14.0584	14.0584	14.0584	14.0584	14.0584	14.0584
2028	33.0684	33.0684	19.1432	9.92287	8.10723	13.2147	57.4769	450.982	131.231	6471.52	6567.53	20.0115	469.564	19.1432	19.1432	19.1432	19.1432	19.1432	19.1432
2029	19.6586	19.6586	23.9735	8.26197	10.7528	11.32	57.7112	458.018	140.239	7353.7	8654.1	22.7089	455.765	23.9735	23.9735	23.9735	23.9735	23.9735	23.9735
2030	19.153	19.153	13.163	6.36944	6.76381	10.5587	43.976	425.361	112.924	5788.85	5405.09	19.2646	319.276	13.163	13.163	13.163	13.163	13.163	13.163
2031	18.7902	18.7902	13.0903	6.21282	7.46984	11.9633	44.6673	328.449	140.208	6613.21	7204.06	17.3887	420.312	13.0903	13.0903	13.0903	13.0903	13.0903	13.0903
2032	22.5774	22.5774	12.9334	7.59594	8.50072	10.1349	48.0796	432.779	148.693	6487.88	7137.07	20.7468	353.769	12.9334	12.9334	12.9334	12.9334	12.9334	12.9334
2033	16.5403	16.5403	14.1502	6.2239	6.67332	10.4117	48.4429	355	147.011	6000.82	5775.22	20.0949	352.12	14.1502	14.1502	14.1502	14.1502	14.1502	14.1502
2034	24.0316	24.0316	12.1381	7.87391	8.6937	10.0953	50.4962	348.026	110.81	6298.26	6218.7	19.4567	350.267	12.1381	12.1381	12.1381	12.1381	12.1381	12.1381
2035	20.4561	20.4561	12.6254	6.71388	6.11053	10.6742	44.1152	385.688	123.353	6011.89	7060.06	14.1787	324.596	12.6254	12.6254	12.6254	12.6254	12.6254	12.6254
2020	29.92	29.92	27.07	13.45	7.44	17.01	70.96	673.86	150.74	8533.13	10666.4	28.29	407.89	27.07	27.07	27.07	27.07	27.07	27.07
2021	29.699	29.699	20.7961	8.59223	9.7767	17.7961	65.9223	579.641	208.398	10206	8258.02	28.4175	425.864	20.7961	20.7961	20.7961	20.7961	20.7961	20.7961
2022	35.1683	35.1683	14.1578	9.17146	7.64445	13.875	63.3801	559.949	239.504	11194.5	10834.3	31.313	527.835	14.1578	14.1578	14.1578	14.1578	14.1578	14.1578
2023	25.7246	25.7246	15.292	8.21797	8.50167	17.6165	52.2637	445.912	181.619	7852.31	8702.36	24.3153	366.789	15.292	15.292	15.292	15.292	15.292	15.292
2024	22.2655	22.2655	18.987	10.6796	10.2531	16.4459	51.2213	492.826	157.005	11230.8	6056.01	19.1736	481.933	18.987	18.987	18.987	18.987	18.987	18.987
2025	28.6386	28.6386	17.8474	7.47882	8.21204	12.1455	62.6599	554.494	166.88	9902.58	6191.24	21.3496	513.684	17.8474	17.8474	17.8474	17.8474	17.8474	17.8474
2026	24.1363	24.1363	15.6275	8.67634	8.89408	11.4735	64.6454	472.651	188.936	7508.72	8964.39	15.4516	392.889	15.6275	15.6275	15.6275	15.6275	15.6275	15.6275
2027	30.8975	30.8975	18.4978	7.39913	8.51307	14.2779	51.8834	472.284	175.79	6585.15	6502.87	19.0345	471.382	18.4978	18.4978	18.4978	18.4978	18.4978	18.4978
2028	22.8692	22.8692	16.4987	7.54675	7.10468	15.4645	55.3534	384.94	199.357	8044.17	6707.48	17.4302	416.461	16.4987	16.4987	16.4987	16.4987	16.4987	16.4987
2029	28.756	28.756	15.9721	8.93642	7.6565	16.202	38.4281	441.257	140.423	9350.71	7352.01	19.2141	411.29	15.9721	15.9721	15.9721	15.9721	15.9721	15.9721
2030	21.8987	21.8987	12.2552	6.71917	10.9307	10.1792	42.6812	481.421	154.839	7911.78	5631.17	19.1679	447.93	12.2552	12.2552	12.2552	12.2552	12.2552	12.2552
2031	26.8885	26.8885	14.1161	7.88884	7.3398	11.1542	51.5086	443.27	139.738	8276.98	6126.43	15.8138	457.004	14.1161	14.1161	14.1161	14.1161	14.1161	14.1161
2032	18.0746	18.0746	12.5687	8.59892	7.21019	9.87543	37.5098	412.292	145.052	7653.84	4995.49	19.0074	376.255	12.5687	12.5687	12.5687	12.5687	12.5687	12.5687
2033	16.4722	16.4722	14.7085	6.28518	8.13056	11.1472	44.793	348.497	116.558	6702.31	6532.35	16.1045	367.169	14.7085	14.7085	14.7085	14.7085	14.7085	14.7085
2034	21.7772	21.7772	12.3497	9.80438	7.50369	9.37465	39.0919	389.359	162.853	8045.09	5527.12	15.6354	349.606	12.3497	12.3497	12.3497	12.3497	12.3497	12.3497
2035	22.8631	22.8631	14.0889	6.41862	6.14904	11.4316	53.8715	321.875	146.544	6519.28	4785.61	15.225	253.016	14.0889	14.0889	14.0889	14.0889	14.0889	14.0889
2020	37.37	37.37	17.52	12.57	11.06	17.36	92.53	613.46	177	11763.4	9189.67	34.41	597.78	17.52	17.52	17.52	17.52	17.52	17.52
2021	35.9417	35.9417	18.7573	11.1748	8.00971	16.8544	70.835	575.35	221.65	9864.34	7922.46	24.4175	469.748	18.7573	18.7573	18.7573	18.7573	18.7573	18.7573
2022	24.696	24.696	20.0773	8.03092	12.3763	14.3557	57.0742	444.274	216.052	10084.3	6948.15	22.0473	486.738	20.0773	20.0773	20.0773	20.0773	20.0773	20.0773
2023	30.8311	30.8311	18.2022	9.17887	10.5699	18.4767	55.2105	592.856	223.862	8409.81	5990.9	23.3544	505.89	18.2022	18.2022	18.2022	18.2022	18.2022	18.2022
2024	29.2046	29.2046	15.3442	11.6036	9.96882	12.0745	80.1415	453.084	196.827	8384.42	8693.28	23.3761	456.647	15.3442	15.3442	15.3442	15.3442	15.3442	15.3442
2025	31.7958	31.7958	17.0106	8.59158	7.23729	15.941	47.7454	557.892	165.233	7935.72	8766.87	17.2435	418.469	17.0106	17.0106	17.0106	17.0106	17.0106	17.0106
2026	29.5381	29.5381	21.0209	8.65121	10.7449	12.8303	65.8011	509.475	160.412	7370.65	7333.6	28.4828	328.763	21.0209	21.0209	21.0209	21.0209	21.0209	21.0209
2027	22.7828	22.7828	17.5303	6.90315	6.96819	11.1312	52.298	411.563	145.047	7124.36	6731.45	21.4981	340.401	17.5303	17.5303	17.5303	17.5303	17.5303	17.5303
2028	24.8585	24.8585	17.3907	7.93356	8.10723	11.1938	43.678	434.657	132.937	8053.91	8758.92	20.4299	328.339	17.3907	17.3907	17.3907	17.3907	17.3907	17.3907
2029	22.1265	22.1265	14.5926	6.38425	7.02804	13.9718	62.6162	480.306	126.666	6523.81	7501.86	17.7196	418.119	14.5926	14.5926	14.5926	14.5926	14.5926	14.5926
2030	29.3992	29.3992	13.2077	6.59267	6.44385	11.2358	41.1335	482.47	135.06	7704.3	5446.05	17.6053	370.514	13.2077	13.2077	13.2077	13.2077	13.2077	13.2077
2031	25.2053	25.2053	12.6857	6.32841	7.8455	9.94052	54.8246	389.493	148.385	8013.86	5883.88	14.4556	373.745	12.6857	12.6857	12.6857	12.6857	12.6857	12.6857
2032	23.0964	23.0964	11.5237	7.51178	7.90455	10.8153	60.508	372.671	143.411	9074.14	8025.55	18.5375	264.14	11.5237	11.5237	11.5237	11.5237	11.5237	11.5237
2033	22.1445	22.1445	10.5547	8.96132	9.49246	9.24732	39.8901	365.085	150.068	8404.06	6008.13	14.6949	320.694	10.5547	10.5547	10.5547	10.5547	10.5547	10.5547
2034	22.3921	22.3921	15.6487	5.77817	5.78478	10.9217	31.3172	296.121	160.559	7566.16	6103.02	22.0417	346.591	15.6487	15.6487	15.6487	15.6487	15.6487	15.6487
2035	20.3342	20.3342	14.7372	7.927	6.91927	8.80635	39.8404	318.948	135.202	5952.03	5772.12	14.5767	264.113	14.7372	14.7372	14.7372	14.7372	14.7372	14.7372
2020	39.12	39.12	17.16	9.97	13.43	17.41	44.01	588.13	149.24	9844.82	7654.52	24.38	503.33	17.16	17.16	17.16	17.16	17.16	17.16
2021	23.7961	23.7961	18.9515	11.3495	10.0097	17.0291	67.8738	415.379	222.583	9664.37	7469.36	21.699	438.767	18.9515	18.9515	18.9515	18.9515	18.9515	18.9515
2022	31.5016	31.5016	14.1578	9.34113	10.7456	15.3172	72.7967	560.694	163.314	7900.69	12014.8	21.7645	393.506	14.1578	14.1578	14.1578	14.1578	14.1578	14.1578
2023	30.9135	30.9135	16.2163	9.06905	10.5333	13.3885	55.238	454.121	152.646	9178.07	8137.55	21.213	485.126	16.2163	16.2163	16.2163	16.2163	16.2163	16.2163
2024	23.5005	23.5005	18.2406	8.17408	8.91153	19.2002	57.0942	571.661	217.448	9203.86	6916.45	16.4992	524.278	18.2406	18.2406	18.2406	18.2406	18.2406	18.2406
2025	30.959	30.959	16.7691	8.59158	8.26379	16.8467	54.3185	344.319	192.37	10852.3	9014.58	25.585	539.786	16.7691	16.7691	16.7691	16.7691	16.7691	16.7691
2026	24.689	24.689	14.3712	8.32459	7.52898	13.6594	57.4514	478.781	177.597	9132.8	6619.17	16.4733	383.467	14.3712	14.3712	14.3712	14.3712	14.3712	14.3712
2027	20.8965	20.8965	17.7904	6.92754	8.91961	11.8793	66.5759	445.948	163.895	7935.07	7075.7	26.5881	412.733	17.7904	17.7904	17.7904	17.7904	17.7904	17.7904
2028	25.4742	25.4742	16.1829	7.39676	9.15715	13.5699	49.8038	455.9	160.463	7995.71	8897.49	18.0696	341.775	16.1829	16.1829	16.1829	16.1829	16.1829	16.1829
2029	23.4064	23.4064	15.6426	5.94739	8.67584	13.2054	50.3459	416.624	149.704	9442.42	5976.85	18.1104	354.314	15.6426	15.6426	15.6426	15.6426	15.6426	15.6426
2030	23.4538	23.4538	16.6975	8.02133	7.15074	12.5752	47.9271	478.371	158.477	7537.68	6321.7	16.6454	384.95	16.6975	16.6975	16.6975	16.6975	16.6975	16.6975
2031	26.903	26.903	15.6043	6.27062	10.8002	10.085	47.0946	415.703	165.355	7062.56	8379.68	17.5621	283.377	15.6043	15.6043	15.6043	15.6043	15.6043	15.6043
2032	23.1736	23.1736	12.9615	6.78936	8.04483	13.3753	51.0114	415.645	127.258	6359.73	5025.45	17.5064	384.461	12.9615	12.9615	12.9615	12.9615	12.9615	12.9615
2033	20.592	20.592	15.9615	6.8027	7.16361	13.156	62.3002	374.523	130.606	8908.78	6779.13	15.9002	336.853	15.9615	15.9615	15.9615	15.9615	15.9615	15.9615
2034	23.1325	23.1325	13.1298	7.19296	6.53846	11.6291	47.5344	327.048	143.694	7857.42	5628.9	18.2072	307.777	13.1298	13.1298	13.1298	13.1298	13.1298	13.1298
2035	21.1814	21.1814	11.6691	6.88718	7.29155	8.35062	39.8147	378.211	164.098	6548.39	5784.44	19.2559	320.296	11.6691	11.6691	11.6691	11.6691	11.6691	11.6691
2020	28.03	28.03	17.92	11.26	9.1	19.09	86.99	594.99	278.88	9744.66	12551.9	16.96	585.62	17.92	17.92	17.92	17.92	17.92	17.92
2021	29.5728	29.5728	23.8155	8.30097	11.3107	15.6699	62.5825	533.068	180.165	9154.15	9144.23	36.1942	406.534	23.8155	23.8155	23.8155	23.8155	23.8155	23.8155
2022	18.4089	18.4089	14.5348	10.444	12.2255	20.8219	63.3047	674.936	177.726	12280.5	10134.2	23.8005	461.938	14.5348	14.5348	14.5348	14.5348	14.5348	14.5348
2023	34.6381	34.6381	20.9201	9.56323	9.16057	14.386	50.8087	493.637	217.859	9058.86	7147.73	20.5449	405.078	20.9201	20.9201	20.9201	20.9201	20.9201	20.9201
2024	30.8305	30.8305	16.979	9.09811	9.11588	15.4508	52.3763	547.459	147.667	8711.42	9424.68	25.4818	271.513	16.979	16.979	16.979	16.979	16.979	16.979
2025	26.6546	26.6546	17.7094	10.1011	11.188	12.9478	66.6883	513.787	183.779	7393.92	6840.99	18.9688	485.908	17.7094	17.7094	17.7094	17.7094	17.7094	17.7094
2026	20.9706	20.9706	15.2422	9.53895	10.9375	13.6175	56.0193	473.463	210.384	8564.05	8590.44	16.9172	374.272	15.2422	15.2422	15.2422	15.2422	15.2422	15.2422
2027	25.0513	25.0513	12.9851	9.17167	10.5783	12.7168	39.3943	415.335	155.276	8199.56	7004.94	22.3438	376.461	12.9851	12.9851	12.9851	12.9851	12.9851	12.9851
2028	21.2509	21.2509	17.2565	8.26511	8.05987	13.2384	41.9492	393.734	176.938	7949.75	7066.67	19.9563	389.179	17.2565	17.2565	17.2565	17.2565	17.2565	17.2565
2029	20.1644	20.1644	16.455	8.0627	8.54555	16.2327	37.2938	402.307	171.792	6499.44	5567.62	20.0571	443.587	16.455	16.455	16.455	16.455	16.455	16.455
2030	25.3364	25.3364	12.0915	8.75054	7.00192	11.8162	46.9672	466.599	188.992	7624.6	8302.08	18.327	297.437	12.0915	12.0915	12.0915	12.0915	12.0915	12.0915
2031	19.9533	19.9533	13.0397	7.59265	7.76603	14.6507	60.1632	383.483	195.538	7423.32	6666.24	18.1255	354.001	13.0397	13.0397	13.0397	13.0397	13.0397	13.0397
2032	23.9241	23.9241	16.0686	8.29732	7.70115	11.8744	46.0105	435.788	154.437	7406.06	7732.28	18.825	333.443	16.0686	16.0686	16.0686	16.0686	16.0686	16.0686
2033	15.621	15.621	14.4362	9.11113	7.32023	10.4117	42.791	356.328	151.73	5909.64	4717.17	15.7232	302.676	14.4362	14.4362	14.4362	14.4362	14.4362	14.4362
2034	22.0813	22.0813	14.7033	8.70031	6.58473	13.1496	49.1078	268.136	131.186	5806.1	5846.94	15.1594	355.331	14.7033	14.7033	14.7033	14.7033	14.7033	14.7033
2035	22.1571	22.1571	10.8796	5.25685	7.95909	13.6588	40.2961	442.5	116.986	6947.17	5819.2	13.4663	426.755	10.8796	10.8796	10.8796	10.8796	10.8796	10.8796
2020	33.64	33.64	20.55	13.54	12.98	11.2	52.06	512.4	220.64	8763.35	8473.73	22.54	570.66	20.55	20.55	20.55	20.55	20.55	20.55
2021	30.3301	30.3301	16.5437	11.7573	8.26214	15.4369	85.1845	456.621	221.214	10377.3	11267.2	20.8544	539.049	16.5437	16.5437	16.5437	16.5437	16.5437	16.5437
2022	32.8212	32.8212	22.2735	10.4722	8.69073	18.5974	61.3441	440.183	199.302	8125.08	8744.93	24.5263	462.089	22.2735	22.2735	22.2735	22.2735	22.2735	22.2735
2023	30.4102	30.4102	15.5849	8.21797	10.4235	16.3261	67.4734	461.506	204.461	11736.5	7057.13	20.9933	437.017	15.5849	15.5849	15.5849	15.5849	15.5849	15.5849
2024	28.2095	28.2095	13.9404	12.6609	10.7685	14.4201	66.7609	585.815	165.188	8788.4	6499.96	21.7146	590.871	13.9404	13.9404	13.9404	13.9404	13.9404	13.9404
2025	29.8118	29.8118	21.8499	8.11715	9.29892	11.7574	52.1878	449.661	146.135	8607.94	8552	18.2959	409.808	21.8499	21.8499	21.8499	21.8499	21.8499	21.8499
2026	25.9453	25.9453	14.6811	9.84044	8.45859	12.2189	62.6606	457.216	187.571	7555.16	8034.59	23.0643	494.409	14.6811	14.6811	14.6811	14.6811	14.6811	14.6811
2027	25.3928	25.3928	13.977	7.05763	8.51307	13.0908	47.6797	517.752	156.74	9376.74	7433.79	24.3196	601.468	13.977	13.977	13.977	13.977	13.977	13.977
2028	24.2349	24.2349	15.1409	8.46247	10.0176	13.4436	43.1017	494.052	141.596	9745.8	6933.07	17.3275	391.413	15.1409	15.1409	15.1409	15.1409	15.1409	15.1409
2029	25.468	25.468	13.374	8.72949	8.44591	13.9564	56.9601	434.374	180.353	8541.06	6568.76	19.7582	477.347	13.374	13.374	13.374	13.374	13.374	13.374
2030	20.5072	20.5072	13.4755	6.80846	7.12842	11.8088	45.5758	475.796	148.268	5634.15	7051.92	16.2957	391.312	13.4755	13.4755	13.4755	13.4755	13.4755	13.4755
2031	25.8916	25.8916	9.6082	9.79603	8.04055	13.6032	43.4464	536.044	172.818	6660.6	6576.38	15.5321	356.58	9.6082	9.6082	9.6082	9.6082	9.6082	9.6082
2032	15.8442	15.8442	11.9235	7.48372	6.94366	10.0157	43.8783	288.716	134.251	6855.24	7079.79	19.0004	457.279	11.9235	11.9235	11.9235	11.9235	11.9235	11.9235
2033	20.054	20.054	15.8662	8.18504	8.19184	9.90784	38.7938	330.146	150.681	6560.85	6172.59	16.9557	509.801	15.8662	15.8662	15.8662	15.8662	15.8662	15.8662
2034	20.5343	20.5343	15.3181	6.47895	6.3269	12.396	45.0221	320.404	143.568	6038.92	6948.12	13.7513	402.581	15.3181	15.3181	15.3181	15.3181	15.3181	15.3181
2035	25.6809	25.6809	16.3932	8.02327	5.10922	10.6806	38.3513	405.252	116.068	6971.65	6497.99	21.3868	372.485	16.3932	16.3932	16.3932	16.3932	16.3932	16.3932
2020	32.24	32.24	22.73	11.32	11.17	15.63	73.01	435.94	204.64	10123.3	10225.2	23.29	658.96	22.73	22.73	22.73	22.73	22.73	22.73
2021	25.7573	25.7573	21.5146	7.14563	11.301	18.6893	69.0194	576.592	185.864	11573.5	8891.77	24.068	523.767	21.5146	21.5146	21.5146	21.5146	21.5146	21.5146
2022	40.6636	40.6636	19.7003	7.59732	9.51079	16.2315	62.3716	613.291	192.846	11191	8125.35	24.5829	440.013	19.7003	19.7003	19.7003	19.7003	19.7003	19.7003
2023	27.0333	27.0333	16.5	8.20882	8.59318	12.7937	49.985	568.193	195.355	10322.5	7202.23	19.2454	617.382	16.5	16.5	16.5	16.5	16.5	16.5
2024	30.7594	30.7594	17.1389	6.30826	9.52458	15.7173	54.2066	502.315	217.901	9769.31	7481.91	24.6644	436.807	17.1389	17.1389	17.1389	17.1389	17.1389	17.1389
2025	22.7125	22.7125	15.7771	8.66922	8.31555	13.4481	58.9938	391.659	178.491	7183.73	5743.58	20.0988	341.093	15.7771	15.7771	15.7771	15.7771	15.7771	15.7771
2026	20.7947	20.7947	14.7648	9.4887	8.46697	14.3377	67.116	426.388	161.835	8743.32	7408.9	26.1295	503.998	14.7648	14.7648	14.7648	14.7648	14.7648	14.7648
2027	27.4988	27.4988	16.644	8.47241	6.53726	13.7819	49.2571	396.463	197.337	10051.9	7838.91	20.4249	335.384	16.644	16.644	16.644	16.644	16.644	16.644
2028	33.6999	33.6999	16.0408	7.19941	11.1938	11.3754	49.788	412.577	178.114	8232.36	5745.62	18.8037	438.88	16.0408	16.0408	16.0408	16.0408	16.0408	16.0408
2029	20.7316	20.7316	10.7682	8.04738	8.01672	11.1514	36.7803	371.95	178.33	6665.48	7331.93	25.6136	380.909	10.7682	10.7682	10.7682	10.7682	10.7682	10.7682
2030	23.744	23.744	13.0737	8.01389	8.57196	10.6331	51.3946	397.413	133.87	7750.26	6878.55	17.8434	327.29	13.0737	13.0737	13.0737	13.0737	13.0737	13.0737
2031	18.8046	18.8046	16.2689	8.04055	7.9972	11.8622	40.5784	362.973	115.096	7666.49	6223.66	19.5921	407.381	16.2689	16.2689	16.2689	16.2689	16.2689	16.2689
2032	20.5364	20.5364	16.3281	7.88351	8.641	12.9825	36.2824	420.386	131.726	5929.16	6176.5	14.9254	312.205	16.3281	16.3281	16.3281	16.3281	16.3281	16.3281
2033	26.5026	26.5026	11.9235	8.99537	6.88442	11.8486	37.5953	348.409	157.845	8656.04	7310.96	15.7436	309.976	11.9235	11.9235	11.9235	11.9235	11.9235	11.9235
2034	18.9609	18.9609	14.9016	5.99634	6.20129	11.4902	39.6274	347.926	175.163	8412.47	5055.81	15.9858	341.249	14.9016	14.9016	14.9016	14.9016	14.9016	14.9016
2035	22.3304	22.3304	13.2994	5.74466	5.80885	11.162	48.8714	377.986	136.646	7156.54	5875.2	16.4573	326.136	13.2994	13.2994	13.2994	13.2994	13.2994	13.2994
2020	26.19	26.19	18.33	9.41	9.97	15.78	53.25	584.37	198.77	9067.49	8126.89	23.66	604.81	18.33	18.33	18.33	18.33	18.33	18.33
2021	27.068	27.068	19.0097	9.87379	9.67961	19.5243	63.3883	620.738	183.35	8792.96	7487.73	21.8835	629.583	19.0097	19.0097	19.0097	19.0097	19.0097	19.0097
2022	25.2804	25.2804	20.9256	8.71901	8.03092	14.0164	64.3887	537.713	154.152	11336.6	7990.86	29.3147	522.151	20.9256	20.9256	20.9256	20.9256	20.9256	20.9256
2023	38.8203	38.8203	19.5657	12.7022	10.3503	16.7745	52.3736	404.676	253.833	9221.5	9660.2	26.2646	404.145	19.5657	19.5657	19.5657	19.5657	19.5657	19.5657
2024	23.4383	23.4383	18.5783	8.20962	8.87599	13.7804	61.7765	424.999	188.759	9915.31	9340.76	19.3246	402.751	18.5783	18.5783	18.5783	18.5783	18.5783	18.5783
2025	30.9763	30.9763	15.0439	6.48682	8.59158	13.3359	53.2747	482.017	191.741	9328.67	8760.46	24.3083	388.286	15.0439	15.0439	15.0439	15.0439	15.0439	15.0439
2026	24.6137	24.6137	17.5872	8.61771	13.1066	10.8538	50.7097	559.816	238.516	8949.22	6823.58	21.1465	418.499	17.5872	17.5872	17.5872	17.5872	17.5872	17.5872
2027	23.7016	23.7016	13.5461	7.36661	10.1636	11.5215	47.0699	391.113	179.547	8001.45	7577.62	18.2376	404.017	13.5461	13.5461	13.5461	13.5461	13.5461	13.5461
2028	36.4707	36.4707	15.9224	9.7492	9.93077	12.599	65.2052	369.72	177.104	7160.89	7120.83	19.0406	364.936	15.9224	15.9224	15.9224	15.9224	15.9224	15.9224
2029	18.8998	18.8998	16.4703	9.88678	8.20832	10.362	58.0637	392.697	194.011	6893.61	8635.75	18.0031	445.204	16.4703	16.4703	16.4703	16.4703	16.4703	16.4703
2030	24.3691	24.3691	11.6302	6.8531	6.86799	9.74019	52.1907	470.952	172.072	6162.05	6442.47	17.3448	345.118	11.6302	11.6302	11.6302	11.6302	11.6302	11.6302
2031	22.5901	22.5901	17.4392	7.70824	7.39759	11.8333	62.0993	415.024	155.761	8593.23	4432.14	17.6343	344.956	17.4392	17.4392	17.4392	17.4392	17.4392	17.4392
2032	24.2888	24.2888	16.272	8.75322	8.34642	10.6119	49.0896	509.033	149.962	6478.36	6009.19	20.852	375.049	16.272	16.272	16.272	16.272	16.272	16.272
2033	22.1377	22.1377	15.6483	6.30561	9.11113	10.6637	45.9165	355.382	167.317	7810.36	8043.17	14.6473	270.065	15.6483	15.6483	15.6483	15.6483	15.6483	15.6483
2034	22.9474	22.9474	10.8423	6.43268	8.33008	10.1746	39.4291	385.359	124.006	5714.48	6371.95	16.5279	310.745	10.8423	10.8423	10.8423	10.8423	10.8423	10.8423
2035	23.5692	23.5692	11.1106	6.63685	6.20039	9.35193	37.4783	346.111	154.65	5605.59	4885.04	16.9066	275.006	11.1106	11.1106	11.1106	11.1106	11.1106	11.1106
2020	39.05	39.05	19.33	9.91	7.77	14.67	53.07	546.13	261.07	6439.1	9924.02	23.81	583.94	19.33	19.33	19.33	19.33	19.33	19.33
2021	35.4272	35.4272	20.1942	10.6505	13.2816	16.9029	58.5728	592.204	189.796	7576.56	8991.25	21.1068	545.262	20.1942	20.1942	20.1942	20.1942	20.1942	20.1942
2022	32.5855	32.5855	20.1244	10.3214	8.0969	15.7602	67.603	578.839	219.483	10411.9	12084.4	20.8408	376.595	20.1244	20.1244	20.1244	20.1244	20.1244	20.1244
2023	35.6814	35.6814	20.1697	8.61148	10.3869	17.7263	45.7571	460.6	186.643	7918.28	5513.59	25.4501	454.002	20.1697	20.1697	20.1697	20.1697	20.1697	20.1697
2024	30.2885	30.2885	17.7075	9.80001	7.6321	13.3095	67.8093	384.493	183.659	7091.11	8459.57	26.0238	332.987	17.7075	17.7075	17.7075	17.7075	17.7075	17.7075
2025	26.6805	26.6805	18.1924	7.98776	8.03951	14.3797	57.7603	483.829	155.666	9695.99	7209.27	14.604	486.071	18.1924	18.1924	18.1924	18.1924	18.1924	18.1924
2026	19.5636	19.5636	16.8083	9.86556	6.69987	12.0011	54.0094	579.263	205.686	7498.47	7759.62	16.9172	492.575	16.8083	16.8083	16.8083	16.8083	16.8083	16.8083
2027	28.9461	28.9461	13.3835	6.18763	8.82204	12.1313	60.2745	418.531	182.458	7461.38	8250.22	23.2219	418.1	13.3835	13.3835	13.3835	13.3835	13.3835	13.3835
2028	26.5636	26.5636	12.4806	5.81795	8.05987	12.8042	58.0926	401.896	152.198	7701.05	7623.73	20.8878	378.893	12.4806	12.4806	12.4806	12.4806	12.4806	12.4806
2029	25.7976	25.7976	14.6692	8.10869	8.10102	13.5426	52.239	446.254	132.253	8029.33	6514.21	19.7582	498.033	14.6692	14.6692	14.6692	14.6692	14.6692	14.6692
2030	21.4373	21.4373	13.3788	7.50791	7.15818	13.7955	51.7964	463.972	152.204	7615.6	6350.6	12.8877	383.067	13.3788	13.3788	13.3788	13.3788	13.3788	13.3788
2031	24.4467	24.4467	12.0861	8.09112	6.66795	11.7682	46.6323	418.6	132.528	6407.38	7129.66	19.9388	291.504	12.0861	12.0861	12.0861	12.0861	12.0861	12.0861
2032	27.6835	27.6835	16.5526	6.74026	6.94366	11.6149	34.1432	446.555	163.12	7723.25	6426.67	19.0354	333.674	16.5526	16.5526	16.5526	16.5526	16.5526	16.5526
2033	20.6328	20.6328	11.0246	8.28037	6.32604	11.3446	40.3123	296.568	126.03	6440.07	5773.6	16.302	311.842	11.0246	11.0246	11.0246	11.0246	11.0246	11.0246
2034	20.7988	20.7988	11.9728	6.04923	7.47724	12.429	39.5811	446.493	135.516	6025.44	6484.97	16.2966	339.986	11.9728	11.9728	11.9728	11.9728	11.9728	11.9728
2035	20.0518	20.0518	9.67286	6.82941	7.22737	9.12728	43.7365	361.208	129.188	6238.69	5067.29	20.3599	312.901	9.67286	9.67286	9.67286	9.67286	9.67286	9.67286
2020	37.75	37.75	22.35	9.18	8.57	22.23	60.19	660.55	188.63	11633.6	9428.52	18.92	467.06	22.35	22.35	22.35	22.35	22.35	22.35
2021	28.7864	28.7864	19.7961	11.4078	8.39806	14.6796	69.6117	467.398	166.777	9592.61	10888.3	22.1553	529.913	19.7961	19.7961	19.7961	19.7961	19.7961	19.7961
2022	22.5657	22.5657	19.474	9.76529	10.0104	13.9221	69.7615	539.24	195.739	8196.43	6842.1	20.0302	619.135	19.474	19.474	19.474	19.474	19.474	19.474
2023	27.2529	27.2529	18.5316	6.36023	12.8394	14.5874	61.7263	586.954	201.212	10020	10056.9	22.5399	384.533	18.5316	18.5316	18.5316	18.5316	18.5316	18.5316
2024	31.1059	31.1059	19.6	8.73383	9.83555	12.7054	75.7968	537.881	184.032	7651.38	7554.7	19.0847	435.474	19.6	19.6	19.6	19.6	19.6	19.6
2025	28.8715	28.8715	15.6046	11.2657	9.02289	12.2059	58.4935	473.477	198.987	8179.5	6866.58	25.6022	431.468	15.6046	15.6046	15.6046	15.6046	15.6046	15.6046
2026	30.811	30.811	16.1718	8.61771	9.27933	16.6827	66.8564	453.498	217.394	9560.2	7502.14	25.6019	435.827	16.1718	16.1718	16.1718	16.1718	16.1718	16.1718
2027	24.3927	24.3927	14.9528	8.67569	10.7735	14.66	55.7781	388.837	184.458	7973.22	7539	19.563	509.158	14.9528	14.9528	14.9528	14.9528	14.9528	14.9528
2028	20.7062	20.7062	14.5567	6.22054	7.72832	10.3492	44.8937	308.801	214.372	8938.95	6126.18	19.4037	369.57	14.5567	14.5567	14.5567	14.5567	14.5567	14.5567
2029	23.2761	23.2761	15.1751	5.10434	6.93607	11.7952	60.248	347.325	151.766	11084.6	6792.41	21.2221	454.01	15.1751	15.1751	15.1751	15.1751	15.1751	15.1751
2030	17.1737	17.1737	11.8311	7.79066	9.01098	13.4086	45.0623	389.928	169.259	6523.78	7666.59	19.3241	377.546	11.8311	11.8311	11.8311	11.8311	11.8311	11.8311
2031	25.6315	25.6315	12.4618	6.14781	6.19837	13.2926	59.4986	300.022	173.75	9008.81	5851.26	16.2834	512.897	12.4618	12.4618	12.4618	12.4618	12.4618	12.4618
2032	21.7849	21.7849	14.4344	6.607	5.82847	10.7171	44.3903	368.764	174.468	7319.73	6293.5	18.7689	361.596	14.4344	14.4344	14.4344	14.4344	14.4344	14.4344
2033	21.1367	21.1367	17.5141	7.68113	8.26675	11.0246	55.1298	490.762	134.699	7495.5	6194.12	19.8361	458.314	17.5141	17.5141	17.5141	17.5141	17.5141	17.5141
2034	19.265	19.265	14.8223	8.78626	5.16994	8.0458	35.2706	407.44	155.343	9899.44	6073.72	21.2814	364.765	14.8223	14.8223	14.8223	14.8223	14.8223	14.8223
2035	23.9094	23.9094	15.0388	8.203	6.93211	11.0593	37.6452	335.456	111.812	6061.48	5689.1	17.8373	445.497	15.0388	15.0388	15.0388	15.0388	15.0388	15.0388
2020	32.32	32.32	20.51	11.04	11.1	18.33	66.62	655.57	239.21	9534.14	11851.5	24.75	492.8	20.51	20.51	20.51	20.51	20.51	20.51
2021	32.4951	32.4951	22.466	8.3301	14.0485	19.7184	64.233	537.049	199.155	12106.7	10147.9	23.0777	493.097	22.466	22.466	22.466	22.466	22.466	22.466
2022	30.7569	30.7569	18.9556	7.85182	9.23744	13.2529	58.3655	506.796	204.327	9686.03	9059.38	19.7191	415.11	18.9556	18.9556	18.9556	18.9556	18.9556	18.9556
2023	29.7421	29.7421	17.6531	8.89518	6.74459	13.8827	69.2213	597.048	242.211	11982.4	8590.82	22.8694	445.683	17.6531	17.6531	17.6531	17.6531	17.6531	17.6531
2024	27.9163	27.9163	19.3246	11.266	7.28559	15.7973	41.2969	545.62	170.012	6772.58	8896.74	22.2566	385.737	19.3246	19.3246	19.3246	19.3246	19.3246	19.3246
2025	23.1438	23.1438	18.3736	11.7401	12.249	13.4912	56.3974	565.984	200.315	7301.33	7824.65	15.6477	429.622	18.3736	18.3736	18.3736	18.3736	18.3736	18.3736
2026	30.6938	30.6938	13.0396	9.0532	7.14374	12.9978	63.9252	463.589	170.788	7320.55	7518.38	24.9487	340.127	13.0396	13.0396	13.0396	13.0396	13.0396	13.0396
2027	28.1655	28.1655	16.27	10.5051	9.87093	13.2615	49.4116	380.787	148.91	7470.6	6204.87	21.9535	387.292	16.27	16.27	16.27	16.27	16.27	16.27
2028	24.9769	24.9769	16.0882	8.34406	7.25467	12.2595	46.6304	354.682	209.959	9815.21	6881	18.6537	337.228	16.0882	16.0882	16.0882	16.0882	16.0882	16.0882
2029	24.4794	24.4794	17.6352	7.83278	7.42658	11.1744	34.1515	435.524	169.294	8584.32	7438.82	15.5659	350.061	17.6352	17.6352	17.6352	17.6352	17.6352	17.6352
2030	26.2219	26.2219	11.846	6.89031	9.31606	11.3921	48.6042	367.687	152.033	10899.5	6105.54	22.4568	418.962	11.846	11.846	11.846	11.846	11.846	11.846
2031	20.3	20.3	12.5196	7.14475	10.1861	9.68767	39.7982	427.97	129.364	6523.27	6954.08	15.886	359.975	12.5196	12.5196	12.5196	12.5196	12.5196	12.5196
2032	24.8499	24.8499	13.9364	9.26523	6.21423	8.641	54.883	349.491	118.737	8134.61	6698.54	17.3171	354.674	13.9364	13.9364	13.9364	13.9364	13.9364	13.9364
2033	26.8499	26.8499	11.9916	6.3669	7.55175	13.762	44.3367	354.81	154.603	7205.47	7470.79	13.4284	331.603	11.9916	11.9916	11.9916	11.9916	11.9916	11.9916
2034	23.7143	23.7143	15.3578	7.43096	5.62611	10.4589	41.0157	401.087	136.977	7143.84	5431.64	14.8223	360.289	15.3578	15.3578	15.3578	15.3578	15.3578	15.3578
2035	24.4036	24.4036	11.4444	6.1362	7.3429	9.17863	43.0882	443.161	149.9	6035.52	5482.68	12.9014	368.647	11.4444	11.4444	11.4444	11.4444	11.4444	11.4444
2020	34.83	34.83	21.41	9.68	9.94	16.44	75.77	487.42	167.6	7430.29	10060.5	22.31	593.64	21.41	21.41	21.41	21.41	21.41	21.41
2021	32.2039	32.2039	15.4272	9.23301	9.56311	19.2427	61.9806	685.039	196.573	8920.75	8320.65	22.0291	576.806	15.4272	15.4272	15.4272	15.4272	15.4272	15.4272
2022	34.2728	34.2728	19.5777	10.3026	10.4534	15.1664	67.8386	500.518	201.885	9800.27	9610.23	24.7903	521.793	19.5777	19.5777	19.5777	19.5777	19.5777	19.5777
2023	28.891	28.891	19.3461	6.66223	10.4052	13.9651	55.5949	463.007	202.338	8098.95	7819	20.7554	492.868	19.3461	19.3461	19.3461	19.3461	19.3461	19.3461
2024	27.8896	27.8896	17.5654	10.8395	9.0448	14.7311	52.6251	515.909	197.866	11127.9	9466.8	20.5862	460.423	17.5654	17.5654	17.5654	17.5654	17.5654	17.5654
2025	26.922	26.922	16.148	9.49732	8.14303	14.949	81.2146	531.35	177.758	10437	10676.9	19.8055	447.47	16.148	16.148	16.148	16.148	16.148	16.148
2026	22.118	22.118	16.4398	8.89408	7.68811	14.79	52.9876	429.261	185.226	8318.2	6276.59	21.3893	514.324	16.4398	16.4398	16.4398	16.4398	16.4398	16.4398
2027	25.2953	25.2953	16.0098	7.78129	11.4158	13.8144	55.6724	506.832	156	8078.72	7398.26	18.8068	426.19	16.0098	16.0098	16.0098	16.0098	16.0098	16.0098
2028	28.6713	28.6713	14.0673	9.17294	9.20451	13.5936	53.8535	340.488	176.662	7371.5	7042.97	20.0905	477.545	14.0673	14.0673	14.0673	14.0673	14.0673	14.0673
2029	27.3074	27.3074	13.2284	9.51123	11.159	13.5349	56.0864	379.353	142.308	8198.09	7218.6	18.7006	351.417	13.2284	13.2284	13.2284	13.2284	13.2284	13.2284
2030	29.0122	29.0122	13.0365	6.16854	6.28759	12.6868	54.1403	507.331	165.062	7705.48	6235.48	19.5846	376.601	13.0365	13.0365	13.0365	13.0365	13.0365	13.0365
2031	25.1114	25.1114	14.1017	6.33563	8.20671	12.245	51.3569	378.339	128.721	6914.24	6559.59	21.1597	486.905	14.1017	14.1017	14.1017	14.1017	14.1017	14.1017
2032	20.2138	20.2138	13.8382	7.0138	6.5579	12.1479	52.877	314.611	142.226	6115.22	7285.64	17.5345	353.706	13.8382	13.8382	13.8382	13.8382	13.8382	13.8382
2033	26.0941	26.0941	11.5694	8.04884	7.20447	12.0052	46.8767	350.445	133.514	7199.3	6419.61	17.1191	336.097	11.5694	11.5694	11.5694	11.5694	11.5694	11.5694
2034	20.1112	20.1112	13.6521	6.18806	7.44419	10.5448	46.9394	345.851	148.454	6587.05	6406.32	14.5776	335.616	13.6521	13.6521	13.6521	13.6521	13.6521	13.6521
2035	16.8232	16.8232	12.9592	6.16829	5.11564	8.29286	56.2014	373.102	156.601	7901.44	8122.06	14.4226	289.46	12.9592	12.9592	12.9592	12.9592	12.9592	12.9592
2020	27.31	27.31	17.8	9.19	13.94	15.2	81.63	491.96	195.8	8234.68	9027.2	25.79	662.17	17.8	17.8	17.8	17.8	17.8	17.8
2021	35.7864	35.7864	20.2913	11.2524	8.83495	16.1068	67.534	451.66	217.252	7628.97	8541.42	21.2816	584.291	20.2913	20.2913	20.2913	20.2913	20.2913	20.2913
2022	28.4947	28.4947	19.408	8.04977	9.98209	15.3172	62.4658	485.107	161.9	12804.7	7917.01	21.7457	367.085	19.408	19.408	19.408	19.408	19.408	19.408
2023	30.4559	30.4559	16.2621	7.62313	13.0133	13.8919	71.6281	574.608	211.572	11702	7597.2	25.9077	410.706	16.2621	16.2621	16.2621	16.2621	16.2621	16.2621
2024	26.1393	26.1393	16.0017	7.4011	10.5286	13.6116	62.6561	440.618	178.408	8697.48	7521.23	24.9576	430.001	16.0017	16.0017	16.0017	16.0017	16.0017	16.0017
2025	29.2166	29.2166	13.5688	10.1357	8.11715	18.5547	49.0048	567.683	171.78	9047.88	7607.17	21.0822	389.261	13.5688	13.5688	13.5688	13.5688	13.5688	13.5688
2026	25.9034	25.9034	15.6107	7.23586	8.13197	10.4016	51.8905	434.311	137.925	9657.2	8408.13	16.9172	439.562	15.6107	15.6107	15.6107	15.6107	15.6107	15.6107
2027	24.0187	24.0187	15.465	9.69205	7.87886	14.8227	51.8915	525.403	185.629	7653.91	7798.42	24.2627	433.809	15.465	15.465	15.465	15.465	15.465	15.465
2028	20.6194	20.6194	13.3252	8.05197	8.16249	14.2094	53.5377	452.963	157.045	5658.57	6493.89	15.7803	430.291	13.3252	13.3252	13.3252	13.3252	13.3252	13.3252
2029	23.7819	23.7819	14.286	7.69482	7.43424	13.2207	61.7885	362.822	144.86	7750.23	5740.15	19.1298	418.655	14.286	14.286	14.286	14.286	14.286	14.286
2030	26.1921	26.1921	13.8774	9.26397	8.22224	11.087	48.195	434.216	147.971	8267.26	7374.16	22.9032	518.708	13.8774	13.8774	13.8774	13.8774	13.8774	13.8774
2031	26.6212	26.6212	12.0644	8.31507	7.64322	11.9633	58.4945	456.78	155.725	8908.13	7176.32	14.5785	475.267	12.0644	12.0644	12.0644	12.0644	12.0644	12.0644
2032	21.841	21.841	14.6869	7.79934	7.52581	8.93558	38.3444	394.253	137.716	6845.4	5512.16	14.764	400.804	14.6869	14.6869	14.6869	14.6869	14.6869	14.6869
2033	18.5423	18.5423	13.1832	6.10813	9.43118	12.046	53.6794	312.557	106.712	5966.23	5103.49	16.9421	298.277	13.1832	13.1832	13.1832	13.1832	13.1832	13.1832
2034	18.6501	18.6501	17.6717	7.02768	4.76666	8.38958	32.8906	428.008	123.027	5560.36	6832.81	21.3144	306.25	17.6717	17.6717	17.6717	17.6717	17.6717	17.6717
2035	22.5294	22.5294	10.1414	7.41992	8.35062	11.3866	46.2269	440.067	128.944	6884.45	5348.37	17.7411	447.731	10.1414	10.1414	10.1414	10.1414	10.1414	10.1414
2020	23.58	23.58	18.52	10.7	8.82	15.92	61.6	603.09	217.79	9810.77	10477.8	22.79	508.02	18.52	18.52	18.52	18.52	18.52	18.52
2021	25.7087	25.7087	22.0388	11.835	10.7767	16.9515	63.9223	470.621	198.078	9440.33	9503.59	20.068	366.777	22.0388	22.0388	22.0388	22.0388	22.0388	22.0388
2022	30.2008	30.2008	19.0593	10.6231	7.97436	13.6394	69.6578	556.066	187.011	8797.46	11522.2	24.4981	421.915	19.0593	19.0593	19.0593	19.0593	19.0593	19.0593
2023	23.6473	23.6473	20.1606	8.51082	8.76706	15.594	60.619	586.752	204.433	8114.09	10463.6	22.9792	517.54	20.1606	20.1606	20.1606	20.1606	20.1606	20.1606
2024	33.5226	33.5226	17.059	8.27181	9.73782	14.9888	57.6095	494.114	198.959	10174.5	8290.68	21.2704	544.003	17.059	17.059	17.059	17.059	17.059	17.059
2025	26.508	26.508	14.0864	10.1788	9.26442	16.0014	70.8116	609.795	196.709	10374.6	8248.22	19.6157	411.231	14.0864	14.0864	14.0864	14.0864	14.0864	14.0864
2026	30.3421	30.3421	17.7547	12.3278	10.2508	15.8536	48.2726	475.289	199.531	9531.1	8055.63	25.2836	394.162	17.7547	17.7547	17.7547	17.7547	17.7547	17.7547
2027	26.7344	26.7344	16.5789	8.65129	9.39121	13.6193	52.8672	441.167	163.919	8138.01	6667.65	27.4581	458.787	16.5789	16.5789	16.5789	16.5789	16.5789	16.5789
2028	24.9769	24.9769	15.0067	6.61525	8.53351	13.4752	44.9411	466.801	179.709	7668.59	7834.55	19.7115	424.268	15.0067	15.0067	15.0067	15.0067	15.0067	15.0067
2029	25.8206	25.8206	15.0064	5.29594	9.23532	10.5152	57.7572	415.934	170.19	9672.01	5814.11	17.9955	365.604	15.0064	15.0064	15.0064	15.0064	15.0064	15.0064
2030	29.1908	29.1908	12.5901	7.90972	8.85472	12.7835	59.5424	431.135	127.367	8256.59	6218.24	22.6874	349.903	12.5901	12.5901	12.5901	12.5901	12.5901	12.5901
2031	19.6426	19.6426	15.7271	9.2181	6.56681	12.9747	43.0057	429.212	151.354	7975	7818.19	17.9233	460.19	15.7271	15.7271	15.7271	15.7271	15.7271	15.7271
2032	23.9942	23.9942	13.726	8.69711	5.60403	9.83335	48.0375	403.553	138.354	7428.17	5563.74	17.9834	392.457	13.726	13.726	13.726	13.726	13.726	13.726
2033	21.6406	21.6406	13.6326	7.75604	7.20447	10.1462	36.356	407.849	140.467	8489.02	7314.77	19.8361	409.497	13.6326	13.6326	13.6326	13.6326	13.6326	13.6326
2034	25.0564	25.0564	12.6009	6.59134	6.2674	11.1729	52.9754	370.173	131.748	7021.71	4932.1	19.0071	319.955	12.6009	12.6009	12.6009	12.6009	12.6009	12.6009
2035	22.2919	22.2919	14.4611	7.50978	6.19397	11.8424	40.5207	364.655	104.046	4966.14	6072.21	15.6999	288.421	14.4611	14.4611	14.4611	14.4611	14.4611	14.4611
2020	29.82	29.82	16.38	11.92	8.93	14.95	50.75	507.83	229.42	10103.3	7950.39	24.53	428.85	16.38	16.38	16.38	16.38	16.38	16.38
2021	25.534	25.534	16.8058	10.5922	10.4951	13.4369	74.932	558.777	165.184	10540.1	10710	26.5922	438.117	16.8058	16.8058	16.8058	16.8058	16.8058	16.8058
2022	38.6276	38.6276	16.7782	12.6025	8.89811	17.0516	56.9705	559.063	169.893	5928.96	7325.9	20.4449	514.667	16.7782	16.7782	16.7782	16.7782	16.7782	16.7782
2023	25.2762	25.2762	20.005	12.5466	8.44676	12.4642	51.2205	484.805	154.815	11992.5	10447.6	21.9451	476.981	20.005	20.005	20.005	20.005	20.005	20.005
2024	30.4929	30.4929	14.2869	12.2167	10.0843	14.6956	75.8324	526.313	141.483	10676	7855.42	16.9079	437.109	14.2869	14.2869	14.2869	14.2869	14.2869	14.2869
2025	27.0428	27.0428	12.3871	8.19478	7.76348	16.2084	43.4151	583.141	180.371	11216.8	8365.24	20.8838	448.039	12.3871	12.3871	12.3871	12.3871	12.3871	12.3871
2026	27.9552	27.9552	13.2992	8.66796	7.11862	12.8303	49.1185	496.896	176.416	6981.56	8029.68	18.8685	544.398	13.2992	13.2992	13.2992	13.2992	13.2992	13.2992
2027	21.181	21.181	13.4241	7.35035	8.757	11.5134	51.4362	447.81	186.19	8416.45	6097.71	21.7746	464.194	13.4241	13.4241	13.4241	13.4241	13.4241	13.4241
2028	21.7877	21.7877	14.4699	8.99927	8.51773	11.4543	43.2754	480.829	142.236	9613.43	7225.12	17.6986	401.241	14.4699	14.4699	14.4699	14.4699	14.4699	14.4699
2029	26.5027	26.5027	13.7112	9.76415	7.51088	8.82912	46.123	481.593	148.562	7512.75	7749.12	17.3287	468.572	13.7112	13.7112	13.7112	13.7112	13.7112	13.7112
2030	21.4001	21.4001	15.0753	8.17015	7.68649	11.2358	56.127	365.878	144.168	8900.64	6822.23	21.9508	477.998	15.0753	15.0753	15.0753	15.0753	15.0753	15.0753
2031	22.9224	22.9224	11.4937	5.19421	8.58236	14.6074	50.1144	428.75	119.785	7656.57	5892.45	16.7457	291.54	11.4937	11.4937	11.4937	11.4937	11.4937	11.4937
2032	17.6257	17.6257	14.2731	7.624	10.0157	12.6599	46.754	444.38	165.771	6037.25	6963.54	15.7039	294.152	14.2731	14.2731	14.2731	14.2731	14.2731	14.2731
2033	21.9403	21.9403	13.7076	6.66651	6.43499	9.94189	50.9556	457.987	126.752	7226.04	6099.51	16.9012	307.776	13.7076	13.7076	13.7076	13.7076	13.7076	13.7076
2034	22.1144	22.1144	15.9396	7.31196	7.41774	13.262	38.8341	422.117	131.609	6913.37	6077.8	13.348	318.17	15.9396	15.9396	15.9396	15.9396	15.9396	15.9396
2035	13.6781	13.6781	12.8501	9.19788	5.05145	7.78579	44.6158	291.803	94.3216	5592.54	4955.12	17.234	380.637	12.8501	12.8501	12.8501	12.8501	12.8501	12.8501
2020	29.59	29.59	17.41	9.52	9.16	14.15	64.37	393.14	203.19	11009.5	11200.6	26.79	612.06	17.41	17.41	17.41	17.41	17.41	17.41
2021	34.233	34.233	21.7184	9.46602	9.78641	13.2427	69.165	605.398	196.981	10454.8	6283.73	21.8058	505.825	21.7184	21.7184	21.7184	21.7184	21.7184	21.7184
2022	36.2711	36.2711	23.4141	10.1612	9.1149	10.7173	70.8078	558.912	161.806	10205.9	9846.75	21.6986	391.215	23.4141	23.4141	23.4141	23.4141	23.4141	23.4141
2023	24.0774	24.0774	21.2221	10.5333	11.1922	13.718	68.2604	439.927	220.357	10487.1	8634.83	23.5924	505.762	21.2221	21.2221	21.2221	21.2221	21.2221	21.2221
2024	24.7177	24.7177	14.6334	9.59566	10.262	16.8102	60.1861	497.366	215.778	8407.34	8423.34	19.138	464.119	14.6334	14.6334	14.6334	14.6334	14.6334	14.6334
2025	22.8074	22.8074	20.3317	6.16765	6.75423	14.88	46.4515	346.717	181.122	9361.19	6410.15	20.8665	547.688	20.3317	20.3317	20.3317	20.3317	20.3317	20.3317
2026	27.3271	27.3271	21.5987	5.82052	6.37326	12.9643	48.1972	422.025	150.169	6786.6	8550.29	20.7529	403.877	21.5987	21.5987	21.5987	21.5987	21.5987	21.5987
2027	24.9538	24.9538	13.9852	7.03324	10.5621	13.0989	48.7855	492.758	207.891	7414.41	6850.45	18.7824	508.703	13.9852	13.9852	13.9852	13.9852	13.9852	13.9852
2028	23.0034	23.0034	18.7406	9.77289	11.4938	13.041	39.0047	448.503	167.773	6793.99	6198.49	18.0301	483.624	18.7406	18.7406	18.7406	18.7406	18.7406	18.7406
2029	23.7896	23.7896	14.3167	9.21233	5.67148	11.3736	52.009	384.833	185.097	9314.62	7017.66	18.0338	383.783	14.3167	14.3167	14.3167	14.3167	14.3167	14.3167
2030	22.0996	22.0996	13.6095	10.0676	7.15818	12.0915	58.7388	452.461	150.657	5935.02	6219.8	13.7583	445.452	13.6095	13.6095	13.6095	13.6095	13.6095	13.6095
2031	26.8235	26.8235	13.5237	6.2345	8.28617	9.85383	58.8123	367.691	123.982	6223.7	7509.93	15.8788	345.173	13.5237	13.5237	13.5237	13.5237	13.5237	13.5237
2032	27.5151	27.5151	8.98468	8.13601	6.57894	10.0087	42.6018	376.529	158	6721.38	7134	19.5124	323.841	8.98468	8.98468	8.98468	8.98468	8.98468	8.98468
2033	19.3186	19.3186	10.9769	6.5848	9.50608	11.617	44.2823	379.099	122.217	5464.3	6916.83	16.4722	315.995	10.9769	10.9769	10.9769	10.9769	10.9769	10.9769
2034	22.716	22.716	12.3298	6.66407	5.798	10.3267	38.0539	459.464	133.506	6019.74	7137.88	15.2718	349.652	12.3298	12.3298	12.3298	12.3298	12.3298	12.3298
2035	20.2315	20.2315	12.0477	7.6189	7.40709	8.70365	45.784	394.944	109.54	4575.92	7445.07	16.7205	365.502	12.0477	12.0477	12.0477	12.0477	12.0477	12.0477
2020	29.17	29.17	16.83	10.04	10.57	16.76	54.02	554.07	270.23	8022.18	12802.7	20.03	422.37	16.83	16.83	16.83	16.83	16.83	16.83
2021	29.8641	29.8641	17.0874	8.73786	11.8155	12.5146	60.4951	519.243	229.126	8266.86	8275.54	22.1262	457.107	17.0874	17.0874	17.0874	17.0874	17.0874	17.0874
2022	29.918	29.918	17.9565	7.47479	10.2931	13.4697	60.4487	513.941	213.611	6408.58	8406.23	24.6583	479.385	17.9565	17.9565	17.9565	17.9565	17.9565	17.9565
2023	27.9667	27.9667	21.7163	10.9542	9.45341	15.5574	69.6057	565.155	207.453	9056.12	9816.02	20.4168	557.33	21.7163	21.7163	21.7163	21.7163	21.7163	21.7163
2024	28.6182	28.6182	14.1003	8.7516	9.6312	16.286	68.6267	484.003	183.517	8607.43	8360.34	26.4769	468.712	14.1003	14.1003	14.1003	14.1003	14.1003	14.1003
2025	26.9479	26.9479	13.6292	10.3944	8.14303	10.0321	65.1356	443.691	219.586	8101.35	8860.08	24.8518	442.122	13.6292	13.6292	13.6292	13.6292	13.6292	13.6292
2026	29.2366	29.2366	15.326	8.94433	10.6277	16.4566	55.274	509.986	166.416	9099.25	6549.16	18.835	462.367	15.326	15.326	15.326	15.326	15.326	15.326
2027	23.5065	23.5065	14.221	8.71634	8.91148	14.2128	57.9572	441.777	154.471	6810.88	9161.26	21.1729	445.729	14.221	14.221	14.221	14.221	14.221	14.221
2028	23.9349	23.9349	17.9117	8.91243	9.46502	12.6148	51.4142	424.268	178.485	6215.75	6960.11	16.2855	436.022	17.9117	17.9117	17.9117	17.9117	17.9117	17.9117
2029	24.9162	24.9162	12.4926	6.79812	6.13133	13.8875	56.8221	421.851	140.377	6988.02	6760.39	15.3437	423.422	12.4926	12.4926	12.4926	12.4926	12.4926	12.4926
2030	18.2675	18.2675	10.8117	7.38885	8.25944	13.7211	43.3732	416.268	164.222	8673.55	7401.62	20.857	418.411	10.8117	10.8117	10.8117	10.8117	10.8117	10.8117
2031	17.8294	17.8294	12.8447	7.52041	7.37592	10.9808	49.9265	369.381	169.856	7508.84	6806.67	17.6921	317.584	12.8447	12.8447	12.8447	12.8447	12.8447	12.8447
2032	19.0004	19.0004	13.3332	7.49775	9.86841	11.4395	31.1763	345.086	121.57	8380.87	7206.37	15.0095	371.493	13.3332	13.3332	13.3332	13.3332	13.3332	13.3332
2033	23.2068	23.2068	15.0286	7.38151	9.31541	9.43799	47.3125	403.327	110.382	8201.93	5862.8	17.6162	340.762	15.0286	15.0286	15.0286	15.0286	15.0286	15.0286
2034	30.6494	30.6494	11.8869	6.06245	8.62098	10.9481	42.0537	300.518	146.649	6418.35	5562.21	14.7363	313.608	11.8869	11.8869	11.8869	11.8869	11.8869	11.8869
2035	24.211	24.211	13.8578	8.06179	8.67797	12.4264	47.7545	422.005	132.865	6439.27	6056.96	17.587	307.073	13.8578	13.8578	13.8578	13.8578	13.8578	13.8578
2020	33.76	33.76	21.9	8.93	11.13	17.35	57.76	600.35	197.34	9002.01	9928.58	17.46	512.94	21.9	21.9	21.9	21.9	21.9	21.9
2021	37	37	17.9806	9.36893	9.83495	13.0777	88.165	459.951	212.524	8524.98	7354.84	26.5825	601.932	17.9806	17.9806	17.9806	17.9806	17.9806	17.9806
2022	30.1725	30.1725	19.7757	12.4517	10.887	15.4303	67.1505	444.151	232.359	9565.16	9912.41	20.9068	414.488	19.7757	19.7757	19.7757	19.7757	19.7757	19.7757
2023	25.4684	25.4684	18.4127	9.94759	10.7804	12.7022	61.6897	479.47	190.121	9446.41	8288.45	20.4351	557.147	18.4127	18.4127	18.4127	18.4127	18.4127	18.4127
2024	27.0189	27.0189	16.5436	8.37843	9.77336	13.8871	60.3194	570.515	151.922	5394.84	6596.96	27.863	458.593	16.5436	16.5436	16.5436	16.5436	16.5436	16.5436
2025	32.1667	32.1667	16.7864	8.96251	7.68584	16.2947	49.0048	458.813	171.426	8975.97	6172.6	20.185	307.046	16.7864	16.7864	16.7864	16.7864	16.7864	16.7864
2026	24.1865	24.1865	17.6542	11.2055	8.76846	14.9658	57.9623	508.587	124.333	7735.83	8430.23	19.1449	466.462	17.6542	17.6542	17.6542	17.6542	17.6542	17.6542
2027	34.7922	34.7922	12.7249	7.57801	10.7572	12.0744	50.2003	576.693	152.016	7587.93	7111.31	18.7255	383.576	12.7249	12.7249	12.7249	12.7249	12.7249	12.7249
2028	28.7819	28.7819	15.0698	9.67816	6.11792	12.1648	57.7058	422.002	159.05	7225.4	6783.67	19.2616	557.915	15.0698	15.0698	15.0698	15.0698	15.0698	15.0698
2029	20.9615	20.9615	17.6276	7.3576	7.5492	13.8798	55.3276	438.605	158.058	7994.02	6078.47	18.6316	412.999	17.6276	17.6276	17.6276	17.6276	17.6276	17.6276
2030	27.5612	27.5612	14.4354	5.68488	8.60917	12.8951	48.1206	393.581	184.677	7278.91	8731.91	18.2452	444.477	14.4354	14.4354	14.4354	14.4354	14.4354	14.4354
2031	24.6273	24.6273	14.1956	10.2006	6.71129	12.5196	49.0091	419.546	161.57	5970.99	6391.13	19.5632	398.654	14.1956	14.1956	14.1956	14.1956	14.1956	14.1956
2032	17.5345	17.5345	12.9334	9.06884	6.86651	9.82633	49.2228	365.524	146.154	7095.82	4785	15.5426	274.183	12.9334	12.9334	12.9334	12.9334	12.9334	12.9334
2033	25.9442	25.9442	12.2026	4.09933	6.70737	9.60822	35.5048	364.506	125.343	6620.58	6137.18	15.3895	352.712	12.2026	12.2026	12.2026	12.2026	12.2026	12.2026
2034	23.0995	23.0995	12.2241	6.67729	7.23263	10.9151	48.9624	402.859	169.491	6032.34	5551.92	15.0338	341.943	12.2241	12.2241	12.2241	12.2241	12.2241	12.2241
2035	17.4972	17.4972	10.4431	6.39294	6.95136	9.53165	46.5542	235.602	143.411	7898.41	5919.64	13.723	300.744	10.4431	10.4431	10.4431	10.4431	10.4431	10.4431
2020	30.64	30.64	19.26	11.57	11.92	13.7	75.8	551.29	230.69	10532.2	8551.69	23.29	601.13	19.26	19.26	19.26	19.26	19.26	19.26
2021	21.699	21.699	21.0388	8.27184	8.52427	16.1942	60.2816	572.66	178.262	9423.9	8989.72	24.9612	454.583	21.0388	21.0388	21.0388	21.0388	21.0388	21.0388
2022	30.9831	30.9831	20.8502	9.44481	10.1518	12.2915	63.7195	637.157	188.18	8385.59	7855.52	20.4355	487.124	20.8502	20.8502	20.8502	20.8502	20.8502	20.8502
2023	34.693	34.693	16.5549	7.59568	10.2862	14.6606	47.8436	512.507	164.863	7195.73	8479.45	25.0291	475.672	16.5549	16.5549	16.5549	16.5549	16.5549	16.5549
2024	30.4751	30.4751	18.8715	9.32911	10.0044	13.6205	58.9067	622.607	147.809	8716.28	8515.31	15.8595	516.389	18.8715	18.8715	18.8715	18.8715	18.8715	18.8715
2025	27.0169	27.0169	16.5535	9.36793	9.36793	12.0334	67.1023	421.169	158.832	7886.5	8904.12	18.8825	468.897	16.5535	16.5535	16.5535	16.5535	16.5535	16.5535
2026	20.3927	20.3927	12.2189	7.62111	8.47534	14.5387	62.7694	460.189	199.02	8296.58	8068.27	21.5568	299.593	12.2189	12.2189	12.2189	12.2189	12.2189	12.2189
2027	23.9455	23.9455	15.5626	8.47241	7.38287	12.4484	58.2011	462.137	200.289	7283.13	9053.28	20.2704	360.395	15.5626	15.5626	15.5626	15.5626	15.5626	15.5626
2028	23.8244	23.8244	16.6486	8.26511	8.1467	11.5333	48.9276	518.334	140.207	6650.86	8898.96	17.6275	384.703	16.6486	16.6486	16.6486	16.6486	16.6486	16.6486
2029	17.9418	17.9418	18.2101	7.97073	9.28897	11.0057	47.2113	369.122	114.227	7905.33	8685.18	19.2447	371.291	18.2101	18.2101	18.2101	18.2101	18.2101	18.2101
2030	25.887	25.887	16.5114	6.40665	7.19539	12.1883	61.2761	342.387	166.714	7662.92	8712.05	15.3804	338.399	16.5114	16.5114	16.5114	16.5114	16.5114	16.5114
2031	19.4476	19.4476	9.35536	7.02193	9.23977	11.9344	33.1158	392.968	147.41	6329.24	6320.63	19.2453	394.623	9.35536	9.35536	9.35536	9.35536	9.35536	9.35536
2032	20.9292	20.9292	12.709	8.52878	9.78425	12.0637	55.2126	434.561	135.717	5849.09	6489.41	18.9793	310.333	12.709	12.709	12.709	12.709	12.709	12.709
2033	18.1133	18.1133	12.2367	7.42237	10.2347	10.7522	43.1315	330.5	176.169	8026.46	4896.99	14.0276	349.158	12.2367	12.2367	12.2367	12.2367	12.2367	12.2367
2034	24.7192	24.7192	13.0835	5.16994	7.88052	10.9084	64.73	434.652	145.109	7081.09	7618.05	17.5328	316.675	13.0835	13.0835	13.0835	13.0835	13.0835	13.0835
2035	15.8219	15.8219	15.0067	7.55472	6.80374	10.0772	42.1382	326.843	182.603	6684.14	5816.85	15.0902	321.252	15.0067	15.0067	15.0067	15.0067	15.0067	15.0067
2020	31.56	31.56	16.01	12.45	11.99	19.23	77.91	550.37	221.52	11468.1	11097.7	21.98	494.67	16.01	16.01	16.01	16.01	16.01	16.01
2021	34.5922	34.5922	21.6311	9.33981	10.6602	15.8738	51.0194	602.495	218.437	8601.29	9813.09	26.2718	381.408	21.6311	21.6311	21.6311	21.6311	21.6311	21.6311
2022	29.4561	29.4561	21.6043	10.7644	10.2554	14.5254	59.1385	637.072	178.726	8060.64	6864.5	22.0285	565.812	21.6043	21.6043	21.6043	21.6043	21.6043	21.6043
2023	24.7546	24.7546	15.2463	8.50167	12.0524	15.0083	57.2147	399.981	183.211	9206.91	7416.45	22.5216	413.095	15.2463	15.2463	15.2463	15.2463	15.2463	15.2463
2024	31.6035	31.6035	18.2495	4.94887	9.88886	12.812	51.1324	479.952	153.797	8048.24	7736.37	19.6267	413.191	18.2495	18.2495	18.2495	18.2495	18.2495	18.2495
2025	37.4545	37.4545	17.2953	7.92737	7.86699	13.9311	59.7443	468.776	153.277	7943	6340.05	17.7956	388.726	17.2953	17.2953	17.2953	17.2953	17.2953	17.2953
2026	24.1195	24.1195	15.4013	8.94433	9.81532	15.3092	52.5438	436.095	156.375	9303.46	7795.93	18.9941	453.205	15.4013	15.4013	15.4013	15.4013	15.4013	15.4013
2027	28.3932	28.3932	14.0421	9.84654	8.46428	11.9443	63.4049	393.886	181.661	5834.14	8325.5	24.6692	433.776	14.0421	14.0421	14.0421	14.0421	14.0421	14.0421
2028	23.6902	23.6902	13.7515	8.11513	7.97303	13.7357	55.5586	372.238	199.689	7042.89	5810.3	23.9112	461.023	13.7515	13.7515	13.7515	13.7515	13.7515	13.7515
2029	24.7323	24.7323	17.7732	5.31893	10.2853	12.6459	49.9244	455.964	112.226	8539.89	9371.43	17.5969	474.059	17.7732	17.7732	17.7732	17.7732	17.7732	17.7732
2030	30.5451	30.5451	17.0323	6.48106	10.5289	12.6719	40.7094	395.412	152.041	7109.89	7737.1	18.0443	384.116	17.0323	17.0323	17.0323	17.0323	17.0323	17.0323
2031	21.8749	21.8749	17.9377	8.16336	7.94663	10.8002	55.9949	337.963	121.338	5423.63	8909.6	17.5404	414.215	17.9377	17.9377	17.9377	17.9377	17.9377	17.9377
2032	27.1644	27.1644	12.8142	5.05695	8.04483	9.42655	32.8035	388.796	171.263	6755.14	7349.08	15.0376	348.074	12.8142	12.8142	12.8142	12.8142	12.8142	12.8142
2033	22.9344	22.9344	10.6433	6.8708	6.81632	7.27256	47.2444	399.262	152.363	6494.78	7015.53	12.6248	409.49	10.6433	10.6433	10.6433	10.6433	10.6433	10.6433
2034	20.7525	20.7525	13.7711	6.88224	6.55168	12.5811	50.3838	384.262	129.639	7631.18	5762.34	12.9381	301.728	13.7711	13.7711	13.7711	13.7711	13.7711	13.7711
2035	25.1225	25.1225	14.8719	8.28644	5.78318	9.58942	39.9174	238.182	133.212	6355.61	5363.73	18.4535	400.74	14.8719	14.8719	14.8719	14.8719	14.8719	14.8719
2020	37.79	37.79	19.84	13.69	11.49	16.84	74.24	495.66	224	7225.56	9868.17	24.08	498.65	19.84	19.84	19.84	19.84	19.84	19.84
2021	30.8058	30.8058	20.0874	9.47573	10.3301	16.165	68.5437	429.146	192.33	7651.21	10251.8	22.4175	535.243	20.0874	20.0874	20.0874	20.0874	20.0874	20.0874
2022	28.0705	28.0705	15.911	12.5931	8.94524	13.2812	52.4743	571.496	228.966	7213.34	9652.08	21.5195	474.512	15.911	15.911	15.911	15.911	15.911	15.911
2023	23.8394	23.8394	25.4958	11.6955	7.67804	16.6373	61.1498	569.291	149.607	11163	12073.8	24.5075	456.253	25.4958	25.4958	25.4958	25.4958	25.4958	25.4958
2024	33.1939	33.1939	16.8635	12.7409	8.09412	12.501	33.7536	461.907	179.252	7386.42	8880.3	22.0878	495.696	16.8635	16.8635	16.8635	16.8635	16.8635	16.8635
2025	30.0015	30.0015	13.3963	8.08264	9.94588	14.6126	59.7874	482.655	153.7	7110.67	5855.84	29.346	422.256	13.3963	13.3963	13.3963	13.3963	13.3963	13.3963
2026	23.3574	23.3574	18.701	7.30286	7.44524	14.3712	55.5922	493.37	137.197	6917.77	7699.34	23.6338	470.356	18.701	18.701	18.701	18.701	18.701	18.701
2027	25.0513	25.0513	14.2128	9.13102	6.67548	14.0177	57.1685	487.278	126.558	6384.11	7443.88	26.0027	390.308	14.2128	14.2128	14.2128	14.2128	14.2128	14.2128
2028	29.4371	29.4371	11.849	5.75479	8.21775	13.8699	45.6989	492.441	209.47	7373.86	6188.88	26.5557	342.225	11.849	11.849	11.849	11.849	11.849	11.849
2029	17.3363	17.3363	16.409	7.38826	12.5846	9.45758	54.7068	443.127	152.54	8453.94	6908.3	21.59	391.616	16.409	16.409	16.409	16.409	16.409	16.409
2030	23.0967	23.0967	14.9637	7.79066	5.64767	11.5707	49.0581	555.124	177.63	6944.64	5815.96	18.2303	420.673	14.9637	14.9637	14.9637	14.9637	14.9637	14.9637
2031	17.5548	17.5548	18.2267	7.77325	7.66489	12.2523	45.9243	351.133	143.003	7338.76	6766.6	16.5434	348.135	18.2267	18.2267	18.2267	18.2267	18.2267	18.2267
2032	17.4503	17.4503	9.71411	9.62995	9.47564	11.9445	43.1068	377.209	144.603	5991.92	7821.1	15.5426	376.844	9.71411	9.71411	9.71411	9.71411	9.71411	9.71411
2033	19.9723	19.9723	13.5918	6.57118	6.72099	9.05665	47.5236	367.332	138.696	6231.04	6127.12	20.1698	354.061	13.5918	13.5918	13.5918	13.5918	13.5918	13.5918
2034	17.5791	17.5791	11.2126	6.84918	5.51372	9.41432	42.576	335.709	182.462	6099.45	6430.02	13.6719	449.289	11.2126	11.2126	11.2126	11.2126	11.2126	11.2126
2035	23.8901	23.8901	12.4521	6.81016	6.8615	9.55732	46.2012	329.134	117.165	5567.53	6337.39	14.9939	358.172	12.4521	12.4521	12.4521	12.4521	12.4521	12.4521
2020	32.85	32.85	23.49	9.39	11.02	16.91	60.12	507.74	203.5	11560.9	11251.1	21.74	554.04	23.49	23.49	23.49	23.49	23.49	23.49
2021	30.9515	30.9515	18.5146	12.6408	10.233	14.6699	75.301	544.437	183.786	8480	7304.66	27.7961	378.165	18.5146	18.5146	18.5146	18.5146	18.5146	18.5146
2022	23.8854	23.8854	22.4621	9.35998	11.3866	13.4226	55.9431	452.635	179.197	9311.14	9745.89	20.5674	573.042	22.4621	22.4621	22.4621	22.4621	22.4621	22.4621
2023	33.5857	33.5857	13.6356	13.114	7.30283	12.6747	59.6032	574.7	214.29	9548.6	7638.96	16.5915	430.684	13.6356	13.6356	13.6356	13.6356	13.6356	13.6356
2024	32.5097	32.5097	17.8675	9.12476	8.2807	13.3806	55.4327	461.933	198.737	7578.81	8637.04	19.6	416.629	17.8675	17.8675	17.8675	17.8675	17.8675	17.8675
2025	24.524	24.524	17.9078	9.90275	7.07339	18.0285	65.4548	455.785	172.651	8131.61	10668.6	21.0304	436.342	17.9078	17.9078	17.9078	17.9078	17.9078	17.9078
2026	24.421	24.421	17.3108	9.85719	10.6947	16.1467	44.4034	445.944	194.841	9809.32	7757.65	21.2386	392.881	17.3108	17.3108	17.3108	17.3108	17.3108	17.3108
2027	22.8153	22.8153	15.5219	10.2531	8.1797	12.8468	48.5497	515.118	211.363	7661.78	6099.9	17.7254	417.205	15.5219	15.5219	15.5219	15.5219	15.5219	15.5219
2028	28.7819	28.7819	14.8014	7.08889	9.19662	14.2962	64.2895	486.292	158.008	6924.22	7609.08	16.1513	505.988	14.8014	14.8014	14.8014	14.8014	14.8014	14.8014
2029	19.6126	19.6126	19.3444	7.44191	8.79846	12.2473	52.0627	398.238	159.606	8485.72	5857.16	18.2637	396.628	19.3444	19.3444	19.3444	19.3444	19.3444	19.3444
2030	22.9627	22.9627	14.0931	7.15074	9.31606	16.9653	51.4913	348.072	158.998	7472.82	7565.92	16.318	424.967	14.0931	14.0931	14.0931	14.0931	14.0931	14.0931
2031	25.4509	25.4509	12.1006	6.01055	8.49567	13.6827	50.9813	376.071	171.243	6288.87	8038.69	18.7396	379.083	12.1006	12.1006	12.1006	12.1006	12.1006	12.1006
2032	22.8229	22.8229	11.4676	7.73622	8.69711	9.41953	47.3502	420.66	134.735	7894.51	6705.65	16.9243	320.397	11.4676	11.4676	11.4676	11.4676	11.4676	11.4676
2033	21.1299	21.1299	12.5091	5.59742	7.33385	11.5013	28.3548	309.009	139.554	5878.36	6810.41	18.3789	424.614	12.5091	12.5091	12.5091	12.5091	12.5091	12.5091
2034	25.0167	25.0167	18.5774	6.61779	6.58473	7.55658	40.4009	398.079	144.091	6105.39	5793.27	15.7015	362.795	18.5774	18.5774	18.5774	18.5774	18.5774	18.5774
2035	19.0312	19.0312	12.2917	5.21834	7.02197	12.4842	45.1036	388.622	154.689	6137.28	7155.53	18.3829	348.576	12.2917	12.2917	12.2917	12.2917	12.2917	12.2917
2020	45.64	45.64	25.1	9.08	12.67	13.73	54.53	493.15	216.81	11981.7	10066.5	22.78	543.94	25.1	25.1	25.1	25.1	25.1	25.1
2021	33.1165	33.1165	19.7379	11.8544	9.8932	13.6893	53.7961	569.553	181.282	11473.3	4976.74	26.5049	454.864	19.7379	19.7379	19.7379	19.7379	19.7379	19.7379
2022	32.8777	32.8777	18.1921	10.0575	8.88868	17.4286	67.0657	660.807	197.229	9894.09	10167.9	34.367	408.926	18.1921	18.1921	18.1921	18.1921	18.1921	18.1921
2023	33.4484	33.4484	17.1955	10.3228	9.7188	14.9717	48.6398	496.949	175.396	7531.15	9727.43	18.4493	457.47	17.1955	17.1955	17.1955	17.1955	17.1955	17.1955
2024	32.7941	32.7941	19.7066	7.24117	7.12567	12.1456	58.1959	445.843	177.999	11446.4	8684.87	23.1451	465.39	19.7066	19.7066	19.7066	19.7066	19.7066	19.7066
2025	31.9252	31.9252	15.8461	9.56633	7.56508	15.734	68.4308	430.045	179.535	7767.64	9660.82	20.3144	340.972	15.8461	15.8461	15.8461	15.8461	15.8461	15.8461
2026	21.5987	21.5987	18.8518	10.3094	9.11183	10.7533	67.7022	453.004	204.187	8758.15	4726.7	26.2551	354.432	18.8518	18.8518	18.8518	18.8518	18.8518	18.8518
2027	29.3526	29.3526	16.3838	10.1799	8.03334	14.782	62.5267	384.47	117.784	7437.91	8417.72	18.9613	411.855	16.3838	16.3838	16.3838	16.3838	16.3838	16.3838
2028	19.0406	19.0406	13.8699	11.4385	8.32037	11.8017	52.7483	455.529	194.463	9897.96	7973.4	16.8381	415.466	13.8699	13.8699	13.8699	13.8699	13.8699	13.8699
2029	28.2118	28.2118	14.5159	8.80613	6.94374	15.0907	49.3572	417.904	145.182	9423.06	5490.99	16.6619	429.462	14.5159	14.5159	14.5159	14.5159	14.5159	14.5159
2030	21.5043	21.5043	13.7955	7.19539	6.56291	11.2879	44.6828	399.995	213.905	5951.34	6091.85	19.5027	398.708	13.7955	13.7955	13.7955	13.7955	13.7955	13.7955
2031	21.5426	21.5426	13.5454	5.82994	8.22115	11.0964	37.0963	413.557	119.944	7012.85	8291.64	20.6035	321.918	13.5454	13.5454	13.5454	13.5454	13.5454	13.5454
2032	16.2299	16.2299	12.5196	7.15407	9.85439	11.5096	42.5878	458.885	155.769	7179.3	6346.23	16.756	355.41	12.5196	12.5196	12.5196	12.5196	12.5196	12.5196
2033	22.2535	22.2535	8.34846	7.83094	6.89804	11.6851	45.5625	330.309	135.564	5383.04	9759.48	14.477	349.709	8.34846	8.34846	8.34846	8.34846	8.34846	8.34846
2034	26.2728	26.2728	13.4736	8.64742	6.65085	10.287	57.5767	419.83	115.001	7355.23	4656.5	15.3974	322.989	13.4736	13.4736	13.4736	13.4736	13.4736	13.4736
2035	16.2584	16.2584	11.5214	6.98346	6.64327	7.7922	36.7851	335.437	117.275	7313.59	5947.58	12.7024	310.867	11.5214	11.5214	11.5214	11.5214	11.5214	11.5214
2020	26.89	26.89	20.94	10.7	8.65	18.8	66.34	571.48	227.7	9704.01	8776.39	22.96	474.13	20.94	20.94	20.94	20.94	20.94	20.94
2021	28.1553	28.1553	21.5146	8.70874	9.92233	14.7184	79.6117	555.485	187.583	9749.2	9121.87	27.5437	538.155	21.5146	21.5146	21.5146	21.5146	21.5146	21.5146
2022	34.7064	34.7064	18.4372	13.3283	11.2357	14.0824	76.7933	440.824	164.549	10816.1	9747.4	25.78	601.744	18.4372	18.4372	18.4372	18.4372	18.4372	18.4372
2023	27.9301	27.9301	17.3602	12.5649	8.51082	13.9559	76.0574	533.884	147.704	7756.19	8551.91	18.6231	470.026	17.3602	17.3602	17.3602	17.3602	17.3602	17.3602
2024	24.5578	24.5578	19.5645	7.16121	10.0044	13.6383	78.5067	585.158	206.013	9176.81	9611.02	20.5862	399.917	19.5645	19.5645	19.5645	19.5645	19.5645	19.5645
2025	26.1888	26.1888	19.1413	10.1098	8.25517	14.3883	68.9483	583.84	152.621	9510.12	6767.24	21.893	455.708	19.1413	19.1413	19.1413	19.1413	19.1413	19.1413
2026	26.632	26.632	15.7531	11.3479	8.67634	11.7332	51.0782	545.336	163.644	8324.04	7666.63	19.7228	372.756	15.7531	15.7531	15.7531	15.7531	15.7531	15.7531
2027	28.8647	28.8647	16.7416	8.08213	8.56998	9.31803	47.6878	396.642	174.741	9454.54	7364	20.8965	377.25	16.7416	16.7416	16.7416	16.7416	16.7416	16.7416
2028	19.4589	19.4589	14.4936	8.45457	6.85997	10.5702	40.473	496.554	193.066	7055.14	6214.9	21.393	451.992	14.4936	14.4936	14.4936	14.4936	14.4936	14.4936
2029	22.0881	22.0881	13.7955	7.74081	8.58387	12.14	50.5145	383.224	165.462	7180.8	7749.84	13.9718	454.531	13.7955	13.7955	13.7955	13.7955	13.7955	13.7955
2030	26.7651	26.7651	14.5247	7.15818	6.33968	14.2122	53.9989	449.507	138.662	7534.86	7085.22	20.1426	417.325	14.5247	14.5247	14.5247	14.5247	14.5247	14.5247
2031	24.9813	24.9813	11.6238	6.31396	7.52041	13.8633	51.617	371.476	177.672	8705.47	6717.45	21.3114	339.971	11.6238	11.6238	11.6238	11.6238	11.6238	11.6238
2032	22.1987	22.1987	15.781	6.88054	7.68011	11.7692	54.2237	381.06	119.431	7388.3	5190.45	16.3492	399.099	15.781	15.781	15.781	15.781	15.781	15.781
2033	18.9236	18.9236	14.1365	6.30561	7.47685	12.0188	45.4944	338.814	123.218	6592.77	8314.47	15.2805	362.906	14.1365	14.1365	14.1365	14.1365	14.1365	14.1365
2034	22.8218	22.8218	13.4141	5.71867	7.43758	13.6124	39.7001	357.367	141.916	8566.54	7499.59	18.432	303.817	13.4141	13.4141	13.4141	13.4141	13.4141	13.4141
2035	16.4638	16.4638	12.1184	7.72802	7.88206	9.11444	52.2347	431.395	170.735	6777.53	4827.89	15.5523	351.997	12.1184	12.1184	12.1184	12.1184	12.1184	12.1184
2020	31.51	31.51	18.6	9.36	12.07	18.51	72.77	521.05	168.34	9661.01	8512.02	31.73	624.84	18.6	18.6	18.6	18.6	18.6	18.6
2021	34.2816	34.2816	15.0485	10.8932	9.49515	15.5534	70.5922	554.942	192.913	11159.1	6438.42	24.6311	445.767	15.0485	15.0485	15.0485	15.0485	15.0485	15.0485
2022	22.1887	22.1887	17.2589	9.294	10.1141	17.2778	65.8215	503.497	162.701	9256.7	9243.04	27.1185	340.268	17.2589	17.2589	17.2589	17.2589	17.2589	17.2589
2023	26.3012	26.3012	19.3369	8.0807	7.59568	13.8919	58.0749	570.719	150.898	9828.4	11548.9	24.9742	575.359	19.3369	19.3369	19.3369	19.3369	19.3369	19.3369
2024	29.4445	29.4445	19.3246	9.65785	12.1456	11.9679	56.259	445.772	199.456	6274.57	9792.5	21.0305	541.666	19.3246	19.3246	19.3246	19.3246	19.3246	19.3246
2025	23.5233	23.5233	14.4746	6.77148	8.01364	14.4746	56.268	544.806	207.871	10518.3	6280.99	21.962	454.741	14.4746	14.4746	14.4746	14.4746	14.4746	14.4746
2026	23.5836	23.5836	13.0648	9.88231	8.42509	13.584	59.7294	365.478	183.912	10869.1	7261.85	19.7898	402.101	13.0648	13.0648	13.0648	13.0648	13.0648	13.0648
2027	25.8807	25.8807	14.782	6.14697	10.001	13.0582	54.5015	522.314	172.034	9326.03	6613.28	19.9451	494.148	14.782	14.782	14.782	14.782	14.782	14.782
2028	26.5163	26.5163	15.9855	7.52307	9.68605	12.0859	56.2059	540.359	187.272	6794.34	7373.54	17.438	361.865	15.9855	15.9855	15.9855	15.9855	15.9855	15.9855
2029	21.9425	21.9425	11.8641	8.18533	9.69517	13.7342	47.2419	461.122	155.989	7238.4	8351.8	17.1371	454.723	11.8641	11.8641	11.8641	11.8641	11.8641	11.8641
2030	24.2128	24.2128	11.2209	7.64929	7.62696	13.2821	44.4298	472.946	146.296	9701.73	7637.87	21.2513	365.291	11.2209	11.2209	11.2209	11.2209	11.2209	11.2209
2031	22.2867	22.2867	11.4504	8.84966	5.79382	12.05	54.2972	446.984	139.817	5905.4	6024.96	18.6457	413.817	11.4504	11.4504	11.4504	11.4504	11.4504	11.4504
2032	26.5122	26.5122	14.7781	7.1681	7.04887	12.6389	47.273	399.457	146.623	8430.24	8950.29	20.1015	513.249	14.7781	14.7781	14.7781	14.7781	14.7781	14.7781
2033	21.6066	21.6066	15.049	6.7278	8.30761	11.2153	40.7005	350.513	153.725	5528.6	6160.11	19.2164	280.532	15.049	15.049	15.049	15.049	15.049	15.049
2034	19.979	19.979	13.11	9.52671	5.9765	7.29874	44.6519	299.599	124.958	7166.73	8511.45	18.8749	328.014	13.11	13.11	13.11	13.11	13.11	13.11
2035	17.786	17.786	17.4137	6.70746	6.80374	10.6677	48.3322	293.684	165.787	6948.55	7068.3	16.2327	343.088	17.4137	17.4137	17.4137	17.4137	17.4137	17.4137
2020	32.64	32.64	17.89	11.66	10.8	14.41	69.94	618.15	220.49	9572.45	8866.55	20.09	478.34	17.89	17.89	17.89	17.89	17.89	17.89
2021	28.6311	28.6311	20.9223	9.69903	11.7573	15.1456	67.7573	587.311	228.65	11820	8550.8	22.1456	533.398	20.9223	20.9223	20.9223	20.9223	20.9223	20.9223
2022	30.9643	30.9643	15.9299	10.8116	8.69073	15.5623	67.5181	560.694	211.905	7917.96	7891.94	28.1742	547.224	15.9299	15.9299	15.9299	15.9299	15.9299	15.9299
2023	27.5458	27.5458	14.0932	10.4784	9.75541	15.411	56.9035	540.318	168.139	7352.45	8546.28	19.282	459.813	14.0932	14.0932	14.0932	14.0932	14.0932	14.0932
2024	25.855	25.855	19.3068	8.44063	11.7191	13.1674	62.2829	520.031	131.221	10587.9	6229.47	26.8145	433.679	19.3068	19.3068	19.3068	19.3068	19.3068	19.3068
2025	28.2849	28.2849	18.0371	9.35068	8.81586	15.3113	61.8922	583.926	149.214	8293.18	6471.24	18.3391	508.836	18.0371	18.0371	18.0371	18.0371	18.0371	18.0371
2026	29.8898	29.8898	16.3979	5.58602	9.84881	14.924	72.5848	530.63	215.3	7517.69	8284.38	15.6107	394.371	16.3979	16.3979	16.3979	16.3979	16.3979	16.3979
2027	22.7584	22.7584	15.8715	7.60241	9.21233	13.6437	44.2728	456.307	191.361	10948.5	6458.83	17.1562	432.418	15.8715	15.8715	15.8715	15.8715	15.8715	15.8715
2028	20.6746	20.6746	19.2063	6.19686	8.20196	16.7434	53.1746	419.421	187.414	7944.54	8649.04	16.9565	419.863	19.2063	19.2063	19.2063	19.2063	19.2063	19.2063
2029	21.1224	21.1224	20.6013	9.5189	5.18864	10.8831	57.4889	328.21	144.485	7150.65	4762.94	19.7965	361.45	20.6013	20.6013	20.6013	20.6013	20.6013	20.6013
2030	23.7366	23.7366	12.2478	7.72369	7.58976	14.1527	40.1067	320.355	177.34	6691.73	7955.31	17.9922	321.583	12.2478	12.2478	12.2478	12.2478	12.2478	12.2478
2031	23.4859	23.4859	15.8571	5.56264	7.29645	7.78048	48.4022	321.095	148.241	7946.4	7705.33	19.1153	311.84	15.8571	15.8571	15.8571	15.8571	15.8571	15.8571
2032	26.8488	26.8488	15.8021	5.80041	7.49074	12.3513	44.1238	376.76	160.665	7957.62	6249.99	17.6116	404.149	15.8021	15.8021	15.8021	15.8021	15.8021	15.8021
2033	24.9841	24.9841	10.6773	6.80951	5.21609	9.48565	39.0117	319.598	152.724	7373.14	9354.47	13.2717	363.124	10.6773	10.6773	10.6773	10.6773	10.6773	10.6773
2034	17.2089	17.2089	10.9878	5.87073	6.34673	10.3399	48.8235	333.448	145.624	6151.62	5269.46	19.2782	330.169	10.9878	10.9878	10.9878	10.9878	10.9878	10.9878
2035	18.1133	18.1133	9.74346	7.11825	6.9642	8.83202	43.7621	319.814	102.364	6897.99	6508.95	16.7012	293.427	9.74346	9.74346	9.74346	9.74346	9.74346	9.74346
2020	38.17	38.17	18.08	15.18	11.23	18.55	75.24	462.52	201.9	11405.8	9677.34	23.48	652.58	18.08	18.08	18.08	18.08	18.08	18.08
2021	26.6408	26.6408	18.6214	10.767	8.91262	17.6796	62.767	566.738	192.049	10273.9	7593.83	28.3981	538.291	18.6214	18.6214	18.6214	18.6214	18.6214	18.6214
2022	25.5161	25.5161	17.1364	11.1132	6.02319	15.7414	61.7777	537.044	225.403	9466.55	10188.6	19.2384	508.974	17.1364	17.1364	17.1364	17.1364	17.1364	17.1364
2023	28.0308	28.0308	16.3261	7.38519	10.3869	13.6082	68.0774	433.246	174.728	10309.5	9303.01	20.911	494.726	16.3261	16.3261	16.3261	16.3261	16.3261	16.3261
2024	24.0336	24.0336	15.4153	10.0488	9.14253	14.198	51.319	396.478	164.219	8073.4	9346.84	22.6742	299.847	15.4153	15.4153	15.4153	15.4153	15.4153	15.4153
2025	23.946	23.946	16.4068	8.3328	9.00564	11.3347	49.6604	496.492	190.309	10415.2	7286.37	21.686	414.423	16.4068	16.4068	16.4068	16.4068	16.4068	16.4068
2026	23.9102	23.9102	20.8366	6.457	7.48711	11.641	66.6889	490.891	199.639	7259.64	10929.5	21.314	444.914	20.8366	20.8366	20.8366	20.8366	20.8366	20.8366
2027	25.1896	25.1896	15.5951	7.15521	8.04148	13.7169	48.3464	368.591	190.044	8899.69	6018.27	18.6198	384.682	15.5951	15.5951	15.5951	15.5951	15.5951	15.5951
2028	21.0457	21.0457	17.3196	6.2837	6.93891	12.9147	43.8596	456.997	133.055	11402.1	7889.82	24.2507	401.778	17.3196	17.3196	17.3196	17.3196	17.3196	17.3196
2029	23.621	23.621	20.6166	8.17767	8.0857	10.3083	64.6319	414.049	158.802	6469.81	7027.3	17.3593	357.963	20.6166	20.6166	20.6166	20.6166	20.6166	20.6166
2030	24.1458	24.1458	14.2643	7.90228	7.1061	8.9961	55.2862	403.716	129.569	6518.45	7973.02	19.0488	383.446	14.2643	14.2643	14.2643	14.2643	14.2643	14.2643
2031	25.2631	25.2631	14.0944	8.03332	7.49873	16.1822	55.7926	454.215	156.679	6347.39	6717.26	18.1906	354.738	14.0944	14.0944	14.0944	14.0944	14.0944	14.0944
2032	23.6856	23.6856	14.7079	6.47374	8.86544	12.6108	51.2568	377.272	171.214	6259.82	5147.95	21.1396	372.075	14.7079	14.7079	14.7079	14.7079	14.7079	14.7079
2033	21.4091	21.4091	13.7007	7.36789	8.25994	11.4876	40.8503	424.171	178.566	8490.29	6635.89	17.4664	398.622	13.7007	13.7007	13.7007	13.7007	13.7007	13.7007
2034	20.9508	20.9508	13.8504	9.79115	7.76152	11.0539	49.7491	322.619	143.099	8124.27	7996.57	14.8553	361.817	13.8504	13.8504	13.8504	13.8504	13.8504	13.8504
2035	21.65	21.65	10.8282	6.57267	6.41862	10.1222	42.5041	361.246	125.908	5960.97	6577.82	13.3571	370.066	10.8282	10.8282	10.8282	10.8282	10.8282	10.8282
2020	25.6	25.6	17.29	10.95	11.41	16.79	59.65	502.41	209.87	9314	8675.93	19.54	467.81	17.29	17.29	17.29	17.29	17.29	17.29
2021	25.2524	25.2524	14.7476	7.30097	8.57282	15.8252	65.4951	519.311	231.631	6679.48	8372.15	22.7379	485.155	14.7476	14.7476	14.7476	14.7476	14.7476	14.7476
2022	26.9582	26.9582	18.9273	9.78415	9.01122	13.6771	76.0015	513.998	239.042	7808.46	9065.07	27.3636	447.007	18.9273	18.9273	18.9273	18.9273	18.9273	18.9273
2023	31.6731	31.6731	22.0458	9.99335	11.3569	16.2895	63.5291	533.884	216.257	11245	11425.4	16.3536	466.905	22.0458	22.0458	22.0458	22.0458	22.0458	22.0458
2024	30.5995	30.5995	16.0727	8.62721	7.96973	13.2118	48.3692	558.947	187.675	9570.19	10596.8	22.4165	437.704	16.0727	16.0727	16.0727	16.0727	16.0727	16.0727
2025	26.6287	26.6287	13.4136	8.47082	8.86762	16.5448	67.2749	542.814	149.628	8276.79	8975.44	23.5578	466.447	13.4136	13.4136	13.4136	13.4136	13.4136	13.4136
2026	30.3253	30.3253	17.0261	10.3681	9.84881	13.8687	61.5886	531.099	242.527	6443.04	9000.12	24.2787	430.216	17.0261	17.0261	17.0261	17.0261	17.0261	17.0261
2027	34.1661	34.1661	12.7981	8.79765	9.44812	11.3508	48.7692	415.726	195.646	7770.92	8304.32	15.1804	387.137	12.7981	12.7981	12.7981	12.7981	12.7981	12.7981
2028	22.806	22.806	14.0041	6.77313	7.83094	12.97	43.1175	432.17	169.281	8746.2	6950.97	19.1905	496.294	14.0041	14.0041	14.0041	14.0041	14.0041	14.0041
2029	28.8862	28.8862	14.0944	7.38059	8.20832	14.424	51.074	464.878	158.395	9227.06	6810.15	18.463	485.824	14.0944	14.0944	14.0944	14.0944	14.0944	14.0944
2030	21.4597	21.4597	13.5053	8.03621	8.02877	12.6198	43.0682	388.357	117.701	8862.86	6054.78	17.821	442.475	13.5053	13.5053	13.5053	13.5053	13.5053	13.5053
2031	27.2497	27.2497	12.4618	7.41927	8.35841	11.5804	43.0346	352.563	137.477	5496.99	6397.76	15.6838	420.586	12.4618	12.4618	12.4618	12.4618	12.4618	12.4618
2032	20.1506	20.1506	11.2151	7.56088	10.9345	13.0807	47.0977	471.916	140.29	6477.76	8323.57	14.2591	371.921	11.2151	11.2151	11.2151	11.2151	11.2151	11.2151
2033	21.0414	21.0414	12.4886	7.32704	6.32604	14.4157	41.8921	456.033	131.342	7363.47	5657.53	15.0286	350.424	12.4886	12.4886	12.4886	12.4886	12.4886	12.4886
2034	22.921	22.921	12.2108	7.88714	5.30216	10.9481	37.7895	377.987	134.174	6757.98	6494.39	10.1217	389.65	12.2108	12.2108	12.2108	12.2108	12.2108	12.2108
2035	18.3573	18.3573	11.7397	5.57778	5.61629	10.3982	45.9188	311.508	120.895	5856	4900.21	15.0581	422.692	11.7397	11.7397	11.7397	11.7397	11.7397	11.7397
2020	28.13	28.13	16.37	7.8	11.06	15.12	63.19	527.91	215.15	11256.3	10372.7	30.76	446.01	16.37	16.37	16.37	16.37	16.37	16.37
2021	27.1165	27.1165	22.5146	10.9417	10.8932	16.0874	53.6408	676.709	183.32	8906.38	7361.11	21.9515	475.204	22.5146	22.5146	22.5146	22.5146	22.5146	22.5146
2022	25.4501	25.4501	15.8356	8.21001	11.1132	16.1372	69.7709	437.572	206.419	8535.38	8457.39	21.6986	502.686	15.8356	15.8356	15.8356	15.8356	15.8356	15.8356
2023	26.7679	26.7679	19.1814	10.5241	13.5532	15.3652	55.238	443.871	156.736	9156.76	7084.5	21.4967	403.925	19.1814	19.1814	19.1814	19.1814	19.1814	19.1814
2024	30.0397	30.0397	18.5072	10.2976	9.28469	11.7191	64.2465	393.413	218.275	8471.84	8146.97	23.0118	541.257	18.5072	18.5072	18.5072	18.5072	18.5072	18.5072
2025	25.9904	25.9904	13.5343	10.7826	8.28967	20.1074	72.0192	374.674	185.711	9268.21	6500.87	23.0748	429.493	13.5343	13.5343	13.5343	13.5343	13.5343	13.5343
2026	27.972	27.972	15.3092	8.20735	10.7784	13.2406	52.5521	462.584	152.59	8063.22	7177.11	15.594	527.632	15.3092	15.3092	15.3092	15.3092	15.3092	15.3092
2027	23.8236	23.8236	16.7009	9.8628	8.9684	13.3184	70.7715	528.859	144.779	7076.22	8200.26	18.88	449.989	16.7009	16.7009	16.7009	16.7009	16.7009	16.7009
2028	24.2112	24.2112	10.1755	9.91498	9.55975	13.1042	53.2693	385.579	181.604	7611.19	8010.09	16.5302	397.049	10.1755	10.1755	10.1755	10.1755	10.1755	10.1755
2029	27.1541	27.1541	13.6116	6.19265	7.6795	12.8222	51.6948	367.42	169.133	9496.34	5771.39	17.367	491.802	13.6116	13.6116	13.6116	13.6116	13.6116	13.6116
2030	20.9462	20.9462	13.7806	9.12259	9.23421	10.8414	57.6226	440.206	160.724	9244.75	6061.08	21.0207	333.302	13.7806	13.7806	13.7806	13.7806	13.7806	13.7806
2031	19.5126	19.5126	17.1214	8.9797	8.91468	12.6207	40.4411	357.822	125.304	7493.35	7083.38	18.4723	352.758	17.1214	17.1214	17.1214	17.1214	17.1214	17.1214
2032	24.2046	24.2046	15.0656	4.23633	6.54387	9.67203	41.683	339.734	138.473	9181.06	6075.67	18.7128	303.571	15.0656	15.0656	15.0656	15.0656	15.0656	15.0656
2033	21.5317	21.5317	13.0675	7.44961	8.63446	10.8884	48.4497	355.068	125.315	9246.84	6033.28	17.4324	302.206	13.0675	13.0675	13.0675	13.0675	13.0675	13.0675
2034	23.1523	23.1523	14.0421	6.35334	6.8029	11.4109	40.7844	393.762	114.816	7305.02	8352.97	16.4486	261.439	14.0421	14.0421	14.0421	14.0421	14.0421	14.0421
2035	21.0017	21.0017	14.4547	6.46997	10.3725	10.4623	41.567	298.087	134.374	6258.09	6438.27	15.3084	275.307	14.4547	14.4547	14.4547	14.4547	14.4547	14.4547
2020	27.5	27.5	19.15	10.98	13.35	16.46	70.79	644.05	220.43	9453.92	8019.78	19.46	640.72	19.15	19.15	19.15	19.15	19.15	19.15
2021	32.4563	32.4563	23.8155	9.65049	11.0388	17.1068	54.4272	593.456	210.437	10887.3	9694.2	30.4272	501.262	23.8155	23.8155	23.8155	23.8155	23.8155	23.8155
2022	27.5992	27.5992	21.9436	8.77557	9.73702	12.282	67.5747	523.98	183.731	8578.89	7331.44	23.4895	476.935	21.9436	21.9436	21.9436	21.9436	21.9436	21.9436
2023	27.9667	27.9667	16.7196	7.94343	8.19967	18.4493	50.6897	543.869	177.318	9373.53	5923.68	25.1847	509.816	16.7196	16.7196	16.7196	16.7196	16.7196	16.7196
2024	25.4729	25.4729	17.5565	9.59566	7.61433	13.4695	65.3838	529.485	170.35	9076.88	9252.19	20.0798	339.358	17.5565	17.5565	17.5565	17.5565	17.5565	17.5565
2025	22.5658	22.5658	18.3649	11.4727	8.51395	13.4222	56.5354	553.096	150.128	7735.94	7540.22	18.8049	458.468	18.3649	18.3649	18.3649	18.3649	18.3649	18.3649
2026	29.3538	29.3538	14.1451	11.3982	9.93256	13.7515	52.3595	400.971	178.619	8292.44	6040.59	22.2855	429.747	14.1451	14.1451	14.1451	14.1451	14.1451	14.1451
2027	22.8316	22.8316	18.075	6.9438	9.59448	8.89522	52.729	565.562	167.212	6879.2	7014.69	21.2949	334.896	18.075	18.075	18.075	18.075	18.075	18.075
2028	25.3558	25.3558	16.4039	8.58877	8.80191	10.957	51.0985	449.095	151.748	7817.87	7227.37	20.7773	373.983	16.4039	16.4039	16.4039	16.4039	16.4039	16.4039
2029	29.3461	29.3461	20.2871	6.0317	10.3006	14.0944	49.1963	377.529	177.188	8493.51	8146.42	15.9338	388.581	20.2871	20.2871	20.2871	20.2871	20.2871	20.2871
2030	20.4923	20.4923	17.7318	6.30248	7.57488	10.0601	63.1215	438.242	185.726	6666.13	6796.95	19.2423	371.228	17.7318	17.7318	17.7318	17.7318	17.7318	17.7318
2031	22.2939	22.2939	14.3834	8.13446	8.27172	11.7466	50.2733	504.922	141.154	7452.14	6882.94	15.7199	362.309	14.3834	14.3834	14.3834	14.3834	14.3834	14.3834
2032	24.6886	24.6886	12.7791	10.3313	7.23123	12.4425	40.7221	374.214	166.255	6403.45	5991.1	14.9324	260.135	12.7791	12.7791	12.7791	12.7791	12.7791	12.7791
2033	17.6707	17.6707	12.1414	7.12956	8.89322	12.8632	51.5276	298.175	189.911	6978	5577.6	16.8604	361.674	12.1414	12.1414	12.1414	12.1414	12.1414	12.1414
2034	21.0566	21.0566	12.9315	7.02768	5.53356	12.2175	39.4621	347.193	128.429	8784.93	4014.71	14.8619	299.48	12.9315	12.9315	12.9315	12.9315	12.9315	12.9315
2035	21.3804	21.3804	14.3199	5.78959	5.0322	10.0259	42.2538	365.977	125.805	7170.82	5539.99	14.4483	289.794	14.3199	14.3199	14.3199	14.3199	14.3199	14.3199
2020	42.43	42.43	21.05	8.9	9.18	17.42	62.92	484.96	161.85	11670.4	9878.58	21.82	516.12	21.05	21.05	21.05	21.05	21.05	21.05
2021	42.4854	42.4854	18.466	10.6408	11.0583	14.8447	64.8155	526.184	157.291	8732.34	6314.91	24.5631	390.408	18.466	18.466	18.466	18.466	18.466	18.466
2022	35.8092	35.8092	12.9418	12.2537	12.7062	16.4012	73.8618	577.67	163.427	8901.58	6736.29	23.3575	479.612	12.9418	12.9418	12.9418	12.9418	12.9418	12.9418
2023	30.822	30.822	17.7812	9.81947	13.8644	14.7429	58.8528	431.013	175.478	8857.9	7387.74	18.916	566.198	17.7812	17.7812	17.7812	17.7812	17.7812	17.7812
2024	27.1966	27.1966	13.9404	8.7516	8.91153	14.198	49.2755	491.156	189.221	8509.34	7643.23	24.1668	544.376	13.9404	13.9404	13.9404	13.9404	13.9404	13.9404
2025	30.9849	30.9849	16.9675	7.36668	8.81586	15.4752	50.8422	524.82	240.168	8177.64	10359.1	22.8591	499.149	16.9675	16.9675	16.9675	16.9675	16.9675	16.9675
2026	21.247	21.247	15.7698	7.59598	8.68471	13.3997	49.5623	497.03	168.217	9839.66	8614.28	20.2169	549.071	15.7698	15.7698	15.7698	15.7698	15.7698	15.7698
2027	23.165	23.165	14.595	10.684	9.5213	12.1882	64.4456	380.535	165.985	7960.1	6598.6	17.4815	483.667	14.595	14.595	14.595	14.595	14.595	14.595
2028	28.3398	28.3398	17.9827	10.6728	8.94401	13.5384	54.4613	314.99	141.336	7272.42	8211.1	14.2804	340.259	17.9827	17.9827	17.9827	17.9827	17.9827	17.9827
2029	26.3571	26.3571	14.0101	8.77547	6.8441	11.343	49.0813	494.76	163.247	6806.78	5993.14	19.7812	302.758	14.0101	14.0101	14.0101	14.0101	14.0101	14.0101
2030	23.0074	23.0074	15.7525	5.8337	10.0081	9.87413	57.2878	406.283	169.505	7777.22	5746.32	19.1827	235.089	15.7525	15.7525	15.7525	15.7525	15.7525	15.7525
2031	25.4076	25.4076	13.5887	8.43788	8.97247	11.2409	42.9263	381.128	155.277	6947.18	6690.51	16.6735	263.684	13.5887	13.5887	13.5887	13.5887	13.5887	13.5887
2032	18.9232	18.9232	13.6068	7.23123	7.98872	11.5167	63.9518	430.703	114.269	6703.2	6654.78	13.7821	387.169	13.6068	13.6068	13.6068	13.6068	13.6068	13.6068
2033	20.5647	20.5647	11.9643	7.55856	5.50209	10.8748	46.5771	383.015	135.693	5354.29	6422.32	15.1103	356.022	11.9643	11.9643	11.9643	11.9643	11.9643	11.9643
2034	23.8994	23.8994	11.8472	6.92851	7.35824	9.30854	43.1908	440.761	133.268	7545.36	7388.91	17.2023	230.373	11.8472	11.8472	11.8472	11.8472	11.8472	11.8472
2035	18.0813	18.0813	11.7461	7.43918	7.83072	9.50598	38.0303	391.337	155.703	7531.53	6079.43	15.4175	289.428	11.7461	11.7461	11.7461	11.7461	11.7461	11.7461
2020	25.07	25.07	15.81	9.32	10.39	17.73	69.42	664.15	240.57	9306.81	8177.18	20.11	451.92	15.81	15.81	15.81	15.81	15.81	15.81
2021	36.0874	36.0874	19.9515	11.4175	11.8835	15.0097	63.233	617.184	234.243	9332.45	8978.2	21.466	449.107	19.9515	19.9515	19.9515	19.9515	19.9515	19.9515
2022	24.894	24.894	23.367	9.15261	8.07805	15.1287	83.2783	578.141	234.122	8504.85	8590.69	22.528	507.456	23.367	23.367	23.367	23.367	23.367	23.367
2023	42.7646	42.7646	10.6339	11.2562	8.79451	15.4293	66.5857	606.538	201.24	10404.3	8247.23	19.5108	507.263	10.6339	10.6339	10.6339	10.6339	10.6339	10.6339
2024	18.1696	18.1696	19.4134	8.49394	6.29049	13.0341	67.8449	516.993	175.592	8578.6	10942.3	17.5387	446.793	19.4134	19.4134	19.4134	19.4134	19.4134	19.4134
2025	24.5153	24.5153	15.1819	9.94588	7.09927	13.5947	61.8577	479.472	174.143	9070.8	7065.75	21.4445	395.584	15.1819	15.1819	15.1819	15.1819	15.1819	15.1819
2026	26.1881	26.1881	14.1954	8.96108	10.3429	11.574	59.8969	539.348	202.152	7432.98	7104.7	18.3158	447.493	14.1954	14.1954	14.1954	14.1954	14.1954	14.1954
2027	34.41	34.41	18.7011	8.82204	7.8382	11.8467	51.7289	470.162	178.392	7798.99	10613.6	25.2384	428.491	18.7011	18.7011	18.7011	18.7011	18.7011	18.7011
2028	20.8878	20.8878	15.6935	8.35195	8.24933	9.90709	58.811	527.175	177.286	8362.22	6405.83	19.9642	391.792	15.6935	15.6935	15.6935	15.6935	15.6935	15.6935
2029	27.5757	27.5757	16.5316	7.84811	8.15467	12.7149	50.4072	372.571	168.497	8083.37	7800.62	17.7425	354.414	16.5316	16.5316	16.5316	16.5316	16.5316	16.5316
2030	21.0653	21.0653	16.184	8.0511	6.57779	11.407	39.2658	332.216	165.39	6873.41	7578.21	16.184	444.477	16.184	16.184	16.184	16.184	16.184	16.184
[truncated: 15,429 more rows]

## Sheet: SA_baseline_data
Year	New_PT_all	New_PT_HIV	TB_cases_all	TB_cases_MDR	TB_cases_MDR_HIV	TB_cases_HIV	TB_deaths_all	TB_deaths_MDR	TB_deaths_MDR_HIV	TB_deaths_HIV	PT_patient_months_all	PT_patient_months_HIV	YLD	YLD_HIV	YLL	YLL_HIV	Run
[truncated: 16,000 more rows]

[truncated: 19 more sheets: SA_scaleup_data, SA_minimal_data, SA_DR96_data, SA_DR97_data, SA_DR98_data, SA_DR99_data, SA_DR25_data, SA_DR75_data, SA_optimal_data, Brazil_baseline_data, Brazil_scaleup_data, Brazil_minimal_data, Brazil_DR96_data, Brazil_DR97_data, Brazil_DR98_data, Brazil_DR99_data, Brazil_DR25_data, Brazil_DR75_data, Brazil_optimal_data]
